# Supplementary material for: Fast and robust phase-shift estimation in two-dimensional structured illumination microscopy
Source: PLoS One. 2019 Aug 16;14(8):e0221254. doi: 10.1371/journal.pone.0221254 (PMC6697343; doi:10.1371/journal.pone.0221254)
Supplement: S1 Raw Data — (ZIP) [file pone.0221254.s001.zip › Supporting_Information/fig11_motor_step/README.txt]

Cotton fibers with one direction of the SI pattern
Figures notation:

First number represents the number of the elementary image, that is, a phase-step.
Second number is the number of steps that displaced the diffraction grating 3 times.
