# Supplementary material for: Fast and robust phase-shift estimation in two-dimensional structured illumination microscopy
Source: PLoS One. 2019 Aug 16;14(8):e0221254. doi: 10.1371/journal.pone.0221254 (PMC6697343; doi:10.1371/journal.pone.0221254)
Supplement: S1 Raw Data — (ZIP) [file pone.0221254.s001.zip › Supporting_Information/MATHEMATICA/TheoreticalGraphs.nb]

(* Content-type: application/vnd.wolfram.mathematica *)

(*** Wolfram Notebook File ***)
(* http://www.wolfram.com/nb *)

(* CreatedBy='Mathematica 8.0' *)

(*CacheID: 234*)
(* Internal cache information:
NotebookFileLineBreakTest
NotebookFileLineBreakTest
NotebookDataPosition[       157,          7]
NotebookDataLength[    842181,      14141]
NotebookOptionsPosition[    840885,      14112]
NotebookOutlinePosition[    841344,      14129]
CellTagsIndexPosition[    841301,      14126]
WindowFrame->Normal*)

(* Beginning of Notebook Content *)
Notebook[{
Cell[BoxData[
 StyleBox[
  RowBox[{"NORMALIZED", " ", "PEAK", " ", "INTENSITY", " ", "DIFFERENCE"}], 
  "Title"]], "Input",
 CellChangeTimes->{{3.76587478649008*^9, 3.7658747933071833`*^9}, {
  3.7680228613875647`*^9, 
  3.768022870391378*^9}},ExpressionUUID->"d27959c7-23a1-4e7e-ae54-\
fa4b32378040"],

Cell[CellGroupData[{

Cell[BoxData[{
 RowBox[{
  RowBox[{
   RowBox[{"SetDirectory", "[", 
    RowBox[{"NotebookDirectory", "[", "]"}], "]"}], ";"}], 
  "\[IndentingNewLine]", 
  RowBox[{"(*", " ", 
   RowBox[{
   "VALUES", " ", "EXTRACTED", " ", "FROM", " ", "EXPERIMENTAL", " ", 
    "DATA"}], "*)"}]}], "\[IndentingNewLine]", 
 RowBox[{
  RowBox[{"O0", "=", 
   RowBox[{"5.3301", "*", 
    SuperscriptBox["10", "5"]}]}], ";"}], "\[IndentingNewLine]", 
 RowBox[{
  RowBox[{"a", "=", 
   RowBox[{"1.0916", "*", 
    SuperscriptBox["10", "2"]}]}], ";"}], "\[IndentingNewLine]", 
 RowBox[{
  RowBox[{"b", "=", 
   RowBox[{"3.6547", "*", "10"}]}], ";"}], "\[IndentingNewLine]", 
 RowBox[{
  RowBox[{"Oa", "=", 
   RowBox[{"a", "+", 
    RowBox[{"b", "*", "I"}]}]}], ";"}], "\[IndentingNewLine]", 
 RowBox[{
  RowBox[{"Ob", "=", 
   RowBox[{"a", "-", 
    RowBox[{"b", "*", "I"}]}]}], ";"}], "\[IndentingNewLine]", 
 RowBox[{
  RowBox[{"Cp", "[", 
   RowBox[{
   "\[Alpha]_", ",", "\[Beta]_", ",", "\[Gamma]_", ",", " ", "\[Delta]_"}], 
   "]"}], ":=", 
  RowBox[{
   RowBox[{"O0", "*", 
    RowBox[{"(", 
     FractionBox[
      RowBox[{
       SuperscriptBox["\[ExponentialE]", 
        RowBox[{
         RowBox[{"-", "\[ImaginaryI]"}], "*", "\[Alpha]"}]], "-", 
       SuperscriptBox["\[ExponentialE]", 
        RowBox[{"\[ImaginaryI]", "*", "\[Gamma]"}]], "-", 
       SuperscriptBox["\[ExponentialE]", 
        RowBox[{"\[ImaginaryI]", "*", "\[Beta]"}]], "+", 
       SuperscriptBox["\[ExponentialE]", 
        RowBox[{
         RowBox[{"-", "\[ImaginaryI]"}], "*", "\[Delta]"}]], "+", 
       SuperscriptBox["\[ExponentialE]", 
        RowBox[{"\[ImaginaryI]", "*", 
         RowBox[{"(", 
          RowBox[{"\[Gamma]", "+", "\[Beta]"}], ")"}]}]], "-", 
       SuperscriptBox["\[ExponentialE]", 
        RowBox[{
         RowBox[{"-", "\[ImaginaryI]"}], 
         RowBox[{"(", 
          RowBox[{"\[Alpha]", "+", "\[Delta]"}], ")"}]}]]}], 
      RowBox[{"\[ImaginaryI]", "*", 
       RowBox[{"(", 
        RowBox[{
         RowBox[{
          RowBox[{"Sin", "[", "\[Gamma]", "]"}], "*", 
          RowBox[{"(", 
           RowBox[{
            RowBox[{"Cos", "[", "\[Delta]", "]"}], "-", "1"}], ")"}]}], "+", 
         RowBox[{
          RowBox[{"Sin", "[", "\[Gamma]", "]"}], "*", 
          RowBox[{"(", 
           RowBox[{
            RowBox[{"Cos", "[", "\[Delta]", "]"}], "-", "1"}], ")"}]}]}], 
        ")"}]}]], ")"}]}], "+", 
   RowBox[{"Oa", "*", 
    RowBox[{"(", 
     FractionBox[
      RowBox[{
       SuperscriptBox["\[ExponentialE]", 
        RowBox[{
         RowBox[{"-", "\[ImaginaryI]"}], "*", "\[Alpha]"}]], "-", 
       SuperscriptBox["\[ExponentialE]", 
        RowBox[{
         RowBox[{"-", "\[ImaginaryI]"}], "*", "\[Gamma]"}]], "-", 
       SuperscriptBox["\[ExponentialE]", 
        RowBox[{"\[ImaginaryI]", "*", "\[Beta]"}]], "+", 
       SuperscriptBox["\[ExponentialE]", 
        RowBox[{"\[ImaginaryI]", "*", "\[Delta]"}]], "+", 
       SuperscriptBox["\[ExponentialE]", 
        RowBox[{
         RowBox[{"-", "\[ImaginaryI]"}], "*", 
         RowBox[{"(", 
          RowBox[{"\[Gamma]", "-", "\[Beta]"}], ")"}]}]], "-", 
       SuperscriptBox["\[ExponentialE]", 
        RowBox[{
         RowBox[{"-", "\[ImaginaryI]"}], 
         RowBox[{"(", 
          RowBox[{"\[Alpha]", "-", "\[Delta]"}], ")"}]}]]}], 
      RowBox[{"\[ImaginaryI]", "*", 
       RowBox[{"(", 
        RowBox[{
         RowBox[{
          RowBox[{"Sin", "[", "\[Gamma]", "]"}], "*", 
          RowBox[{"(", 
           RowBox[{
            RowBox[{"Cos", "[", "\[Delta]", "]"}], "-", "1"}], ")"}]}], "+", 
         RowBox[{
          RowBox[{"Sin", "[", "\[Gamma]", "]"}], "*", 
          RowBox[{"(", 
           RowBox[{
            RowBox[{"Cos", "[", "\[Delta]", "]"}], "-", "1"}], ")"}]}]}], 
        ")"}]}]], ")"}]}]}]}], "\[IndentingNewLine]", 
 RowBox[{
  RowBox[{"Cm", "[", 
   RowBox[{
   "\[Alpha]_", ",", "\[Beta]_", ",", "\[Gamma]_", ",", " ", "\[Delta]_"}], 
   "]"}], ":=", 
  RowBox[{
   RowBox[{"Ob", "*", 
    RowBox[{"(", 
     FractionBox[
      RowBox[{
       SuperscriptBox["\[ExponentialE]", 
        RowBox[{
         RowBox[{"-", "\[ImaginaryI]"}], "*", "\[Alpha]"}]], "-", 
       SuperscriptBox["\[ExponentialE]", 
        RowBox[{"\[ImaginaryI]", "*", "\[Gamma]"}]], "-", 
       SuperscriptBox["\[ExponentialE]", 
        RowBox[{"\[ImaginaryI]", "*", "\[Beta]"}]], "+", 
       SuperscriptBox["\[ExponentialE]", 
        RowBox[{
         RowBox[{"-", "\[ImaginaryI]"}], "*", "\[Delta]"}]], "+", 
       SuperscriptBox["\[ExponentialE]", 
        RowBox[{"\[ImaginaryI]", "*", 
         RowBox[{"(", 
          RowBox[{"\[Gamma]", "+", "\[Beta]"}], ")"}]}]], "-", 
       SuperscriptBox["\[ExponentialE]", 
        RowBox[{
         RowBox[{"-", "\[ImaginaryI]"}], 
         RowBox[{"(", 
          RowBox[{"\[Alpha]", "+", "\[Delta]"}], ")"}]}]]}], 
      RowBox[{"\[ImaginaryI]", "*", 
       RowBox[{"(", 
        RowBox[{
         RowBox[{
          RowBox[{"Sin", "[", "\[Gamma]", "]"}], "*", 
          RowBox[{"(", 
           RowBox[{
            RowBox[{"Cos", "[", "\[Delta]", "]"}], "-", "1"}], ")"}]}], "+", 
         RowBox[{
          RowBox[{"Sin", "[", "\[Gamma]", "]"}], "*", 
          RowBox[{"(", 
           RowBox[{
            RowBox[{"Cos", "[", "\[Delta]", "]"}], "-", "1"}], ")"}]}]}], 
        ")"}]}]], ")"}]}], "+", 
   RowBox[{"O0", "*", 
    RowBox[{"(", 
     FractionBox[
      RowBox[{
       SuperscriptBox["\[ExponentialE]", 
        RowBox[{
         RowBox[{"-", "\[ImaginaryI]"}], "*", "\[Alpha]"}]], "-", 
       SuperscriptBox["\[ExponentialE]", 
        RowBox[{
         RowBox[{"-", "\[ImaginaryI]"}], "*", "\[Gamma]"}]], "-", 
       SuperscriptBox["\[ExponentialE]", 
        RowBox[{"\[ImaginaryI]", "*", "\[Beta]"}]], "+", 
       SuperscriptBox["\[ExponentialE]", 
        RowBox[{"\[ImaginaryI]", "*", "\[Delta]"}]], "+", 
       SuperscriptBox["\[ExponentialE]", 
        RowBox[{
         RowBox[{"-", "\[ImaginaryI]"}], "*", 
         RowBox[{"(", 
          RowBox[{"\[Gamma]", "-", "\[Beta]"}], ")"}]}]], "-", 
       SuperscriptBox["\[ExponentialE]", 
        RowBox[{
         RowBox[{"-", "\[ImaginaryI]"}], 
         RowBox[{"(", 
          RowBox[{"\[Alpha]", "-", "\[Delta]"}], ")"}]}]]}], 
      RowBox[{"\[ImaginaryI]", "*", 
       RowBox[{"(", 
        RowBox[{
         RowBox[{
          RowBox[{"Sin", "[", "\[Gamma]", "]"}], "*", 
          RowBox[{"(", 
           RowBox[{
            RowBox[{"Cos", "[", "\[Delta]", "]"}], "-", "1"}], ")"}]}], "+", 
         RowBox[{
          RowBox[{"Sin", "[", "\[Gamma]", "]"}], "*", 
          RowBox[{"(", 
           RowBox[{
            RowBox[{"Cos", "[", "\[Delta]", "]"}], "-", "1"}], ")"}]}]}], 
        ")"}]}]], ")"}]}]}]}], "\[IndentingNewLine]", 
 RowBox[{
  RowBox[{
   RowBox[{"\[Epsilon]n", "[", 
    RowBox[{
    "\[Alpha]_", ",", "\[Beta]_", ",", "\[Gamma]_", ",", " ", "\[Delta]_"}], 
    "]"}], ":=", 
   RowBox[{
    RowBox[{"(", 
     RowBox[{
      SqrtBox[
       RowBox[{"(", 
        RowBox[{
         RowBox[{"Cp", "[", 
          RowBox[{
          "\[Alpha]", ",", "\[Beta]", ",", "\[Gamma]", ",", " ", "\[Delta]"}],
           "]"}], "*", 
         RowBox[{
          RowBox[{"Cp", "[", 
           RowBox[{
           "\[Alpha]", ",", "\[Beta]", ",", "\[Gamma]", ",", " ", 
            "\[Delta]"}], "]"}], "\[Conjugate]"}]}], ")"}]], "-", 
      SqrtBox[
       RowBox[{"(", 
        RowBox[{
         RowBox[{"Cm", "[", 
          RowBox[{
          "\[Alpha]", ",", "\[Beta]", ",", "\[Gamma]", ",", " ", "\[Delta]"}],
           "]"}], "*", 
         RowBox[{
          RowBox[{"Cm", "[", 
           RowBox[{
           "\[Alpha]", ",", "\[Beta]", ",", "\[Gamma]", ",", " ", 
            "\[Delta]"}], "]"}], "\[Conjugate]"}]}], ")"}]]}], ")"}], "/", 
    RowBox[{"(", 
     RowBox[{
      SqrtBox[
       RowBox[{"(", 
        RowBox[{
         RowBox[{"Cp", "[", 
          RowBox[{
          "\[Alpha]", ",", "\[Beta]", ",", "\[Gamma]", ",", " ", "\[Delta]"}],
           "]"}], "*", 
         RowBox[{
          RowBox[{"Cp", "[", 
           RowBox[{
           "\[Alpha]", ",", "\[Beta]", ",", "\[Gamma]", ",", " ", 
            "\[Delta]"}], "]"}], "\[Conjugate]"}]}], ")"}]], "+", 
      SqrtBox[
       RowBox[{"(", 
        RowBox[{
         RowBox[{"Cm", "[", 
          RowBox[{
          "\[Alpha]", ",", "\[Beta]", ",", "\[Gamma]", ",", " ", "\[Delta]"}],
           "]"}], "*", 
         RowBox[{
          RowBox[{"Cm", "[", 
           RowBox[{
           "\[Alpha]", ",", "\[Beta]", ",", "\[Gamma]", ",", " ", 
            "\[Delta]"}], "]"}], "\[Conjugate]"}]}], ")"}]]}], ")"}]}]}], 
  "\[IndentingNewLine]", 
  RowBox[{"(*", 
   RowBox[{"FullSimplify", "[", 
    RowBox[{"D", "[", 
     RowBox[{
      RowBox[{"\[Epsilon]n", "[", 
       RowBox[{"\[Alpha]", ",", "\[Beta]", ",", "\[Gamma]", ",", "\[Delta]"}],
        "]"}], ",", "\[Gamma]", ",", "\[Delta]"}], "]"}], "]"}], 
   "*)"}]}], "\[IndentingNewLine]", 
 RowBox[{"Manipulate", "[", 
  RowBox[{
   RowBox[{"Plot3D", "[", 
    RowBox[{
     RowBox[{"\[Epsilon]n", "[", 
      RowBox[{
      "\[Alpha]", ",", "\[Beta]", ",", "\[Gamma]", ",", " ", "\[Delta]"}], 
      "]"}], ",", 
     RowBox[{"{", 
      RowBox[{"\[Gamma]", ",", "0", ",", "Pi"}], "}"}], ",", 
     RowBox[{"{", 
      RowBox[{"\[Delta]", ",", "0", ",", "Pi"}], "}"}]}], "]"}], ",", 
   RowBox[{"{", 
    RowBox[{"\[Alpha]", ",", "0.0001", ",", 
     RowBox[{"Pi", "-", "0.0001"}]}], "}"}], ",", 
   RowBox[{"{", 
    RowBox[{"\[Beta]", ",", "0.0001", ",", 
     RowBox[{"Pi", "-", "0.0001"}]}], "}"}]}], "]"}]}], "Input",
 CellChangeTimes->{{3.7658749012366266`*^9, 3.7658749016703873`*^9}, {
   3.76587497942548*^9, 3.7658750764536247`*^9}, {3.765875142932066*^9, 
   3.7658751936027365`*^9}, {3.765875423588721*^9, 3.765875592021737*^9}, {
   3.765875645405878*^9, 3.7658757193273935`*^9}, {3.765875810458649*^9, 
   3.7658759460228677`*^9}, 3.765875986963168*^9, {3.765876035316287*^9, 
   3.7658760378865623`*^9}, {3.765876317145168*^9, 3.7658763658182116`*^9}, {
   3.765876438696183*^9, 3.7658764435210123`*^9}, {3.7658765194815803`*^9, 
   3.765876528164716*^9}, {3.7658765658422074`*^9, 3.7658765714505105`*^9}, {
   3.7658766708714027`*^9, 3.765876698494223*^9}, 3.7658770432932963`*^9, 
   3.7658808342220664`*^9, {3.765880883391882*^9, 3.7658809314142556`*^9}, {
   3.7658810583899097`*^9, 3.765881061700249*^9}, {3.7658811696465645`*^9, 
   3.7658811768485947`*^9}, {3.765881221957184*^9, 3.7658812658056183`*^9}, {
   3.765881330582552*^9, 3.7658813680991793`*^9}, {3.765881538588086*^9, 
   3.7658815433993206`*^9}, {3.7662172990581307`*^9, 3.766217307614271*^9}, {
   3.76622796031666*^9, 3.766227963282736*^9}, {3.766315474704468*^9, 
   3.7663154755861087`*^9}, 3.767437957749908*^9, {3.767438022675701*^9, 
   3.767438059701082*^9}, {3.76743809555468*^9, 3.7674381062722673`*^9}, {
   3.768022969584433*^9, 3.7680229857330027`*^9}, {3.768023292362291*^9, 
   3.7680233232957344`*^9}},ExpressionUUID->"c129e2a2-773a-4a9e-99c0-\
ca5c76549a88"],

Cell[BoxData[
 TagBox[
  StyleBox[
   DynamicModuleBox[{$CellContext`\[Alpha]$$ = 
    1.7249999999999999`, $CellContext`\[Beta]$$ = 1.93, Typeset`show$$ = True,
     Typeset`bookmarkList$$ = {}, Typeset`bookmarkMode$$ = "Menu", 
    Typeset`animator$$, Typeset`animvar$$ = 1, Typeset`name$$ = 
    "\"sin t\[IAcute]tulo\"", Typeset`specs$$ = {{
      Hold[$CellContext`\[Alpha]$$], 0.0001, 3.141492653589793}, {
      Hold[$CellContext`\[Beta]$$], 0.0001, 3.141492653589793}}, 
    Typeset`size$$ = {573., {178., 188.}}, Typeset`update$$ = 0, 
    Typeset`initDone$$, Typeset`skipInitDone$$ = 
    True, $CellContext`\[Alpha]$6127$$ = 0, $CellContext`\[Beta]$6128$$ = 0}, 
    DynamicBox[Manipulate`ManipulateBoxes[
     1, StandardForm, 
      "Variables" :> {$CellContext`\[Alpha]$$ = 
        0.0001, $CellContext`\[Beta]$$ = 0.0001}, "ControllerVariables" :> {
        Hold[$CellContext`\[Alpha]$$, $CellContext`\[Alpha]$6127$$, 0], 
        Hold[$CellContext`\[Beta]$$, $CellContext`\[Beta]$6128$$, 0]}, 
      "OtherVariables" :> {
       Typeset`show$$, Typeset`bookmarkList$$, Typeset`bookmarkMode$$, 
        Typeset`animator$$, Typeset`animvar$$, Typeset`name$$, 
        Typeset`specs$$, Typeset`size$$, Typeset`update$$, Typeset`initDone$$,
         Typeset`skipInitDone$$}, "Body" :> Plot3D[
        $CellContext`\[Epsilon]n[$CellContext`\[Alpha]$$, \
$CellContext`\[Beta]$$, $CellContext`\[Gamma], $CellContext`\[Delta]], \
{$CellContext`\[Gamma], 0, Pi}, {$CellContext`\[Delta], 0, Pi}], 
      "Specifications" :> {{$CellContext`\[Alpha]$$, 0.0001, 
         3.141492653589793}, {$CellContext`\[Beta]$$, 0.0001, 
         3.141492653589793}}, "Options" :> {}, "DefaultOptions" :> {}],
     ImageSizeCache->{647., {263., 273.}},
     SingleEvaluation->True],
    Deinitialization:>None,
    DynamicModuleValues:>{},
    SynchronousInitialization->True,
    UndoTrackedVariables:>{Typeset`show$$, Typeset`bookmarkMode$$},
    UnsavedVariables:>{Typeset`initDone$$},
    UntrackedVariables:>{Typeset`size$$}], "Manipulate",
   Deployed->True,
   StripOnInput->False],
  Manipulate`InterpretManipulate[1]]], "Output",
 CellChangeTimes->{3.7672574003891*^9, 3.767438112695511*^9, 
  3.76802285287014*^9, 
  3.7680229882100306`*^9},ExpressionUUID->"a5ffe087-c63c-47ac-a977-\
f0bb81434192"]
}, Open  ]],

Cell[CellGroupData[{

Cell[BoxData[
 RowBox[{"Manipulate", "[", 
  RowBox[{
   RowBox[{"DensityPlot", "[", 
    RowBox[{
     RowBox[{
      RowBox[{"\[Epsilon]n", "[", 
       RowBox[{
       "\[Alpha]", ",", "\[Beta]", ",", "\[Gamma]", ",", " ", "\[Delta]"}], 
       "]"}], "^", ".2"}], ",", 
     RowBox[{"{", 
      RowBox[{"\[Gamma]", ",", "0", ",", "Pi"}], "}"}], ",", 
     RowBox[{"{", 
      RowBox[{"\[Delta]", ",", "0", ",", "Pi"}], "}"}]}], "]"}], ",", 
   RowBox[{"{", 
    RowBox[{"\[Alpha]", ",", "0.0001", ",", 
     RowBox[{"Pi", "-", "0.0001"}]}], "}"}], ",", 
   RowBox[{"{", 
    RowBox[{"\[Beta]", ",", "0.0001", ",", 
     RowBox[{"Pi", "-", "0.0001"}]}], "}"}]}], "]"}]], "Input",
 CellChangeTimes->{{3.766217970014408*^9, 3.766217979378467*^9}, {
   3.7662180882652836`*^9, 3.766218091195972*^9}, {3.766218132705233*^9, 
   3.766218140856896*^9}, {3.766218199723155*^9, 3.7662182864420204`*^9}, {
   3.7662969552410154`*^9, 3.766297012754408*^9}, 
   3.7680230335058355`*^9},ExpressionUUID->"f0c7c840-0fae-4d4b-be78-\
7b3271209e44"],

Cell[BoxData[
 TagBox[
  StyleBox[
   DynamicModuleBox[{$CellContext`\[Alpha]$$ = 
    0.0001, $CellContext`\[Beta]$$ = 0.0001, Typeset`show$$ = True, 
    Typeset`bookmarkList$$ = {}, Typeset`bookmarkMode$$ = "Menu", 
    Typeset`animator$$, Typeset`animvar$$ = 1, Typeset`name$$ = 
    "\"sin t\[IAcute]tulo\"", Typeset`specs$$ = {{
      Hold[$CellContext`\[Alpha]$$], 0.0001, 3.141492653589793}, {
      Hold[$CellContext`\[Beta]$$], 0.0001, 3.141492653589793}}, 
    Typeset`size$$ = {576., {281., 291.}}, Typeset`update$$ = 0, 
    Typeset`initDone$$, Typeset`skipInitDone$$ = 
    True, $CellContext`\[Alpha]$8253$$ = 0, $CellContext`\[Beta]$8254$$ = 0}, 
    DynamicBox[Manipulate`ManipulateBoxes[
     1, StandardForm, 
      "Variables" :> {$CellContext`\[Alpha]$$ = 
        0.0001, $CellContext`\[Beta]$$ = 0.0001}, "ControllerVariables" :> {
        Hold[$CellContext`\[Alpha]$$, $CellContext`\[Alpha]$8253$$, 0], 
        Hold[$CellContext`\[Beta]$$, $CellContext`\[Beta]$8254$$, 0]}, 
      "OtherVariables" :> {
       Typeset`show$$, Typeset`bookmarkList$$, Typeset`bookmarkMode$$, 
        Typeset`animator$$, Typeset`animvar$$, Typeset`name$$, 
        Typeset`specs$$, Typeset`size$$, Typeset`update$$, Typeset`initDone$$,
         Typeset`skipInitDone$$}, "Body" :> 
      DensityPlot[$CellContext`\[Epsilon]n[$CellContext`\[Alpha]$$, \
$CellContext`\[Beta]$$, $CellContext`\[Gamma], $CellContext`\[Delta]]^0.2, \
{$CellContext`\[Gamma], 0, Pi}, {$CellContext`\[Delta], 0, Pi}], 
      "Specifications" :> {{$CellContext`\[Alpha]$$, 0.0001, 
         3.141492653589793}, {$CellContext`\[Beta]$$, 0.0001, 
         3.141492653589793}}, "Options" :> {}, "DefaultOptions" :> {}],
     ImageSizeCache->{650., {366., 376.}},
     SingleEvaluation->True],
    Deinitialization:>None,
    DynamicModuleValues:>{},
    SynchronousInitialization->True,
    UndoTrackedVariables:>{Typeset`show$$, Typeset`bookmarkMode$$},
    UnsavedVariables:>{Typeset`initDone$$},
    UntrackedVariables:>{Typeset`size$$}], "Manipulate",
   Deployed->True,
   StripOnInput->False],
  Manipulate`InterpretManipulate[1]]], "Output",
 CellChangeTimes->{{3.7680230210816493`*^9, 
  3.7680230351854277`*^9}},ExpressionUUID->"4e0826b9-ee07-4d42-8b1a-\
bf99d534cc08"]
}, Open  ]],

Cell[CellGroupData[{

Cell[BoxData[
 RowBox[{
  RowBox[{"plt", "=", 
   RowBox[{"DensityPlot", "[", 
    RowBox[{
     RowBox[{"\[Epsilon]n", "[", 
      RowBox[{
       RowBox[{"Pi", "/", "4"}], ",", 
       RowBox[{"Pi", "/", "5"}], ",", "\[Gamma]", ",", " ", "\[Delta]"}], 
      "]"}], ",", 
     RowBox[{"{", 
      RowBox[{"\[Gamma]", ",", "0", ",", "Pi"}], "}"}], ",", 
     RowBox[{"{", 
      RowBox[{"\[Delta]", ",", "0", ",", "Pi"}], "}"}], ",", " ", 
     RowBox[{"ColorFunction", "\[Rule]", "\"\<Rainbow\>\""}], ",", 
     RowBox[{"PlotPoints", "\[Rule]", "100"}], ",", 
     RowBox[{"PlotLegends", "\[Rule]", "Automatic"}], ",", 
     RowBox[{"Mesh", "\[Rule]", "10"}], ",", 
     RowBox[{"Axes", "\[Rule]", "True"}], ",", 
     RowBox[{"Frame", "\[Rule]", "False"}], ",", 
     RowBox[{"LabelStyle", "\[Rule]", 
      RowBox[{"Directive", "[", 
       RowBox[{"Blue", ",", "Medium"}], "]"}]}], ",", " ", 
     RowBox[{"PlotRange", "->", "All"}]}], "]"}]}], "\[IndentingNewLine]", 
  "\[IndentingNewLine]"}]], "Input",
 CellChangeTimes->{{3.7662970621260576`*^9, 3.7662971680562906`*^9}, {
   3.76629720082848*^9, 3.7662972086146607`*^9}, {3.7662980888941765`*^9, 
   3.7662980941231976`*^9}, {3.766298265627493*^9, 3.7662984133275843`*^9}, {
   3.766298445053623*^9, 3.7662984713518696`*^9}, {3.7662985788119965`*^9, 
   3.7662985961975946`*^9}, {3.7662986560768847`*^9, 
   3.7662987054804296`*^9}, {3.7662987694876776`*^9, 3.766298772252289*^9}, 
   3.7662988152196493`*^9, {3.766298895640339*^9, 3.766298920887698*^9}, {
   3.766299041844226*^9, 3.766299052544118*^9}, 3.7662991306347847`*^9, {
   3.7663001117530556`*^9, 3.766300112157974*^9}, {3.766300183915961*^9, 
   3.766300187688464*^9}, 3.7663006367591057`*^9, {3.7663197727094183`*^9, 
   3.7663198703217926`*^9}, {3.768023043732678*^9, 3.768023044006035*^9}, {
   3.7680231104800267`*^9, 
   3.7680231257366242`*^9}},ExpressionUUID->"f87eb929-151a-4867-b7c0-\
4e746413a802"],

Cell[BoxData[
 TemplateBox[{GraphicsBox[
    GraphicsComplexBox[CompressedData["
1:eJx83W/MbOt/1/VjW2qBFomI1CY2pQmoNQ2iacCKnoqYmqJpLCTEFPzTlD5Q
UolGoiJIRENVFDDGVCPhhieSauKkNgQIwaXZ6P4lW1w9LE5Wdxbb6fymwziM
w1hqrYWqcXO9vivfz/acR3fevXvPrLXX+s3rrFnruq5f/F3/4nf85i/56KOP
fuAf+uij/+/nH/iaX/tv/IaPXz7uPw/Vb/+L3/rNX/rP/PH4/VT9TT/6m77z
G7/9VfWPvP//f139O773d/9tP/K9b+Lv5+ov/o7lX/jV3/pJvN5S/Xt+zV/8
tq/+DZ/G66/Vf/fP/em/6/E9b+P9tur/+Ye/8me/+m3v4v2P1d/85m/6iX/8
H/nR2J5T9e/9Zf/pF3/Fr/1ibN+5+t1/9PV/7ut/3Y/F9l6q/56f/C//+6/6
zr8Y23+t/rf+qW/6wZ/6rv819udWvfypP/2Hv/jP/6XYv3v1L/26f+wP/Nl/
6X+L/X1U/6u/+4d/15/41/9y7P+z+nv+5W/8ld/x3+39D7z/9/jfq3/+L/nx
//pb/8zeP/b+3+fHq//kp3/s7/gHv7D373v/7/VXqr/7+377H/p7/6e9//73
/34/Uf3zvvlbftHf+cN7f/H9v+f/Uf3H/9KX/b6//c/v/R+8//f9yerv+oNf
+PJf8CN7/4r3/97/Z/VXfvt/+Du/4i/s/aPv//1/qvqPffTrfvJnjnv/+++P
x/9V/c/+4C/63r9y3vub3h+fn67+Od+9/dj1uvf/8v54/dXqH/qFf/g3vbvv
/e++P35/rfqf/h9/85//c8+9/773x/Nnqr/iX/uGf+ILP7H3X3h/fP/v6h/8
hr/86k//1N6/5/3x/n+qf+P23/yqH/pre3//+58ffYv+km/9VW9//e/a+7e8
Px/2/vQPfe1/8u1f8jdUf8v782PvH/ipj77j2/7tvf+W9+fL3r/zn/ziV/2j
X/4l1df358/e3/EDf+YLH3/f3n/q/fm09y/90j/673zzz/nS6t///vza+6e/
89/7h7/p9+7918+3vf/sD/2Wn/llP+/Lqn/l+/Nv7z/yVd/+J77h9+/9le/P
x71/2/f88n/ll/zNP6v6+P783Pvb/ttf8Mu/7j/e+4fen697f+1X/+T9a/7W
L6/+vvfn794//lvXP/oLv3/v3/j+fN77f/jCn/zun/81f2P1X/882fs/+/o/
+HU/9z/f+8ven+97f+9v/ze3n/W1X1G9vj//9/7Vyz/3/R+97P1fvf/fw95f
/Y2/5tf/1V/8s6v//53Yf3Yv/N+n6u7FIbw4hBf+fq7uXhzCi0N4cQgvDuHF
Ibw4hBfe/1jdvTiEF4fw4hBeHMKLQ3hxCC8O4cUhvDiEF4fw4hBeHMKLQ3hx
CC/s/7O6e3EILw7hxSG8OIQXh/DiEF4cwotDeHEILw7hxSG8OIQXh/DiEF4c
wotDeHEILw7hxSG8OIQXh/DiEF4cwotDeHEILw7hxSG8OIQXh/DiEF4cwotD
eHEILw7hxSG8OIQXh/DiEF4cwotDeHEILw7hxSG8OIQXh/DiEF4cwotDeHEI
Lw7hxSG8OIQXh/DiEF4cwotDeHEILw7hxSG8OIQXh/DiEF4cwotDeHEILw7h
xWddR+xO5E9eaF5oXmhe9L+fq3nRX2+p5kV//bWaF/39tmpe9Pc/VvOib8+p
mhd9+87VvOjbe6nmRd/+azUv+v7cqnnR9+9ezYu+v49qXvT9f1bzQvNC80Lz
QvNC80LzQvNC86L+/YcXmheaF5oXmheaF5oXmheaF5oXdfyHF5oXmheaF5oX
mheaF5oXmheaF3X+DS80LzQvNC80LzQvNC80LzQvNC80LzQvNC/q/B5eaF5o
XvTzbW9eaF5oXtT5MrzQvNC80Lyo4z280LzQvNC8qOM1vNC86J8ne/NC80Lz
QvNC80LzQvPi879nOnzgQv/9/rNfX0xxfTHF9cVUXuh+fTHF9cUU1xdTXF9M
cX0xxfXFFNcXU3mh+/XFFNcXU1xfTHF9McX1xRTXF1NcX0xxfTHF9cUU1xdT
XF9McX0xxfXFFNcXU1xf2P9ndb++mOL6YorriymuL6a4vpji+mKK64spri+m
uL6Y4vpiiuuLKa4vpri+mOL6YorriymuL6a4vpji+mKK64spri+muL6Y4vpi
iuuLKa4vpri+mOL6YorriymuL6a4vpji+mKK64spri+muL6Y4vpiiuuLKa4v
pri+mOL6YorriymuL6a4vpji+mKK64spri+muL6Y4vpiiuuLKa4vpri+mOL6
YorriymuL6a4vpji+mKK64spri+muL6Y4vpiiuuLKa4vpri+mOL6Yorriymu
L6a4vpji+mKK64vPug9x+OC6IV3Q+ZMXmhf97+dqXvTXWap50V9/reZFf7+t
mhf9/Y/VvOjbc6rmRd++czUv+vZeqnnRt/9azYu+P7dqXvT9u1fzou/vo5oX
ff+f1bzQvNC80LzQvNC80LzQvNC8qH//4YXmheaF5oXmheaF5oXmheaF5kUd
/+GF5oXmheaF5oXmheaF5oXmheZFnX/DC80LzQvNC80LzQvNC80LzQvNC80L
zQvNizq/hxeaF5oX/XzbmxeaF5oXdb4MLzQvNC80L+p4Dy80LzQvNC/qeA0v
NC/658nevNC80LzQvNC80LzQvPj8+9SHD75XyuuGdEHnT170v5+redFfb6nm
RX/dtZoX/f22al709z9W86Jvz6maF337ztW86Nt7qeZF3/5rNS/6/tyqedH3
717Ni76/j2pe9P1/VvNC80LzQvNC80LzQvNC80Lzov79hxeaF5oXmheaF5oX
mheaF5oXmhd1/IcXmheaF5oXmheaF5oXmheaF5oXdf4NLzQvNC80LzQvNC80
LzQvNC80LzQvNC80L+r8Hl5oXmhe9PNtb15oXmhe1PkyvNC80LzQvKjjPbzQ
vNC80Lyo4zW80Lzonyd780LzQvNC80LzQvNC8+Lzn2M6fHDfIb9XyuuGdEHn
T15oXvTXW6p50V9/reZFf5+tmhf9/Y/VvOjbc6rmRd++czUv+vZeqnnRt/9a
zYu+P7dqXvT9u1fzou/vo5oXff+f1bzQvNC80LzQvNC80LzQvNC8qH//4YXm
heaF5oXmheaF5oXmheaF5kUd/+GF5oXmheaF5oXmheaF5oXmheZFnX/DC80L
zQvNC80LzQvNC80LzQvNC80LzQvNizq/hxeaF5oX/XzbmxeaF5oXdb4MLzQv
NC80L+p4Dy80LzQvNC/qeA0vNC/658nevNC80LzQvNC80LzQvPj851z355jy
PnXeh8jvmfI6Ip3In/3+xVxe6H7/Yi4vdL9/4f226n7/Yi4vdL9/Mcf9iznu
X8zlhe73L+a4fzHH/Yu5vND9/sUc9y/muH9h/+7V/f7FHPcv5rh/Yf+f1f3+
xRz3L+a4fzHH/Ys57l/Mcf9ijvsXc9y/mOP+xRz3L+a4fzHH/Ys57l/Mcf9i
jvsXc9y/mOP+xRz3L+a4fzHH/Ys57l/Mcf9ijvsXc9y/mOP+xRz3L+a4fzHH
/Ys57l/Mcf9ijvsXc9y/mOP+xRz3L+a4fzHH/Ys57l/Mcf9ijvsXc9y/mOP+
xRz3L+a4fzHH/Ys57l/Mcf9ijvsXc9y/mOP+xRz3L+a4fzHH/Ys57l/Mcf9i
jvsXc9y/mOP+xRz3L+a4fzHH/Ys57l/Mcf9ijvsXc9y/mOP+xRz3L+a4f/FZ
4yAOHzy3lPel875Dfq+U1w3pgs6fvNC86K+/VvOiv99WzYv+/sdqXvTtOFXz
om/fuZoXfXsv1bzo23+t5kXfn1s1L/r+3at50ff3Uc2Lvv/Pal5oXmheaF5o
XmheaF5oXmhe1L//8ELzQvNC80LzQvNC80LzQvNC86KO//BC80LzQvNC80Lz
QvNC80LzQvOizr/hheaF5oXmheaF5oXmheaF5oXmheaF5oXmRZ3fwwvNC82L
fr7tzQvNC82LOl+GF5oXmheaF3W8hxeaF5oXmhd1vIYXmhf982RvXmheaF5o
XmheaF5oXnz+OLl9HEQ+58qLvC+d9x3ye6W8bkgX+uvtP/v97qW80P1+91Je
6H6/eykvdL/fbXtO1f1+91Je6H6/e4n73Uvc717KC93vdy9xv3uJ+91LeaH7
/e4l7ncvcb97KS90v9+9xP3uJe53L3G/e4n73Uvc717ifvcS97uXuN+9xP3u
Je53L3G/e4n73Uvc717ifvcS97uXuN+9xP3uJe53L3G/e4n73Uvc717ifvcS
97uXuN+9xP3uJe53L3G/e4n73Uvc717ifvcS97uXuN+9xP3uJe53L3G/e4n7
3Uvc717ifvcS97uXuN+9xP3uJe53L3G/e4n73Uvc717ifvcS97uXuN+9xP3u
Je53L3G/e4n73Uvc717ifvcS97uXuN+9xP3uJe53L3G/e4n73Uvc717ifvcS
97uXuN+9xP3uJe53f9Y46sMH4x7yudZ8binvS+d9h/xeKa8b0gWdP3mhedHf
b6vmRX//YzUv+vacqnnRt+9czYu+nZdqXvTtv1bzou/PrZoXff/u1bzo+/uo
5kXf/2c1LzQvNC80LzQvNC80LzQvNC/q3394oXmheaF5oXmheaF5oXmheaF5
Ucd/eKF5oXmheaF5oXmheaF5oXmheVHn3/BC80LzQvNC80LzQvNC80LzQvNC
80LzQvOizu/hheaF5kU/3/bmheaF5kWdL8MLzQvNC82LOt7DC80LzQvNizpe
wwvNi/55sjcvNC80LzQvNC80LzQvPn+ejX0cdY6T40U+15rPLeV96bzvkN8r
5XVDutBff//Zn49aywvdn49aywvdn49aywvdn49aywvdn4+yvZfq/nzUWl7o
/nzUGs9HrfF81Fpe6P581BrPR63xfNRaXuj+fNQaz0et8XzUGs9HrfF81BrP
R63xfNQaz0et8XzUGs9HrfF81BrPR63xfNQaz0et8XzUGs9HrfF81BrPR63x
fNQaz0et8XzUGs9HrfF81BrPR63xfNQaz0et8XzUGs9HrfF81BrPR63xfNQa
z0et8XzUGs9HrfF81BrPR63xfNQaz0et8XzUGs9HrfF81BrPR63xfNQaz0et
8XzUGs9HrfF81BrPR63xfNQaz0et8XzUGs9HrfF81BrPR63xfNQaz0et8XzU
Gs9HrfF81BrPR63xfNQaz0et8XzUGs9HrfF81BrPR63xfNRnzcN0+GDcdI6L
y3EP+VxrPreU96XzvkN+r5TXDemCzp+80Lzo73+s5kXfnlM1L/r2nat50bf3
Us2Lvv3Xal70/bhV86Lv372aF31/H9W86Pv/rOaF5oXmheaF5oXmheaF5oXm
Rf37Dy80LzQvNC80LzQvNC80LzQvNC/q+A8vNC80LzQvNC80LzQvNC80LzQv
6vwbXmheaF5oXmheaF5oXmheaF5oXmheaF5oXtT5PbzQvNC86Ofb3rzQvNC8
qPNleKF5oXmheVHHe3iheaF5oXlRx2t4oXnRP0/25oXmheaF5oXmheaF5sXn
z9O3z8OU82zwIsfF5biHfK41n1vK+9J53yG/V8rrhnShv9/+sz9Pu5UXuj9P
u5UXuj9Pu5UXuj9Pu5UXuj9Pu5UXuj9Pa39u1f152q280P152i2ep93iedqt
vND9edotnqfd4nnaLZ6n3eJ52i2ep93iedotnqfd4nnaLZ6n3eJ52i2ep93i
edotnqfd4nnaLZ6n3eJ52i2ep93iedotnqfd4nnaLZ6n3eJ52i2ep93iedot
nqfd4nnaLZ6n3eJ52i2ep93iedotnqfd4nnaLZ6n3eJ52i2ep93iedotnqfd
4nnaLZ6n3eJ52i2ep93iedotnqfd4nnaLZ6n3eJ52i2ep93iedotnqfd4nna
LZ6n3eJ52i2ep93iedotnqfd4nnaLZ6n3eJ52i2ep93iedotnqfd4nnaLZ6n
3eJ52i2ep93iedrPmsf18MG8SzmvRo6bznFxOe4hn2vN55byvnTed8jvlfK6
IV3Q+ZMXmhd9e07VvOjbd67mRd/eSzUv+vZfq3nR9+dWzYu+f/dqXvT9fFTz
ou//s5oXmheaF5oXmheaF5oXmheaF/XvP7zQvNC80LzQvNC80LzQvNC80Lyo
4z+80LzQvNC80LzQvNC80LzQvNC8qPNveKF5oXmheaF5oXmheaF5oXmheaF5
oXmheVHn9/BC80Lzop9ve/NC80Lzos6X4YXmheaF5kUd7+GF5oXmheZFHa/h
heZF/zzZmxeaF5oXmheaF5oXmhefP8/3Po9rztPHi/6c0au4L/A6/jv+Tfz9
Pg4in3PN55jyPnXeh8jvmfI6Ip3In338xbG80H38xbG80H38xbG80H38xbG8
0H38xbG80H38xbG80H38hf19VPfxF/b7Wd3HXxxj/MUxxl8cY/zFMcZfHGP8
xTHGXxxj/MUxxl8cY/zFMcZfHGP8xTHGXxxj/MUxxl8cY/zFMcZfHGP8xTHG
Xxxj/MUxxl8cY/zFMcZfHGP8xTHGXxxj/MUxxl8cY/zFMcZfHGP8xTHGXxxj
/MUxxl8cY/zFMcZfHGP8xTHGXxxj/MUxxl8cY/zFMcZfHGP8xTHGXxxj/MUx
xl8cY/zFMcZfHGP8xTHGXxxj/MUxxl8cY/zFMcZfHGP8xTHGXxxj/MUxxl8c
Y/zFMcZfHGP8xTHGXxxj/MUxxl8cY/zFMcZfHGP8xTHGX3zWOhCHD+ZtzXn5
ct6lnFcjx03nuLgc95DPteZzS3lfOu875PdKed2QLuj8yQvNi75952pe9O29
VPOib/+1mhd9f27VvOj7d6/mRd/fRzUv+v4/q3mheaF5oXmheaF5oXmheaF5
Uf/+wwvNC80LzQvNC80LzQvNC80LzYs6/sMLzQvNC80LzQvNC80LzQvNC82L
Ov+GF5oXmheaF5oXmheaF5oXmheaF5oXmheaF3V+Dy80LzQv+vm2Ny80LzQv
6nwZXmheaF5oXtTxHl5oXmheaF7U8RpeaF70z5O9eaF5oXmheaF5oXmhefH5
6wTt60DkPN+8yHn5ct6lnFcjx03nuLgc95DPteZzS3lfOu875PdKed2QLvTt
2X/28Xqn8kL38Xqn8kL38Xqn8kL38Xqn8kL38Xqn8kL38Xqn8kL38Xqn8kL3
8XqnGK93ivF6pxivd4rxeqcYr3eK8XqnGK93ivF6pxivd4rxeqcYr3eK8Xqn
GK93ivF6pxivd4rxeqcYr3eK8XqnGK93ivF6pxivd4rxeqcYr3eK8XqnGK93
ivF6pxivd4rxeqcYr3eK8XqnGK93ivF6pxivd4rxeqcYr3eK8XqnGK93ivF6
pxivd4rxeqcYr3eK8XqnGK93ivF6pxivd4rxeqcYr3eK8XqnGK93ivF6pxiv
d4rxeqcYr3eK8XqnGK93ivF6pxivd4rxeqcYr3eK8XqnGK93ivF6pxivd4rx
eqcYr3eK8XqftY7c4YN1H3Je75y3Nefly3mXcl6NHDed4+Jy3EM+15rPLeV9
6bzvkN8r5XVDuqDzJy80L/r2Xqp50bf/Ws2Lvj+3al70/btX86Lv76OaF33/
n9W80LzQvNC80LzQvNC80LzQvKh//+GF5oXmheaF5oXmheaF5oXmheZFHf/h
heaF5oXmheaF5oXmheaF5oXmRZ1/wwvNC80LzQvNC80LzQvNC80LzQvNC80L
zYs6v4cXmheaF/1825sXmheaF3W+DC80LzQvNC/qeA8vNC80LzQv6ngNLzQv
+ufJ3rzQvNC80LzQvNC80Lz4/HVG93Xkcp0gXvRxzq9iXMLreI7oTfz9HP+d
/km83j6OOsfJ5TiIfM41n2PK+9R5HyK/Z8rriHQif/bx3efyQvfx3efyQvfx
3efyQvfx3efyQvfx3efyQvfx3efyQvfx3ecY332O8d3nGN99jvHd5xjffY7x
3ecY332O8d3nGN99jvHd5xjffY7x3ecY332O8d3nGN99jvHd5xjffY7x3ecY
332O8d3nGN99jvHd5xjffY7x3ecY332O8d3nGN99jvHd5xjffY7x3ecY332O
8d3nGN99jvHd5xjffY7x3ecY332O8d3nGN99jvHd5xjffY7x3ecY332O8d3n
GN99jvHd5xjffY7x3ecY332O8d3nGN99jvHd5xjffY7x3ecY332O8d3nGN99
jvHd5xjffY7x3ecY332O8d3nGN99jvHd5xjffY7x3Z+1DvXhg3Xjcl2gXPch
5/XOeVtzXr6cdynn1chx0zkuLsc95HOt+dxS3pfO+w75vVJeN6QLOn/yQvOi
b/+1mhd9f27VvOj7d6/mRd/fRzUv+v4/q3mheaF5oXmheaF5oXmheaF5Uf/+
wwvNC80LzQvNC80LzQvNC80LzYs6/sMLzQvNC80LzQvNC80LzQvNC82LOv+G
F5oXmheaF5oXmheaF5oXmheaF5oXmheaF3V+Dy80LzQv+vm2Ny80LzQv6nwZ
XmheaF5oXtTxHl5oXmheaF7U8RpeaF70z5O9eaF5oXmheaF5oXmhedE/P17i
uZ59HepcZ5QX/b+jX8W45tcxDuFN/P0c3/N/Eq+3z8OU82zkOOocJ5fjIPI5
13yOKe9T532I/J4pryPSifzZ5wO5lBe6zwdyKS90nw/kUl7oPh/IpbzQfT6Q
S3mh+3wgl5gP5BLzgVxiPpBLzAdyiflALjEfyCXmA7nEfCCXmA/kEvOBXGI+
kEvMB3KJ+UAuMR/IJeYDucR8IJeYD+QS84FcYj6QS8wHcon5QC4xH8gl5gO5
xHwgl5gP5BLzgVxiPpBLzAdyiflALjEfyCXmA7nEfCCXmA/kEvOBXGI+kEvM
B3KJ+UAuMR/IJeYDucR8IJeYD+QS84FcYj6QS8wHcon5QC4xH8gl5gO5xHwg
l5gP5BLzgVxiPpBLzAdyiflALjEfyCXmA7nEfCCXmA/kEvOBXGI+kEvMB3KJ
+UAuMR/IJeYDucR8IJeYD+QS84Fcyov+3OehOteh5kWuG5frAuW6Dzmvd87b
mvPy5bxLOa9GjpvOcXE57iGfa83nlvK+dN53yO+V8rohXdD5kxeaF31/btW8
6Pt3r+ZF399HNS/6/j+reaF5oXmheaF5oXmheaF5oXlR//7DC80LzQvNC80L
zQvNC80LzQvNizr+wwvNC80LzQvNC80LzQvNC80LzYs6/4YXmheaF5oXmhea
F5oXmheaF5oXmheaF5oXdX4PLzQvNC/6+bY3LzQvNC/qfBleaF5oXmhe1PEe
XmheaF5oXtTxGl5oXvTPkb15oXmheaF5oXmheaF50T8/XmJcwKG6zx+1rzvd
v4ff1xnlRR/H/Cb+fo7nhD6J11viv8M/jdff52HKeTZyHHWOk8txEPmcaz7H
lPep8z5Efs+U1xHpRP7s80ddywvd54+6lhe6zx91LS90nz/qWl7oPn/UNeaP
usb8UdeYP+oa80ddY/6oa8wfdY35o64xf9Q15o+6xvxR15g/6hrzR11j/qhr
zB91jfmjrjF/1DXmj7rG/FHXmD/qGvNHXWP+qGvMH3WN+aOuMX/UNeaPusb8
UdeYP+oa80ddY/6oa8wfdY35o64xf9Q15o+6xvxR15g/6hrzR11j/qhrzB91
jfmjrjF/1DXmj7rG/FHXmD/qGvNHXWP+qGvMH3WN+aOuMX/UNeaPusb8UdeY
P+oa80ddY/6oa8wfdY35o64xf9Q15o+6xvxR1/JC9/mjrjF/1DXmj7rG/FHX
mD/qGvNHXWP+qGt50ceNHap50X8/fbDudK4rmuvG5bpAue5Dzuud87bmvHw5
71LOq5HjpnNcXI57yOda87mlvC+d9x3ye6W8bkgXdP7kheZF3797NS/6/j6q
edH3/1nNC80LzQvNC80LzQvNC80LzYv69x9eaF5oXmheaF5oXmheaF5oXmhe
1PEfXmheaF5oXmheaF5oXmheaF5oXtT5N7zQvNC80LzQvNC80LzQvNC80LzQ
vNC80Lyo83t4oXmhedHPt715oXmheVHny/BC80LzQvOijvfwQvNC80Lzoo7X
8ELzon+e7M0LzQvNC80LzQvNC82L/vnxEuOKD9V9vsFbedGf43kV/138OuZB
ehN/P8c4g0/i9Zb4Hv/TeP19Htecpy/nYcp5NniR4+Jy3EM+15rPLeV96bzv
kN8r5XVDutD3Z//Z5xu8lRe6zzd4Ky90n2/wVl7oPt/gLeYbvMV8g7eYb/AW
8w3eYr7BW8w3eIv5Bm8x3+At5hu8xXyDt5hv8BbzDd5ivsFbzDd4i/kGbzHf
4C3mG7zFfIO3mG/wFvMN3mK+wVvMN3iL+QZvMd/gLeYbvMV8g7eYb/AW8w3e
Yr7BW8w3eIv5Bm8x3+At5hu8xXyDt5hv8BbzDd5ivsFbzDd4i/kGbzHf4C3m
G7zFfIO3mG/wFvMN3mK+wVvMN3iL+QZvMd/gLeYbvMV8g7eYb/AW8w3eYr7B
W8w3eIv5Bm8x3+At5hu8xXyDt/JC9/kGbzHf4C3mG7zFfIO3mG/wFvMN3mK+
wVt50eedOFTzov9+iuc8X8X3Jq8/WHc61xXNdeNyXaBc9yHn9c55W3Nevpx3
KefVyHHTOS4uxz3kc6353FLel877Dvm9Ul43pAs6f/JC86Lv76OaF33/n9W8
0LzQvNC80LzQvNC80LzQvKh//+GF5oXmheaF5oXmheaF5oXmheZFHf/hheaF
5oXmheaF5oXmheaF5oXmRZ1/wwvNC80LzQvNC80LzQvNC80LzQvNC80LzYs6
v4cXmheaF/1825sXmheaF3W+DC80LzQvNC/qeA8vNC80LzQv6ngNLzQv+ufJ
3rzQvNC80LzQvNC80Lzonx8v9TnEC93np72XF30cwKv4Xv11NS/63+/rUPf5
afd14/pzQJ/G66/x39lv4/32eVxznj5e5LwaOW46x8XluId8rjWfW8r70nnf
Ib9XyuuGdKHv3/6zz097Ly90n5/2Xl7oPj/tPeanvcf8tPeYn/Ye89PeY37a
e8xPe4/5ae8xP+095qe9x/y095if9h7z095jftp7zE97j/lp7zE/7T3mp73H
/LT3mJ/2HvPT3mN+2nvMT3uP+WnvMT/tPeanvcf8tPeYn/Ye89PeY37ae8xP
e4/5ae8xP+095qe9x/y095if9h7z095jftp7zE97j/lp7zE/7T3mp73H/LT3
mJ/2HvPT3mN+2nvMT3uP+WnvMT/tPeanvcf8tPeYn/Ye89PeY37ae8xPe4/5
ae8xP+095qe9x/y09/JC9/lp7zE/7T3mp73H/LT3mJ/2HvPT3mN+2nt50eet
O1Tzov9+inFir+K+6+v4HHsTfz9/sO50riua68blukC57kPO653ztua8fDnv
Us6rkeOmc1xcjnvI51rzuaW8L533HfJ7pbxuSBd0/uSF5kXf/2c1LzQvNC80
LzQvNC80LzQvNC/q3394oXmheaF5oXmheaF5oXmheaF5Ucd/eKF5oXmheaF5
oXmheaF5oXmheVHn3/BC80LzQvNC80LzQvNC80LzQvNC80LzQvOizuvhheaF
5kU/3/bmheaF5kWdL8MLzQvNC82LOt7DC80LzQvNizpewwvNi/55sjcvNC80
LzQvNC80LzQv+ufHS8xreqju85k/yos+jvhVPJfzOv479038/RzzHH0Sr7fE
OIJP4/XX+J7+bbzfvg5EzvPNi5yXL+ddynk1ctx0jovLcQ/5XGs+t5T3pfO+
Q36vlNcN6ULf3/1nn8/8UV7oPp/5I+Yzf8R85o+Yz/wR85k/Yj7zR8xn/oj5
zB8xn/kj5jN/xHzmj5jP/BHzmT9iPvNHzGf+iPnMHzGf+SPmM3/EfOaPmM/8
EfOZP2I+80fMZ/6I+cwfMZ/5I+Yzf8R85o+Yz/wR85k/Yj7zR8xn/oj5zB8x
n/kj5jN/xHzmj5jP/BHzmT9iPvNHzGf+iPnMHzGf+SPmM3/EfOaPmM/8EfOZ
P2I+80fMZ/6I+cwfMZ/5I+Yzf8R85o+Yz/wR85k/Yj7zR8xn/oj5zB8xn/kj
5jN/xHzmj/JC9/nMHzGf+SPmM3/EfOaPmM/8EfOZP2I+80d50ee9PlTzov9+
inkmXsVzm6/je5A38fdzzIP3Sbze8sG607muaK4bl+sC5boPOa93ztua8/Ll
vEs5r0aOm85xcTnuIZ9rzeeW8r503nfI75XyuiFd0PmTF5oXmheaF5oXmhea
F5oXmheaF/XvP7zQvNC80LzQvNC80LzQvNC80Lyo4z+80LzQvNC80LzQvNC8
0LzQvNC8qPNveKF5oXmheaF5oXmheaF5oXmheaF5oXmheVHn9/BC80Lzop9v
e/NC80Lzos6X4YXmheaF5kUd7+GF5oXmheZFHa/hheZF/zzZmxeaF5oXmhea
F5oXmhf98+OlPkd4ofv6F8/yos9D9KqaF/178jfx93M1L/rrLdW86K+/r0PN
i/5+W/x39Lt4/30diJznO+dxzXn6ch6mnGcjx1HnOLkcB5HPueZzTHmfOu9D
5PdMeR2RTuTPvv7FM9a/eMb6F89Y/+IZ6188Y/2LZ6x/8Yz1L56x/sUz1r94
xvoXz1j/4hnrXzxj/YtnrH/xjPUvnrH+xTPWv3jG+hfPWP/iGetfPGP9i2es
f/GM9S+esf7FM9a/eMb6F89Y/+IZ6188Y/2LZ6x/8Yz1L56x/sUz1r94xvoX
z1j/4hnrXzxj/YtnrH/xjPUvnrH+xTPWv3jG+hfPWP/iGetfPGP9i2esf/GM
9S+esf7FM9a/eMb6F89Y/+IZ6188Y/2LZ6x/8Yz1L56x/sUz1r94xvoXz/JC
9/UvnrH+xTPWv3jG+hfPWP/iGetfPGP9C58TL/G5cajmRf/9FPPUvYpxX6/j
Puqb+Ps55tH+JF5viXkqPo3XXz9YdzrXFc1143JdoFz3Ief1znlbc16+nHcp
59XIcdM5Li7HPeRzrfncUt6XzvsO+b1SXjekCzp/8kLzQvNC80LzQvNC80Lz
ov79hxeaF5oXmheaF5oXmheaF5oXmhd1/IcXmheaF5oXmheaF5oXmheaF5oX
df4NLzQvNC80LzQvNC80LzQvNC80LzQvNC80L+r8Hl5oXmhe9PNtb15oXmhe
1PkyvNC80LzQvKjjPbzQvNC80Lyo4zW80Lzonyd780LzQvNC80LzQvNC86J/
frzEf1ceqnnRfz/FPKavYlzw63jO5k38/RzrLHwSr7fEPEafxuuvMU7g7Qfr
Tue6orluXK4LlOs+5LzeOW9rzsuX8y7lvBo5bjrHxeW4h3yuNZ9byvvSed8h
v1fK64Z0QedPXmheaF5oXmheaF5oXtS///BC80LzQvNC80LzQvNC80LzQvOi
jv/wQvNC80LzQvNC80LzQvNC80Lzos6/4YXmheaF5oXmheaF5oXmheaF5oXm
heaF5kWd38MLzQvNi36+7c0LzQvNizpfhheaF5oXmhd1vIcXmheaF5oXdbyG
F5oX/fNkb15oXmheaF5oXmheaF70z4+X+N7hUM2L/vsp5rl+FfNGvI7nMN/E
38+xDs8n8XpLzHP3abz+GuPI3sb7bR+sO53riua6cbkuUK77kPN657ytOS9f
zruU82rkuOkcF5fjHvK51nxuKe9L532H/F4prxvSBZ0/eaF5oXmheaF5oXlR
//7DC80LzQvNC80LzQvNC80LzQvNizr+wwvNC80LzQvNC80LzQvNC80LzYs6
/4YXmheaF5oXmheaF5oXmheaF5oXmheaF5oXdX4PLzQvNC/6+bY3LzQvNC/q
fBleaF5oXmhe1PEeXmheaF5oXtTxGl5oXvTPk715oXmheaF5oXmheaF50T8/
XuJ76UM1L/rvp1gH4VXMK/Q6ntN/E38/xzptn8TrLTEP6qfx+muMM34b77fF
czzvPlh3OtcVzXXjcl2gXPch5/XOeVtzXr6cdynn1chx0zkuLsc95HOt+dxS
3pfO+w75vVJeN6QLOn/yQvNC80LzQvOi/v2HF5oXmheaF5oXmheaF5oXmhea
F3X8hxeaF5oXmheaF5oXmheaF5oXmhd1/g0vNC80LzQvNC80LzQvNC80LzQv
NC80LzQv6vweXmheaF70821vXmheaF7U+TK80LzQvNC8qOM9vNC80LzQvKjj
NbzQvOifJ3vzQvNC80LzQvNC80Lzon9+vMR9y0M1L/rvp1gn51XMO/c6xnG9
ib+fYx3PT+L1lpgn+9N4/TXmoXgb77fFc57v4v2PH6w7neuK5rpxuS5QrvuQ
83rnvK05L1/Ou5TzauS46RwXl+Me8rnWfG4p70vnfYf8XimvG9IFnT95oXmh
eaF5Uf/+wwvNC80LzQvNC80LzQvNC80LzYs6/sMLzQvNC80LzQvNC80LzQvN
C82LOv+GF5oXmheaF5oXmheaF5oXmheaF5oXmheaF3V+Dy80LzQv+vm2Ny80
LzQv6nwZXmheaF5oXtTxHl5oXmheaF7U8RpeaF70z5O9eaF5oXmheaF5oXmh
edE/P17iuZZDNS/676dYR+1VzEv6Osb5vom/n2Od50/i9ZZYR+HTeP015il6
G++3xTiAd/H+x2pe5LrTua5orhuX6wLlug85r3fO25rz8uW8SzmvRo6bznFx
Oe4hn2vN55byvnTed8jvlfK6IV3Q+ZMXmheaF/XvP7zQvNC80LzQvNC80LzQ
vNC80Lyo4z+80LzQvNC80LzQvNC80LzQvNC8qPNveKF5oXmheaF5oXmheaF5
oXmheaF5oXmheVHn9/BC80Lzop9ve/NC80Lzos6X4YXmheaF5kUd7+GF5oXm
heZFHa/hheZF/zzZmxeaF5oXmheaF5oXmhf98+Mlnns8VPOi/36KdTZfxbzV
r2MeiDfx93M1L/rrLbHOzqfx+mvMY/c23m+LcWLv4v2P1bzo23OqznWoc53R
XEcu1wnKdSBynu+cxzXn6ct5mHKejRxHnePkchxEPueazzHlfeq8D5HfM+V1
RDqRP3mheVH//sMLzQvNC80LzQvNC80LzQvNC82LOv7DC80LzQvNC80LzQvN
C80LzQvNizr/hheaF5oXmheaF5oXmheaF5oXmheaF5oXmhd1fg8vNC80L/p5
tjcvNC80L+p8GV5oXmheaF7U8R5eaF5oXmhe1PEaXmhe9M+TvXmheaF5oXmh
eaF5oXnRPz9e4rn4QzUv+u+nWIf5Vaxr8DrmCXoTfz9X86K/3hLrsH0ar7/G
PKdv4/22GEf8Lt7/WM2Lvj2nal7kutO5rmiuG5frAuW6Dzmvd87bmvPy5bxL
Oa9GjpvOcXE57iGfa83nlvK+dN53yO+V8rohXdD5kxf17z+80LzQvNC80LzQ
vNC80LzQvNC8qOM/vNC80LzQvNC80LzQvNC80LzQvKjzb3iheaF5oXmheaF5
oXmheaF5oXmheaF5oXlR5/fwQvNC86Kfb3vzQvNC86LOl+GF5oXmheZFHe/h
heaF5oXmRR2v4YXmRf882ZsXmheaF5oXmheaF5oX/fPjJcZNHap50X8/VfOi
r3vzOuaRexN/P1fzor/eEut0fhqvv8Y82G/j/baYZ+JdvP+xmhd9e07VvOjb
d/5g3elcVzTXjct1gXLdh5zXO+dtzXn5ct6lnFcjx03nuLgc95DPteZzS3lf
Ou875PdKed2QLuj8yQvNC80LzQvNC80LzQvNC80LzYs6/sMLzQvNC80LzQvN
C80LzQvNC82LOv+GF5oXmheaF5oXmheaF5oXmheaF5oXmheaF3V+Dy80LzQv
+vm2Ny80LzQv6nwZXmheaF5oXtTxHl5oXmheaF7U8RpeaF70z5O9eaF5oXmh
eaF5oXmhedE/P15iXO2hmhf991M1L/q6aK9jntE38fdzNS/66y2xjvOn8fpr
rJPwNt5vi3mI3sX7H6t50bfnVM2Lvn3nal7kutO5rmiuG5frAuW6Dzmvd87b
mvPy5bxLOa9GjpvOcXE57iGfa83nlvK+dN53yO+V8rohXah///jJC80LzQvN
C80LzQvNC80LzYs6/sMLzQvNC80LzQvNC80LzQvNC82LOv+GF5oXmheaF5oX
mheaF5oXmheaF5oXmheaF3V+Dy80LzQv+vm2Ny80LzQv6nwZXmheaF5oXtTx
Hl5oXmheaF7U8RpeaF70z5O9eaF5oXmheaF5oXmhedE/P15i3oVDNS/676dq
XvR1M1/HPNRv4u/n/XNgeNFfb6nmRX/9NdbReRvvt8U8de/i/Y/VvOjbc6rm
Rd++czUv+vZePlh3OtcVzXXjcl2gXPch5/XOeVtzXr6cdynn1chx0zkuLsc9
5HOt+dxS3pfO+w75vVJeN6QLOn/yQvNC80LzQvNC80LzQvOijv/wQvNC80Lz
QvNC80LzQvNC80Lzos6/4YXmheaF5oXmheaF5oXmheaF5oXmheaF5kWd38ML
zQvNi36+7c0LzQvNizpfhheaF5oXmhd1vIcXmheaF5oXdbyGF5oX/fNkb15o
XmheaF5oXmheaF70z4+XmJfnUM2L/vupmhd9XeXXsU7Bm/j7ef/vxOFFf72l
mhf99ddYZ+1tvN8W85i+i/c/VvOib8+pmhd9+87VvOjbe6nmRa47neuK5rpx
uS5QrvuQ83rnvK05L1/Ou5TzauS46RwXl+Me8rnWfG4p70vnfYf8XimvG9IF
nT95oXmheaF5oXmheaF5Ucd/eKF5oXmheaF5oXmheaF5oXmheVHn3/BC80Lz
QvNC80LzQvNC80LzQvNC80LzQvOizu/hheaF5kU/3/bmheaF5kWdL8MLzQvN
C82LOt7DC80LzQvNizpewwvNi/55sjcvNC80LzQvNC80LzQv+ufHS8zbdqjm
Rf/9VM0LzQvNi/738/49wvCiv95SzYv++musw/k23m+Lea7fxfsfq3nRt+dU
zYu+fedqXvTtvVTzom//9YN1p/v+7OuM5jpyuU5QrgOR83znPK680DkPU86z
keOoc5xcjoPI51zzOaa8T533IfJ7pryOSCfyJy80LzQvNC80LzQv6vgPLzQv
NC80LzQvNC80LzQvNC80L+r8G15oXmheaF5oXmheaF5oXmheaF5oXmheaF7U
+T280LzQvOjn29680LzQvKjzZXiheaF5oXlRx3t4oXmheaF5UcdreKF50T9P
9uaF5oXmheaF5oXmheZF//x4iXk9D9W86L+fqnmhedHXOXsTfz/v3zMPL/rr
LdW86K+/xjrNb+P9tlgH4V28/7GaF317TtW86Nt3ruZF395LNS/69l+reZHr
Tue6orluXK4LlOs+5LzeOW9rzsuX8y7lvBo5bjrHxeW4h3yuNZ9byvvSed8h
v1fK64Z0QedPXmheaF5oXmhe1PEfXmheaF5oXmheaF5oXmheaF5oXtT5N7zQ
vNC80LzQvNC80LzQvNC80LzQvNC80Lyo83t4oXmhedHPt715oXmheVHny/BC
80LzQvOijvfwQvNC80Lzoo7X8ELzon+e7M0LzQvNC80LzQvNC82L/vnxEvM+
H6p50X8/VfNC86Kvg/km/n7e70MOL/rrLdW86K+/VvOiv98W6+S8i/c/VvOi
b8+pmhd9+87VvOjbe6nmRd/+azUv+v7cPlh3OtcVzXXjcl2gXPch5/XOeVtz
Xr6cdynn1chx0zkuLsc95HOt+dxS3pfO+w75vVJeN6QLOn/yQvNC80Lzoo7/
8ELzQvNC80LzQvNC80LzQvNC86LOv+GF5oXmheaF5oXmheaF5oXmheaF5oXm
heZFnd/DC80LzYt+vu3NC80LzYs6T4YXmheaF5oXdbyHF5oXmheaF3W8hhea
F/3zZG9eaF5oXmheaF5oXmhe9M+Pl1gX4FDNi/77qZoXmhd9neQ38ffz/pzK
8KK/3lLNi/76azUv+vttsY7au3j/YzUv+vacqnnRt+9czYu+vZdqXvTtv1bz
ou/PrZoXue50riua68blukC57kPO653ztua8fDnvUs6rkeOmc1xcjnvI51rz
uaW8L533HfJ7pbxuSBd0/uSF5oXmRR3/4YXmheaF5oXmheaF5oXmheaF5kWd
f8MLzQvNC80LzQvNC80LzQvNC80LzQvNC82LOr+HF5oXmhf9fNubF5oXmhd1
vgwvNC80LzQv6ngPLzQvNC80L+p4DS80L/rnyd680LzQvNC80LzQvNC86J8f
L7FuzKGaF/33UzUvNC80L/rfz/tzjMOL/npLNS/666/VvOjvt8U6m+/i/Y/V
vOjbc6rmRd++czUv+vZeqnnRt/9azYu+P7dqXvT9u3+w7nSuK5rrxuW6QLnu
Q87rnfO25rx8Oe9SzquR46ZzXFyOe8jnWvO5pbwvnfcd8nulvG5IF3T+5IXm
RR3/4YXmheaF5oXmheaF5oXmheaF5kWdf8MLzQvNC80LzQvNC80LzQvNC80L
zQvNC82LOr+HF5oXmhf9fNubF5oXmhd1vgwvNC80LzQv6ngPLzQvNC80L+p4
DS80L/rnyd680LzQvNC80LzQvNC86J8fL7Gu2KGaF/33UzUvNC80L/rfz/tz
7sOL/npLNS/666/VvOjvt8U6zO/i/Y/VvOjbc6rmRd++czUv+vZeqnnRt/9a
zYu+P7dqXvT9u1fzItedznVFc924XBco133Ieb1z3tacly/nXcp5NXLcdI6L
y3EP+VxrPreU96XzvkN+r5TXDemCzp+8qOM/vNC80LzQvNC80LzQvNC80LzQ
vKjzb3iheaF5oXmheaF5oXmheaF5oXmheaF5oXlR5/fwQvNC86Kfb3vzQvNC
86LOl+GF5oXmheZFHe/hheaF5oXmRR2v4YXmRf882ZsXmheaF5oXmheaF5oX
/fPjJdadPFTzov9+quaF5oXmRf/7eR8HNbzor7dU86K//lrNi/5+WzUv+vsf
q3nRt+dUzYu+fedqXvTtvVTzom//tZoXfX9u1bzo+3ev5kXf38cH607nuqK5
blyuC5TrPuS83jlva87Ll/Mu5bwaOW46x8XluId8rjWfW8r70nnfIb9XyuuG
dEHnT15oXmheaF5oXmheaF5oXmheaF7U+Te80LzQvNC80LzQvNC80LzQvNC8
0LzQvNC8qPN7eKF5oXnRz7e9eaF5oXlR58vwQvNC80Lzoo738ELzQvNC86KO
1/BC86J/nuzNC80LzQvNC80LzQvNi/758RLrEh+qedF/P1XzQvNC86L//byP
kx1e9NdbqnnRX3+t5kV/v62aF/39j9W86NtzquZF375zNS/69l6qedG3/1rN
i74/t2pe9P27V/Oi7++jmhe57nSuK5rrxuW6QLnuQ87rnfO25rx8Oe9SzquR
46ZzXFyOe8jnWvO5pbwvnfcd8nulvG5IF+r4x09eaF5oXmheaF5oXmheaF5o
XtT5N7zQvNC80LzQvNC80LzQvNC80LzQvNC80Lyo83t4oXmhedHPt715oXmh
eVHny/BC80LzQvOijvfwQvNC80Lzoo7X8ELzon+e7M0LzQvNC80LzQvNC82L
/vnxEuvWH6p50X8/7f87GV5oXmhe9L+f93kUhhf99ZZqXvTXX6t50d9vq+ZF
f/9jNS/69pyqedG371zNi769l2pe9O2/VvOi78+tmhd9/+7VvOj7+6jmRd//
D9edznVFc924XBco133Ieb1z3tacly/nXcp5NXLcdI6Ly3EP+VxrPreU96Xz
vkN+r5TXDemCzp+80LzQvNC80LzQvNC80Lyo8294oXmheaF5oXmheaF5oXmh
eaF5oXmheaF5Uef38ELzQvOin29780LzQvOizpfhheaF5oXmRR3v4YXmheaF
5kUdr+GF5kX/PNmbF5oXmheaF5oXmheaF/3z46XOc15oXvTfT/t/Rw0vNC80
L/rfz/s8O8OL/npLNS/666/VvOjvt1Xzor//sZoXfXtO1bzo23eu5kXf3ks1
L/r2X6t50ffnVs2Lvn/3al70/X1U86Lv/7OaF7nudK4rmuvG5bpAue5Dzuud
87bmvHw571LOq5HjpnNcXI57yOda87mlvC+d9x3ye6W8bkgXdP7kheaF5oXm
heaF5oXmRZ1/wwvNC80LzQvNC80LzQvNC80LzQvNC80LzYs6v4cXmheaF/18
25sXmheaF3W+DC80LzQvNC/qeA8vNC80LzQv6ngNLzQv+ufJ3rzQvNC80LzQ
vNC80Lzonx8vdV7zQvOi/37ar7OHF5oXmhf97+d9HrbhRX+9pZoX/fXXal70
99uqedHf/1jNi749p2pe9O07V/Oib++lmhd9+6/VvOj7c6vmRd+/ezUv+v4+
qnnR9/9ZzQtd69bHutO5rmiuG5frAuW6Dzmvd87bmvPy5bxLOa9GjpvOcXE5
7iGfa83nlvK+dN53yO+V8rohXdD5kxeaF5oXmheaF5oXdf4NLzQvNC80LzQv
NC80LzQvNC80LzQvNC80L+r8Hl5oXmhe9PNtb15oXmhe1PkyvNC80LzQvKjj
PLzQvNC80Lyo4zW80Lzonyd780LzQvNC80LzQvNC86J/frzUecwLzYv++2n/
HnZ4oXmhedH/ft7n6Rxe9NdbqnnRX3+t5kV/v62aF/39j9W86NtzquZF375z
NS/69l6qedG3/1rNi74/t2pe9P27V/Oi7++jmhd9/5/VvNC80LzIdadzXdFc
Ny7XBcp1H3Je75y3Nefly3mXcl6NHDed4+Jy3EM+15rPLeV96bzvkN8r5XVD
uqDzJy80LzQvNC80L+r8G15oXmheaF5oXmheaF5oXmheaF5oXmheaF7U+T28
0LzQvOjn29680LzQvKjzZXiheaF5oXlRx3t4oXmheaF5UcdreKF50T9P9uaF
5oXmheaF5oXmheZF//x4qfOWF5oX/ffTfp9ueKF5oXnR/37e53EeXvTXW6p5
0V9/reZFf7+tmhf9/Y/VvOjbc6rmRd++czUv+vZeqnnRt/9azYu+P7dqXvT9
u1fzou/vo5oXff+f1bzQvNC80LzIdadzXdFcNy7XBcp1H3Je75y3Nefly3mX
cl6NHDed4+Jy3EM+15rPLeV96bzvkN8r5XVDuqDzJy80LzQvNC/q/BteaF5o
XmheaF5oXmheaF5oXmheaF5oXmhe1Pk9vNC80Lzo59vevNC80Lyo82V4oXmh
eaF5Ucd7eKF5oXmheVHHa3ihedE/T/bmheaF5oXmheaF5oXmRf/8eKnzlBea
F/330/4cx/BC80Lzov/9vM/zP7zor7dU86K//lrNi/5+WzUv+vsfq3nRt+dU
zYu+fedqXvTtvVTzom//tZoXfX9u1bzo+3ev5kXf30c1L/r+P6t5oXmheaF5
oXmR607nuqK5blyuC5TrPuS83jlva87Ll/Mu5bwaOW46x8XluId8rjWfW8r7
0nnfIb9XyuuGdEHnT15oXmhe1Pk3vNC80LzQvNC80LzQvNC80LzQvNC80LzQ
vKjze3iheaF50c+3vXmheaF5UefL8ELzQvNC86KO9/BC80LzQvOijtfwQvOi
f57szQvNC80LzQvNC80LzYv++fFS5yUvNC/676f9Ob/hheaF5kX/+3lfB2Z4
0V9vqeZFf/21mhf9/bZqXvT3P1bzom/PqZoXffvO1bzo23up5kXf/ms1L/r+
3Kp50ffvXs2Lvr+Pal70/X9W80LzQvNC80LzQvMi153OdUVz3bhcFyjXfch5
vXPe1pyXL+ddynk1ctx0jovLcQ/5XGs+t5T3pfO+Q36vlNcN6YLOn7zQvKjz
b3iheaF5oXmheaF5oXmheaF5oXmheaF5oXlR5/fwQvNC86Kfb3vzQvNC86LO
l+GF5oXmheZFHe/hheaF5oXmRR2v4YXmRf882ZsXmheaF5oXmheaF5oX/fPj
pc5DXmhe9N9P+3PgwwvNC82L/vfzvk7Y8KK/3lLNi/76azUv+vtt1bzo73+s
5kXfnlM1L/r2nat50bf3Us2Lvv3Xal70/blV86Lv372aF31/H9W86Pv/rOaF
5oXmheaF5oXmheZFrjud64rmunG5LlCu+5Dzeue8rTkvX867lPNq5LjpHBeX
4x7yudZ8binvS+d9h/xeKa8b0gWdP3lR59/wQvNC80LzQvNC80LzQvNC80Lz
QvNC80Lzos7v4YXmheZFP9/25oXmheZFnS/DC80LzQvNizrewwvNC80LzYs6
XsMLzYv+ebI3LzQvNC80LzQvNC80L/rnx0udd7zQvOi/n/ZxQsMLzQvNi/73
876O5PCiv95SzYv++ms1L/r7bdW86O9/rOZF355TNS/69p2redG391LNi779
12pe9P25VfOi79+9mhd9fx/VvOj7/6zmheaF5oXmheaF5oXmheZFrjud64rm
unG5LlCu+5Dzeue8rTkvX867lPNq5LjpHBeX4x7yudZ8binvS+d9h/xeKa8b
0gWdP3mheaF5oXmheaF5oXmheaF5oXmheaF5oXlR5/fwQvNC86Kfb3vzQvNC
86LOl+GF5oXmheZFHe/hheaF5oXmRR2v4YXmRf882ZsXmheaF5oXmheaF5oX
/fPjpc4zXmhe9N9P+zjS4YXmheZF//t5X2d4eNFfb6nmRX/9tZoX/f22al70
9z9W86Jvz6maF337ztW86Nt7qeZF3/5rNS/6/tyqedH3717Ni76/j2pe9P1/
VvNC80LzQvNC80LzQvNC80LzItedznVFc924XBco133Ieb1z3tacly/nXcp5
NXLcdI6Ly3EP+VxrPreU96XzvkN+r5TXDelCnX/xkxeaF5oXmheaF5oXmhea
F5oXmheaF5oXdX4PLzQvNC/6+bY3LzQvNC/qfBleaF5oXmhe1PEeXmheaF5o
XtTxGl5oXvTPk715oXmheaF5oXmheaF50T8/Xuq84oXmRf/9tM8zMLzQvNC8
6H8/7+vQDy/66y37eT686K+/VvOiv99WzYv+/sdqXvTtOVXzom/fuZoXfXsv
1bzo23+t5kXfn1s1L/r+3at50ff3Uc2Lvv/Pal5oXmheaF5oXmheaF5oXmhe
1L+/de9j3elcVzTXjct1gXLdh5zXO+dtzXn5ct6lnFcjx03nuLgc95DPteZz
S3lfOu875PdKed2QLuj8yQvNC80LzQvNC80LzQvNC80LzQvNizq/hxeaF5oX
/XzbmxeaF5oXdb4MLzQvNC80L+p4Dy80LzQvNC/qOA0vNC/658nevNC80LzQ
vNC80LzQvOifHy91HvFC86L/ftrnoRleaF5oXvS/n6t50V9v2f87aHjRX3+t
5kV/v62aF/39j9W86NtzquZF375zNS/69l6qedG3/1rNi74/t2pe9P27V/Oi
7++jmhd9/5/VvNC80LzQvNC80LzQvNC80Lyof//hheZFrjud64rmunG5LlCu
+5Dzeue8rTkvX867lPNq5LjpHBeX4x7yudZ8binvS+d9h/xeKa8b0gWdP3mh
eaF5oXmheaF5oXmheaF5oXlR5/fwQvNC86Kfb3vzQvNC86LOl+GF5oXmheZF
He/hheaF5oXmRR2v4YXmRf882ZsXmheaF5oXmheaF5oX/fPjpf47gxeaF/33
0z5P2fBC80Lzov/9XM2L/nrLfp08vOivv1bzor/fVs2L/v7Hal707TlV86Jv
37maF317L9W86Nt/reZF359bNS/6/t2redH391HNi77/z2peaF5oXmheaF5o
XmheaF5oXtS///BC80LzItedznVFc924XBco133Ieb1z3tacly/nXcp5NXLc
dI6Ly3EP+VxrPreU96XzvkN+r5TXDemCzp+80LzQvNC80LzQvNC80LzQvKjz
e3iheaF50c+3vXmheaF5UefL8ELzQvNC86KO9/BC80LzQvOijtfwQvOif57s
zQvNC80LzQvNC80LzYv++fFS16G80Lzov5/2eSyHF5oXmhf97+dqXvTXW/bv
UYcX/fXXal7099uqedHf/1jNi749p2pe9O07V/Oib++lmhd9+6/VvOj7c6vm
Rd+/ezUv+v4+qnnR9/9ZzQvNC80LzQvNC80LzQvNC82L+vcfXmheaF5oXuS6
07muaK4bl+sC5boPOa93ztua8/LlvEs5r0aOm85xcTnuIZ9rzeeW8r503nfI
75XyuiFd0PmTF5oXmheaF5oXmheaF5oXdX4PLzQvNC/6+bY3LzQvNC/qfBle
aF5oXmhe1PEeXmheaF5oXtTxGl5oXvTPk715oXmheaF5oXmheaF50T8/Xup7
Sl5oXvTfT/s8x8MLzQvNi/73czUv+ust+3224UV//bWaF/39tmpe9Pc/VvOi
b8+pmhd9+87VvOjbe6nmRd/+azUv+v7cqnnR9+9ezYu+v49qXvT9f1bzQvNC
80LzQvNC80LzQvNC86L+/YcXmheaF5oXmhe57nSuK5rrxuW6QLnuQ87rnfO2
5rx8Oe9SzquR46ZzXFyOe8jnWvO5pbwvnfcd8nulvG5IF3T+5IXmheaF5oXm
heaF5kWd38MLzQvNi36+7c0LzQvNizpfhheaF5oXmhd1vIcXmheaF5oXdbyG
F5oX/fNkb15oXmheaF5oXmheaF70z4+Xuo/FC82L/vtpnwd/eKF5oXnR/36u
5kV/vWV/DmN40V9/reZFf7+tmhf9/Y/VvOjbc6rmRd++czUv+vZeqnnRt/9a
zYu+P7dqXvT9u1fzou/vo5oXff+f1bzQvNC80LzQvNC80LzQvNC8qH//4YXm
heaF5oXmheZFrjud64rmunG5LlCu+5Dzeue8rTkvX867lPNq5LjpHBeX4x7y
udZ8binvS+d9h/xeKa8b0gWdP3mheaF5oXmheaF5Uef38ELzQvOin29780Lz
QvOizpfhheaF5oXmRR3v4YXmheaF5kUdr+GF5kX/PNmbF5oXmheaF5oXmhea
F/3z46Wec+CF5kX//bSvkzK80LzQvOh/P1fzor/esj+nN7zor79W86K/31bN
i/7+x2pe9O05VfOib9+5mhd9ey/VvOjbf63mRd+fWzUv+v7dq3nR9/dRzYu+
/89qXmheaF5oXmheaF5oXmheaF7Uv//wQvNC80LzQvNC80LzItedznVFc924
XBco133Ieb1z3tacly/nXcp5NXLcdI6Ly3EP+VxrPreU96XzvkN+r5TXDemC
zp+80LzQvNC80Lyo83t4oXmhedHPt715oXmheVHny/BC80LzQvOijvfwQvNC
80Lzoo7X8ELzon+e7M0LzQvNC80LzQvNC82L/vnxUs/B8ULzov9+2tfRGl5o
Xmhe9L+fq3nRX2/Zn+MeXvTXX6t50d9vq+ZFf/9jNS/69pyqedG371zNi769
l2pe9O2/VvOi78+tmhd9/+7VvOj7+6jmRd//ZzUvNC80LzQvNC80LzQvNC80
L+rff3iheaF5oXmheaF5oXmheZHrTue6orluXK4LlOs+5LzeOW9rzsuX8y7l
vBo5bjrHxeW4h3yuNZ9byvvSed8hv1fK64Z0QedPXmheaF5oXtT5PbzQvNC8
6Ofb3rzQvNC8qPNleKF5oXmheVHHe3iheaF5oXlRx2t4oXnRP0/25oXmheaF
5oXmheaF5kX//Hip56R5oXnRfz/t6ywOLzQvNC/638/VvOivt+zjfIYX/fXX
al7099uqedHf/1jNi749p2pe9O07V/Oib++lmhd9+6/VvOj7c6vmRd+/ezUv
+v4+qnnR9/9ZzQvNC80LzQvNC80LzQvNC82L+vcfXmheaF5oXmheaF5oXmhe
aF7kutO5rmiuG5frAuW6Dzmvd87bmvPy5bxLOa9GjpvOcXE57iGfa83nlvK+
dN53yO+V8rohXdD5kxeaF5oXdX4PLzQvNC/6+bY3LzQvNC/qfBleaF5oXmhe
1PEeXmheaF5oXtTxGl5oXvTPk715oXmheaF5oXmheaF50T8/XmocDS80L/rv
p30d3uGF5oXmRf/7uZoX/fWWfRzo8KK//lrNi/5+WzUv+vsfq3nRt+dUzYu+
fedqXvTtvVTzom//tZoXfX9u1bzo+3ev5kXf30c1L/r+P6t5oXmheaF5oXmh
eaF5oXmheVH//sMLzQvNC80LzQvNC80LzQvNC82LXHc61xXNdeNyXaBc9yHn
9c55W3Nevpx3KefVyHHTOS4uxz3kc6353FLel877Dvm9Ul43pAs6f/JC86LO
7+GF5oXmRT/f9uaF5oXmRZ0vwwvNC80LzYs63sMLzQvNC82LOl7DC82L/nmy
Ny80LzQvNC80LzQvNC/658dLjbPkheZF//20r9M+vNC80Lzofz9X86K/3rLP
EzC86K+/VvOiv99WzYv+/sdqXvTtOVXzom/fuZoXfXsv1bzo23+t5kXfn1s1
L/r+3at50ff3Uc2Lvv/Pal5oXmheaF5oXmheaF5oXmhe1L//8ELzQvNC80Lz
QvNC80LzQvNC86KO//Ai153OdUVz3bhcFyjXfch5vXPe1pyXL+ddynk1ctx0
jovLcQ/5XGs+t5T3pfO+Q36vlNcN6YLOn7yo83t4oXmhedHPt715oXmheVHn
y/BC80LzQvOijvfwQvNC80Lzoo7X8ELzon+e7M0LzQvNC80LzQvNC82L/vnx
UuPweaF50X8/VfNC80Lzov/9XM2L/nrLPo/M8KK//lrNi/5+WzUv+vsfq3nR
t+dUzYu+fedqXvTtvVTzom//tZoXfX9u1bzo+3ev5kXf30c1L/r+P6t5oXmh
eaF5oXmheaF5oXmheVH//sMLzQvNC80LzQvNC80LzQvNC82LOv7DC82LXHc6
1xXNdeNyXaBc9yHn9c55W3Nevpx3KefVyHHTOS4uxz3kc6353FLel877Dvm9
Ul43pAs6f/JC80Lzop9ve/NC80Lzos6X4YXmheaF5kUd7+GF5oXmheZFHa/h
heZF/zzZmxeaF5oXmheaF5oXmhf98+Ol5mnhheZF//1UzQvNC82L/vdzNS/6
6y37PGPDi/76azUv+vtt1bzo73+s5kXfnlM1L/r2nat50bf3Us2Lvv3Xal70
/blV86Lv372aF31/H9W86Pv/rOaF5oXmheaF5oXmheaF5oXmRf37Dy80LzQv
NC80LzQvNC80LzQvNC/q+A8vNC80L3Ld6VxXNNeNy3WBct2HnNc7523Nefly
3qWcVyPHTee4uBz3kM+15nNLeV867zvk90p53ZAu1PkdP3mhedHPt715oXmh
eVHny/BC80LzQvOijvfwQvNC80Lzoo7X8ELzon+e7M0LzQvNC80LzQvNC82L
/vnxUvN48ULzov9+quaF5oXmRf/7uZoX/fWWfR7K4UV//bWaF/39tmpe9Pc/
VvOib8+pmhd9+87VvOjbe6nmRd/+azUv+v7cqnnR9+9ezYu+v49qXvT9f1bz
QvNC80LzQvNC80LzQvNC86L+/YcXmheaF5oXmheaF5oXmheaF5oXdfyHF5oX
mheaF7nudK4rmuvG5bpAue5Dzuud87bmvHw571LOq5HjpnNcXI57yOda87ml
vC+d9x3ye6W8bkgXdP7kRT/f9uaF5oXmRZ0vwwvNC80LzYs63sMLzQvNC82L
Ol7DC82L/nmyNy80LzQvNC80LzQvNC/658dLzfPIC82L/vupmheaF5oX/e/n
al7011v2eYqHF/3112pe9PfbqnnR3/9YzYu+PadqXvTtO1fzom/vpZoXffuv
1bzo+3Or5kXfv3s1L/r+Pqp50ff/Wc0LzQvNC80LzQvNC80LzQvNi/r3H15o
XmheaF5oXmheaF5oXmheaF7U8R9eaF5oXmheaF7kutO5rmiuG5frAuW6Dzmv
d87bmvPy5bxLOa9GjpvOcXE57iGfa83nlvK+dN53yO+V8rohXdD5kxeaF5oX
mhd1vgwvNC80LzQv6ngPLzQvNC80L+p4DS80L/rnyd680LzQvNC80LzQvNC8
6J8fLzUPMC80L/rvp2peaF5oXvS/n6t50V9v2eexH17011+redHfb6vmRX//
YzUv+vacqnnRt+9czYu+vZdqXvTtv1bzou/PrZoXff/u1bzo+/uo5kXf/2c1
LzQvNC80LzQvNC80LzQvNC/q3394oXmheaF5oXmheaF5oXmheaF5Ucd/eKF5
oXmheaF5oXmR607nuqK5blyuC5TrPuS83jlva87Ll/Mu5bwaOW46x8XluId8
rjWfW8r70nnfIb9XyuuGdKGfb/tPXmheaF7U+TK80LzQvNC8qOM9vNC80LzQ
vKjjNbzQvOifJ3vzQvNC80LzQvNC80Lzon9+vNQ88bzQvOi/n6p5oXmhedH/
fq7mRX+9ZV/nZHjRX3+t5kV/v62aF/39j9W86NtzquZF375zNS/69l6qedG3
/1rNi74/t2pe9P27V/Oi7++jmhd9/5/VvNC80LzQvNC80Lzo/zvdmxeaF/Xv
P7zQvNC80LzQvNC80LzQvNC80Lyo4z+80LzQvNC80LzQvNC8yHWnc13RXDcu
1wXKdR9yXu+ctzXn5ct5l3JejRw3nePictxDPteazy3lfem875DfK+V1Q7qg
8ycvNC/qfBleaF5oXmhe1PEeXmheaF5oXtTxGl5oXvTPk715oXmheaF5oXmh
eaF50T8/XmodEV5oXvTfT9W80LzQvOh/P1fzor/esq+DNbzor79W86K/31bN
i/7+x2pe9O05VfOib9+5mhd9ey/VvOjbf63mRd+fWzUv+v7dq3nR9/dRzYu+
/89qXmheaF5oXmheaF70/47bmxeaF/XvP7zQvNC80LzQvNC80LzQvNC80Lyo
4z+80LzQvNC80LzQvNC80LzIdadzXdFcNy7XBcp1H3Je75y3Nefly3mXcl6N
HDed4+Jy3EM+15rPLeV96bzvkN8r5XVDuqDzJy/qfBleaF5oXmhe1PEeXmhe
aF5oXtTxGl5oXvTPk715oXmheaF5oXmheaF50T8/XmqdKV5oXvTfT9W80LzQ
vOh/P1fzor/esq+TOLzor79W86K/31bNi/7+x2pe9O05VfOib9+5mhd9ey/V
vOjbf63mRd+fWzUv+v7dq3nR9/dRzYu+/89qXmheaF5oXmheaF706/y9eaF5
Uf/+wwvNC80LzQvNC80LzQvNC80LzYs6/sMLzQvNC80LzQvNC80LzQvNi1x3
OtcVzXXjcl2gXPch5/XOeVtzXr6cdynn1chx0zkuLsc95HOt+dxS3pfO+w75
vVJeN6QLOn/yQvNC80Lzoo738ELzQvNC86KO1/BC86J/nuzNC80LzQvNC80L
zQvNi/758VLrEPJC86L/fqrmheaF5kX/+7maF/31ln0d3eFFf/21mhf9/bZq
XvT3P1bzom/PqZoXffvO1bzo23up5kXf/ms1L/r+3Kp50ffvXs2Lvr+Pal70
/X9W80LzQvNC80LzQvOifw+8Ny80L+rff3iheaF5oXmheaF5oXmheaF5oXlR
x394oXmheaF5oXmheaF5oXmheaF5UedfrEOd64zmOnK5TlCuA5HzfOc8rjlP
X87DlPNs5DjqHCeX4yDyOdd8jinvU+d9iPyeKa8j0on8yQvNC82LOt7DC80L
zQvNizpewwvNi/55sjcvNC80LzQvNC80LzQv+ufHS61TywvNi/77qZoXmhea
F/3v52pe9Ndb9nXWhxf99ddqXvT326p50d//WM2Lvj2nal707TtX86Jv76Wa
F337r9W86Ptzq+ZF3797NS/6/j6qedH3/1nNC80LzQvNC80LzYt+n3BvXmhe
1L//8ELzQvNC80Lzov53PrzQvNC80LzQvKjjP7zQvNC80LzQvNC80LzQvNC8
0Lyo8294ketO57qiuW5crguU6z7kvN45b2vOy5fzLuW8GjluOsfF5biHfK41
n1vK+9J53yG/V8rrhnRB509eaF7U8R5eaF5oXmhe1PEaXmhe9M+TvXmheaF5
oXmheaF5oXnRPz9eah1zXmhe9N9P1bzQvNC86H8/V/Oiv95SzYv++ms1L/r7
bdW86O9/rOZF355TNS/69p2redG391LNi77912pe9P25VfOi79+9mhd9fx/V
vOj7/6zmheaF5oXmheaF5kV/jmRvXmhe1L//8ELzQvNC80Lzov47cHiheaF5
oXmheVHHf3iheaF5oXmheaF5oXmheaF5oXlR59/wQvMi153OdUVz3bhcFyjX
fch5vXPe1pyXL+ddynk1ctx0jovLcQ/5XGs+t5T3pfO+Q36vlNcN6YLOn7yo
4z280LzQvNC8qOM1vNC86J8ne/NC80LzQvNC80LzQvOif368fGy/eaF50X8/
VfNC80Lzov/9XM2L/npLNS/666/VvOjvt1Xzor//sZoXfXtO1bzo23eu5kXf
3ks1L/r2X6t50ffnVs2Lvn/3al70/X1U86Lv/7OaF5oXmheaF5oXmhf9OcO9
eaF5Uf/+wwvNC80LzQvNi/qeYHiheaF5oXmheVHHf3iheaF5oXmheaF5oXmh
eaF5oXlR59/wQvNC8yLXnc51RXPduFwXKNd9yHm9c97WnJcv513KeTVy3HSO
i8txD/lcaz63lPel875Dfq+U1w3pgs6fvNC80LzQvKjjNbzQvOifJ3vzQvNC
80LzQvNC80Lzon9+vHxsP3mhedF/P1XzQvNC86L//VzNi/56SzUv+uuv1bzo
77dV86K//7GaF317TtW86Nt3ruZF395LNS/69l+redH351bNi75/92pe9P19
VPOi7/+zmheaF5oXmheaF5oX/Tn0vXmheVH//sMLzQvNC80LzYv6Hnl4oXmh
eaF5oXlRx394oXmheaF5oXmheaF5oXmheaF5Ueff8ELzQvNC8yLXnc51RXPd
uFwXKNd9yHm9c97WnJcv513KeTVy3HSOi8txD/lcaz63lPel875Dfq+U1w3p
Qh3v+MkLzQvNizpewwvNi/55sjcvNC80LzQvNC80LzQv+ufHy8f2ixeaF/33
UzUvNC80L/rfz9W86K+3VPOiv/5azYv+fls1L/r7H6t50bfnVM2Lvn3nal70
7b1U86Jv/7WaF31/btW86Pt3r+ZF399HNS/6/j+reaF5oXmheaF5oXnRxynt
zQvNi/r3H15oXmheaF5oXtR9xuGF5oXmheaF5kUd/+GF5oXmRX1ODC80LzQv
NC80LzQvNC/q/BteaF5oXmheaF7kutO5rmiuG5frAuW6Dzmvd87bmvPy5bxL
Oa9GjpvOcXE57iGfa83nlvK+dN53yO+V8rohXdD5kxeaF3W8hheaF/3zZG9e
aF5oXmheaF5oXmhe9M+Pl4/tBy80L/rvp2peaF5oXvS/n6t50V9vqeZFf/21
mhf9/bZqXvT3P1bzom/PqZoXffvO1bzo23up5kXf/ms1L/r+3Kp50ffvXs2L
vr+Pal70/X9W80LzQvNC80LzQvOij2PdmxeaF/XvP7zQvNC80LzQvKjnUIYX
mheaF5oXmhd1/IcXmheaF/XfkcMLzQvNC80LzQvNC82LOv+GF5oXmheaF5oX
mhe57nSuK5rrxuW6QLnuQ87rnfO25rx8Oe9SzquR46ZzXFyOe8jnWvO5pbwv
nfcd8nulvG5IF3T+5EUdr+GF5kX/PNmbF5oXmheaF5oXmheaF/3z4+Vj280L
zYv++6maF5oXmhf97+dqXvTXW6p50V9/reZFf7+tmhf9/Y/VvOjbc6rmRd++
czUv+vZeqnnRt/9azYu+P7dqXvT9u1fzou/vo5oXff+f1bzQvNC80LzQvNC8
6PMc7M0LzYv69x9eaF5oXmheaF7Uc4rDC80LzQvNC82LOv7DC80LzYv6nmF4
oXmheaF5oXmheaF5Ueff8ELzQvNC80LzQvNC8yLXnc51RXPduFwXKNd9yHm9
c97WnJcv513KeTVy3HSOi8txD/lcaz63lPel875Dfq+U1w3pgs6fvNC86J8n
e/NC80LzQvNC80LzQvOif368fGw7eaF50X8/VfNC80Lzov/9XM2L/npLNS/6
66/VvOjvt1Xzor//sZoXfXtO1bzo23eu5kXf3ks1L/r2X6t50ffnVs2Lvn/3
al70/X1U86Lv/7OaF5oXmheaF5oXmhd9Hpy9eaF5Uf/+wwvNC80LzQvNi3qO
fXiheaF5oXmheVHHf3iheaF5Ud9DDy80LzQvNC80LzQvNC/q/BteaF5oXmhe
aF5oXmheaF7kutO5rmiuG5frAuW6Dzmvd87bmvPy5bxLOa9GjpvOcXE57iGf
a83nlvK+dN53yO+V8rohXajjFT950T9P9uaF5oXmheaF5oXmheZF//x4+dh2
/b/snXm4TeUb9zfJEAqJjEnGkgyJiGOeh20WGUJEiqRUv5JGDcpW8RMNp6JB
ip8kIh0yVIaOMkY4xuM4jmMIibxZZ33u+3nufZ33v/e63j/6a1+fs9bZ+7vW
Xnt9n2et9b1v/ALGL/zlScL4BYxfwPiF///JwviF/36bhPEL//23CeMX/uft
FMYv/M/fI4xf+Hr2CuMXvr79wviFr/egMH7h608Vxi/87UkTxi/87UsXxi/8
7c0Qxi/87c8Uxi9g/ALGL2D8AsYvYPzCr5OmjF/A+IXs/9AvYPwCxi9g/ALG
LyTnFPoFjF/A+AWMX8D4hXz/oV/A+AWMX8h9ytAvYPwCxi9g/ALGL2D8AsYv
5PgL/ULOM6FfwPgFjF/A+AWMX8D4BYxfwPiF7Ttt+4ravnG2L5Dt+2Dretu6
rbYun627ZOtq2Ny0zcXZ3IN9rtU+t2TvS9v7Dva6kp03WF+A7St+AeMXMH4B
4xcwfgHjFzB+AeMX/vkjMQEd+AWMX/jLk4TxCxi/gPEL//+ThfEL//02CeMX
/vtvE8Yv/M/bKYxf+J+/Rxi/8PXsFcYvfH37hfELX+9BYfzC158qjF/425Mm
jF/425cujF/425shjF/4258pjF/A+AWMX8D4BYxfwPiFX0dTGb+A8QvZ/6Ff
wPgFjF/A+AWMX0gONvQLGL+A8QsYv4DxC/n+Q7+A8QsYv5DnWEK/gPELGL+A
8QsYv4DxCxi/kOMv9AsZh4Z+AeMXMH4B4xcwfgHjFzB+AeMXMH5h+07bvqK2
b5ztC2T7Pti63rZuq63LZ+su2boaNjdtc3E292Cfa7XPLdn70va+g72uZOcN
1hf884m+4hcwfgHjFzB+AeMXMH4B4xf++SMxgc/FL2D8wl+eJIxfwPgFjF/4
/58sjF/477dJGL/w33+bMH7hf95OYfzC//w9wviFr2evMH7h69svjF/4eg8m
+N/jIaM/VRi/8LcnTRi/8LcvXRi/8Lc3Qxi/8Lc/Uxi/gPELGL+A8QsYv4Dx
C7/OsjJ+AeMXsv9Dv4DxCxi/gPELGL+QOgmhX8D4BYxfwPgFjF/I9x/6BYxf
wPiFPOcY+gWMX8D4BYxfwPgFjF/A+IUcf6FfyHWK0C9g/ALGL2D8AsYvYPwC
xi9g/ALGL2D8wvadtn1Fbd842xfI9n2wdb1t3VZbl8/WXbJ1NWxu2ubibO7B
Ptdqn1uy96XtfQd7XcnOG6wvwPYVv4DxCxi/gPELGL+A8Qv//JGYwOfgFzB+
4S9PEsYvYPwCxi/8/08Wxi/899skjF/4779NGL/wP2+nMH7hf/4eYfzC17NX
GL/w9e0Xxi98vQcTfJ8/ZPSnCuMX/vakCeMX/valC+MX/vZmCOMX/vZnCuMX
MH4B4xcwfgHjFzB+4dfhV8YvYPxC9n/oFzB+AeMXMH4B4xdSRyf0Cxi/gPEL
GL+A8Qv5/kO/gPELGL+Q5+BDv4DxCxi/gPELGL+A8QsYv5DjL/QLuY4d+gWM
X8D4BYxfwPgFjF/A+AWMX8D4BYxfwPiF7Ttt+4ravnG2L5Dt+2Dretu6rbYu
n627ZOtq2Ny0zcXZ3IN9rtU+t2TvS9v7Dva6kp03WF+A7St+AeMXMH4B4xcw
fuGfPxITeF/8AsYv/OVJwvgFjF/A+IX//8nC+IX/fpuE8Qv//bcJ4xf+5+0U
xi/8z98jjF/4evYK4xe+vv3C+IWv92CCPw88ZPSnCuMX/vakCeMX/valC+MX
/vZmCOMX/vZnCuMXMH4B4xcwfgHjFzB+4fdpUcYvYPxC9n/oFzB+AeMXMH4B
4xdSZy30Cxi/gPELGL+A8Qv5/kO/gPELGL+QnFToFzB+AeMXMH4B4xcwfgHj
F3L8hX4h9zlDv4DxCxi/gPELGL+A8QsYv4DxCxi/gPELGL+A8Qvbd9r2FbV9
42xfINv3wdb1tnVbbV0+W3fJ1tWwuWmbi7O5B/tcq31uyd6Xtvcd7HUlO2+w
vgDbV/wCxi9g/ALGL/zzR2IC74NfwPiFvzxJGL+A8QsYv/D/P1kYv/Dfb5Mw
fuG//zZh/ML/vJ3C+IX/+XuE8Qtfz15h/MLXt18Yv/D1HkzwrxMeMvpThfEL
f3vShPELf/vShfELf3szhPELf/szhfELGL+A8QsYv4DxCxi/8Pt4KeMXMH4h
+z/0Cxi/gPELGL+A8Qupwxn6BYxfwPgFjF/A+IV8/6FfwPgFjF9Ijjb0Cxi/
gPELGL+A8QsYv4DxCzn+Qr+Q52BCv4DxCxi/gPELGL+A8QsYv4DxCxi/gPEL
GL+A8Qs5vkO/sH2nbV9R2zfO9gWyfR9sXW9bt9XW5bN1l2xdDZubtrk4m3uw
z7Xa55bsfWl738FeV7LzBusLsH3FL2D8AsYv/PNHYgL/h1/A+IW/PEkYv4Dx
Cxi/8P8/WRi/8N9vkzB+4b//NmH8wv+8ncL4hf/5e4TxC1/PXmH8wte3Xxi/
8PUeTPDvIx0y+lOF8Qt/e9KE8Qt/+9KF8Qt/ezOE8Qt/+zOF8QsYv4DxCxi/
gPELGL/w+zwq4xcwfiH7P/QLGL+A8QsYv4DxC6nTHPoFjF/A+AWMX8D4hXz/
oV/A+AWMX0idhdAvYPwCxi9g/ALGL2D8AsYv5PgL/UKekwz9AsYvYPwCxi9g
/ALGL2D8AsYvYPwCxi9g/ALGL+T4Dv0Cxi9s32nbV9T2jbN9gWzfB1vX29Zt
tXX5bN0lW1fD5qZtLs7mHuxzrfa5JXtf2t53sNeV7LzB+gJsX/ELGL/wzx+J
CayHX8D4hb88SRi/gPELGL/w/z9ZGL/w32+TMH7hv/82YfzC/7ydwviF//l7
hPELX89eYfzC17dfGL/w9R5M8J8zOGT0pwrjF/72pAnjF/72pQvjF/72Zgjj
F/72ZwrjFzB+AeMXMH4B4xcwfuH3AVbGL2D8QvZ/6BcwfgHjFzB+AeMXUsc/
9AsYv4DxCxi/gPEL+f5Dv4DxCxi/kDo8oV/A+AWMX8D4BYxfwPgFjF/I8Rf6
hTxHH/oFjF/A+AWMX8D4BYxfwPgFjF/A+AWMX8D4BYxfyPEd+gWMX8D4he07
bfuK2r5xti+Q7ftg63rbuq22Lp+tu2TratjctM3F2dyDfa7VPrdk70vb+w72
upKdN1hfgO0rfuGfPxIT+Dt+AeMX/vIkYfwCxi9g/ML//2Rh/MJ/v03C+IX/
/tuE8Qv/83YK4xf+5+8Rxi98PXuF8Qtf335h/MLXezDBfw7tkNGfKoxf+NuT
Joxf+NuXLoxf+NubIYxf+NufKYxfwPgFjF/A+AWMX8D4hd8nXhm/gPEL2f+h
X8D4BYxfwPgFjF9In5fQL2D8AsYvYPwCxi/k+w/9AsYvYPxC6rSFfgHjFzB+
AeMXMH4B4xcwfiHHX+gXkrMK/QLGL2D8AsYvYPwCxi9g/ALGL2D8AsYvYPwC
xi/k+A79AsYvYPzCP96UbR9q22fU9pGzfYJsHwhb59vWcbV1+mwdJltnw+ao
bU7O5iDsc672OSZ7n9reh7DXmew8wvqEfc06f8QSeM3yh0+Ebwv27wLhccHx
vlQ46/y6QjjrfLlaOOv895NwcnC8bxDOOl9vFM46P/8qnHU+3iyctb+2Cmed
b7cLZ51fdwhnnU9/F846f+4Wzjpf7hG+MjjeU4QXBcfvXuEBwfG4T/iK4Pja
Lzw/OF4OCGd9/weFs77PQ8JfBN9PqnCP4Px0WDgSnI/ShD8Jzj9HhLsE55t0
4XOPXjq/HBWeGZxPMoQ7BOePY8LnW146X2Tq9xOcH44LfxScD5QfD37/J4Sj
we9duULw+z6peoLfs3LW7/eU6gt+r8qPBr/PP4Q7Br9H5fLB7++08Nng96a8
Lvh9nRH+IPg9KT8S/H7OCrcPfi/K5YLfxZ/Cp5+vVOj0h8o/7cq7LrPiOeHE
ukcmHPlYeUxsfbODVf8Sbnt47sU9nymXbfr6kh03nxc+NX3M2C1zlX842aP2
xpoXhN9tf/uxtV8qj55V6rPVdf4Wbv33hSHLv1Yu3XNP+aW3XxQ+MXfFroVL
lAc912X9trIR+d2vn9fspi39lev+futLvyYqv5+v0qHkFOX8txVvsaF8DuGH
B+b9cO0g5d2v/Rn5caZymyVp/VYfUP7y0I6l31fKKVym6PqSy4cqT2i87NFl
nygfHzF3y5LDyn3eSrx18Y2XCa9aNfn1hfcp33Limcwv5yi/VXZMx/8dVb6s
3T1zvqieS/j+sT2umDNSeeuHre79dJ5yk+R6qz86rvzZ+aoVZta6XPiaqqWe
ef8h5ae6F9jz7gLlw09faPj2H8pdv8iY8dZtuYW//W33n1PHKlfOs7Hnm4uU
J9de8dXkP5X/6v/l1ZPq5xG+Z+LMByf+R/nnRVN+fmmp8u0HXrh5wgXlDws/
+spzjfIKF2w07PDTTymPHd671VNJynuntpv1RI7sfcK+4hfZ+Yh9xU+y8xn7
it/A+E12vmRfWR/Gn7LzMfvK+jB+lp3vsRzG72D8LjufZH2Y9WH8MTtfZX2Y
9WH8NDsfZn2Y9WH8NzvfZn2Y9WH8Gsavs/N91odZH8bfsxsnsD7M+jDjgezG
FawPsz7M+CG7cQjrw6wPM96AGW9kN45hfZj1YcYn2Y17WB9mfZjxTHbjJNaH
WR9m/JPduIrlMOOj7MZdLIcZP2U3LmM8BTOeym7cxnKY8VZ24zqWw4zHYMZj
2Y0DWR9mfZjxW3bjRtaHWf/fceW/48p/x5X/jiv/fx9XppV+acBlE14Lj6NI
+Joox5X/mijr8X/r7r6/27UpH5v/nyf/d0uju1LrFlogy7n+LbrWPv3RvluW
mv9PihuHMp4dMKfr/DWVV8j6XC+3407Wz/XQkMnv1F0t63M93Y4zWf+T2x8b
9VCrn2R9rrfbcSXrt49M7NSm5wajP1nPe4M6/XdS7Y2ynOvzct5Zve2Fxxv8
arZnk/7ubxz4yD3NNstyrt+z/IFXj9wTbbfVbN82WZ6UOaZ7g67bZTnX91le
pNvfzSv12WG2d6csH/z1hFsLD/pdlnP9n+ULSxaucH74brP9Ok65PGH9Sw8t
3iPLuT/A8s8zJ+cY9m2K2T867uj5QY/H+i3fK8u5f8Dyi11LHe+6ap/Zfzqu
+PTyPfe2+XG/LOf+Ass7fz1zT6P1B8z+1XHCX/cO63XrxoOynPsP8rsrWT25
6uZDZv+r73dYd6LVddtTZTn3J1j+x5Nff1f098Pm+9FxwXu3PFH3ipQ0Wc79
C5a3Smk89+L+I+b703HD8dcvr/xHaros5/6GnEeb//RuWvpR8/3quKLZ6deK
7cnMkOXc/2B5+sddX9t86pgsz3rVcce6agWeveeJTFnO/RHx2eczGg34W5dz
v0R8fVfyud7jj8ty7p+ID9f9cmH3nCdkOfdTWF4uNmV09Dldzv0V8enUsdXb
5T4py7nfIr/PJr3TWryoy7n/Ij4+/Y6PGl9xSpZzP4blY06WHdhgoi7n/gzL
W7fPUfa2K/+Q5dyvYXnZWfu214jpcu7fsPzEhVVTbipyWpZzP4flP/T4pHOl
N3U593dY/vbclwteX+yMLOd+D8tH573/x1LTdDn3f1je8u5OzxcreVaWcz9I
zl/f1GxS+G1dzv0hlmcWKXohf9k/ZTn3i1i++r7Ti3In6nLuH7F8+sptY3KU
PyfLuZ/E8lFlltQ4/6Eu5/4Sy5s/8k766Yp/yXLuN7G85M9PfXL8Y13O/SeW
Z1QeODi96nlZzv0olq8c37zcoc90OfenWD5te6WdKTdfkOXcr5Lze61803bO
1eXcv2J501eOdN1a829Zzv0sll+7f/1Vv3ypy7m/Jb/fO+atXVfnoiznfhfL
V0x5fcKar3U597/k9zf2m+tTSjOOjCRwP4zlCz787KldfXU598fk+E5++/cd
7+py7pex/MXzrzbYvluXc/9Mjv8qT721pVwOWc79NJbf1X3UmV/v1uXcX5Pj
6+m7u2/8QJdzv43lNb7o8uWGfbqc+29y/P3WrPC6CjllOffjWJ4rT52RP96j
y7k/J99v7UrrV3+ky7lfx/Jt/YvftPKQLuf+nXz/E/O+tLzKZbKc+3ksn7Po
z4PLhuly7u+xvNiBtOZLZ+ty7vexfHzhnR8sPqLLuf/H8rSG6yNfV8sly7kf
yPJuw5f1W3C/Luf+IMuXTZ279H9f6HLuF7K8yveJJece0+V+3/hYwuvHJj86
p8blstzvE/zPPLjUs1s+fVCX+30hYwlDWo+59eP5utzvA/bPvHnMPa/PPKnL
/b4vsYT67/fIfP/W3LLcr/P/zzx4fauO7z2sy/26zrGEK8/Vm/P2Ql3u1/H8
Z/xY6cYrpp/R5X7dtn/G8V1K3fvfenlkuV+n55958FMFVr/5mC736zL8M377
7MINr3+jy/0c7j/+uS3j6Ul/6XI/dxVLeDnXnt0T78gry/3n7P/x1xobG778
pC73n6uMJfTru2LGhGW63H+O5h//fenLP5+7qMuzu2+a9TpPzlP+vGRe3PXx
//vfY2aeEpF5DOvb691Zr0myvj+viZl5SsTMY2JmXhIx85aYmYdEzDyFz0+W
5f68JGbmHREzL4mZeUfEzEtiZt4RMfOSmJl3RMy8JGbmHREzL4mZeUfEzEti
Zt4RMfMStl/nGf68JGbmHREzL4mZeUdE5iVcd7TXS+08xZ+XRGTewvr2+qmd
x/jzlojMa7iOaK+n8n4w/891RZbDdl7kz4MiMk9ifsLnMR+x12/5f65bshxm
OdcxWQ7b67n+vCsi8zLWt/Myfx4WMfO0mJmHRcw8LWbmYREzT4uZeVjEzNNi
Zh4WMfO0mJmHRcw8LWbmYREzT4uZeVjEzNNiZh4WMfM0fg86r/LnaTEzD4uY
eVrMzMMiZp4WM/OwiJmnxcw8LGLmaTEzD4uYeVrMzMMiZp4WM/OwiJmnxcw8
LGLmaTEzD4uYeVrMzMMiZp4WM/OwiJmnxcw8LGLmaTEzD4uYeVrMzMMiZp4W
M/OwiJmnxcw8LGLmaTEzD4uYeVrMzMMiZp4WM/OwiJmnxcw8LGLmaTEzD4uY
eVrMzMMiZp4WM/OwiJmnxcw8LGLmaTEzD4uYeVrMzMMiZp4WM/OwiJmnxcw8
LGLmaTEzD4uYeVrMzMMiZp4WM/OwiJmnxcw8LGLmaTEzD4uYeVrMzMMiZp4W
M/OwiJmnxcw8LGLmaTEzD4uYeVrMzMMiZp4WM/OwiJmnxcw8LGLmaTEzD4uY
eVrMzMMiZp4WM/OwiJmnxcw8LGLmaTEzD4uYeVrMzMMiZp4WM/OwiJmnxcw8
LGLmaTEzD4uYeVrMzMMiZp4WM/OwiJmnxcw8LGLmaTEzD4uYeVrMzMMiZp4W
M/OwiJmnxcw8LGLmaTEzD4uYeVrMzMMiZp4WM/OwiJmnxcw8LGLmaTEzD4uY
eVrMzMMiZp4WM/OwiJmnxcw8LGLmaTEzD4uYeVrMzMMiZp4WM/OwiMzTuK9k
X+X5ZW/elGie+0k0z/EkmudyEuXVn68lynyMcaXfJ+igjLcZTzMeZnxpcwfo
ZpzJ+J9xJePrrPngNHnNOi4OJZQPzg+M7xvLa8fgvP1etn/Pum+fKH+/K7iv
O094dXBfV3lWcN9vkfBVwX0/5Ud+3lDh2luShOfcs+bXqZ2US05NuSyj0Urh
aLXf5o/or7zsrlN7v+/4g/CpE+mTm45UHnhDnhVv9VsnPG3xxVHXPqWc64+J
yXXrJguXbZyvythWyj16FUsqn/CL8KgPXy8+sJPyJ0vem1uw1SbhFblL5+nQ
U/lc2arvne24Rbjo8Fmn6/ZXbv/M/Nf29dgmPGR99YPlhyq/e6DBuA39fhNe
VGPR5oIjlTNbr7p/8ZCdwle82WTV2UeUm87p2HfmA7v0+zrz04J945R/yjPi
o1YN9gj3uvnGLkObKY9ZXKNsw4QU4cjujB/vaqVc+r4/ptRqtld4duzLJl3a
Ka8u/U3BKq30OOvS9NHFrTopP7Bh3PNl2u0XPn/yjpoNuypfO77ZhSKdDgjP
nJXj01o9lZNq5n04b9eDwh17ri5XpY/y8H3r0i/0OCR8Ou8r08r0Vy4yZfLg
k71ThRO/6VTo6kHKS1v22Jna77Bw6xFFX8w7VHnw2ZLddg1MEz5RZvvFC8OV
r5y9e+2vQ44IT//5nbEnH1Be2Gdmsx+Hpws3f3rgsdTRygMKDluy7IGjwum1
Kg/d9Yhy3u9urr1gdIbw1P1Hdv36uPL8USdmf/rIMeFGU+f1+HGccvXJfSZ3
apgpfOrD+kP7N1G+LK1hh7bfKf94vvQNvb9X3ta0XL4WTY4Lv9v94q5uLZQ/
n5FzVcL3yg99kTK90xrlZ07tH1+/xQndv3lW9mjbRrlnhzV31FmjXGbAR0Va
rFWu9tGnZ29pc1L3/6IXNyR0UM5x8ZUFN65VXlP4vpfr/6y8pecDoyp2OCX8
9vAOLet0Vv5sXrRauZ+VH/z+lpw1flUen692asnOfwi3LF1k2Y3dlbsPvGbm
Nb8ql3r41GMVtyrfuORM/0LdTwtnrt9Sp9ydyhev/q1U/q3KqyotPl5yh/Km
EUu3Xn7nGeHpT834/Jq+yp+ueveNyA7lkdueHFZot/K4sk93+uuus8LNaw6o
mP9u5a5jB+U/vUu5xMtNUy7fp1wlucWazAF/CmfsrfBO5B7lC1WqPHtkr/L3
DfLc+ddB5V+eviLh4OBzwtPePFz09L3KH/+Wfm7PQeX7j65NzkxTfqL2zwt3
3PuXcNOWX0w8MkK588T/jd6Splz8vVjrgxnKlQ68UX3jiPPC6WdG50oZpfxX
w0fS1mYoL492T9pxQjl5aq+PVo+6IDz107pPbBmjPOtY/YHLTyjfl7NkvY2n
lR9vXabs0jF/Czfuc/7k2keVO71/cfvC08rXLNg1d/U55QrnUqb879GLwmkF
lt+3/AnlP7us7DznnPJ393xYeenfyge7//pC10bMixontN294sE+jZWjz6zc
H31KeUH+BT/3elr5my++atoxSblsvVk391ihXGHHR4ntcuQQfnHw1Fe6Xqb8
Wp5pf7duqnwiNuFwtLny2dov3dXyWeW7vn20VcfnlQcOePybZiuVVx8eNqvd
auV1E++7tsnlOYVrFOtzWZs8yrctvuuRRi2Vpzdtf3fL1sqJBzpsajBBOdfI
ht81e0n5iiIJtW7/QfmBGdXLNPlJeUyjGrHb8l0mvG3Ndf9plF951/DrM2q3
VW56qtD2Bu2VW/+3SPuaryjPKZez7u2vKs///rLZ1dcpF+tw8s3bNiiXzjyV
p1rBXMLjH9t/ovZVyi+UPnhP1Y7KabM2R2tGlTNbb/2+0iTlbr+s/qL6ZOXe
D/9wfYVk5WV/f12g2i/KK99f/NT1hS8XrnLTp8OrXq1cfcPs38t2UX695/Qf
KnVTnnZuRoPSbyiff/aVShWmKOes/OpbJTYpD5n3xHPXb1Ee0XXcmWLX5BZO
3nn/3rLFlbc8NbJ70R7K9fP1b1y6l3LjOQO+LPxf5Zl1ou+WeEt59rbOha/a
pnzlwCbni/2mXPTyZiMLlMgj/OhrtXoXLaU8ruat6/P1Vt77zQ2LCt+lnNq3
4k15Zii3P1S02FXvKHd5udhLuXYqL7w695gCu5SXLsxzKEeZvMLlGp/ZmO86
5Ur7zja/2Ff55RGpt+QZoBy7Ku2D8+8qn5q2/dVc7yufa7Ajcm63cr9VPx3J
sVd5yL3r+p0pl09Yvsds5hH7g3nR/HC+NOffeUXI/84r/t/MK9KD56wPJyQG
15v2JyQFz1mnCU8NnrNOSxgTXE/6dx4C/zsP+Xce8u885N95CPzvPOTfeci/
85B/5yHw/9/zkJicd7Jeo+Gr5oq4X+Ivt/VPouY+T9Q8dxc194+i5v5R1Nw/
ipqcdtTkrqMmRx01OeioyTVHTU45anLHUZMbjpoccNTkeqMmpxs1OdyoydlG
TY42ap6riprca9TkWKMmpxo1OdWoyalGTU41anKqUZNTjZqcatTkVKMmpxo1
OdWoyalGTU41anKqUZNTjZqcatTkVKMmpxo1OdWoyalGTU41anKqUZNTjZqc
atTkVKMmpxo1OdWoyalGTU41anKqUZNTjZqcatTkVKMmpxo1OdWoyalGTU41
anKqUZNTjZqcatTkVKMmpxo1OdWoyalGTU41anKqUZNTjZqcatTkVKMmpxo1
OdWoyalGTU41anKqUZNTjZqcatTkVKMmpxo1OdWoyalGTU41anKqUZNTjZqc
atTkVKMmpxo1OdWoyalGTU41anKqUZNTjZqcatTkVKMmpxo1OdWoqX8STfBf
5wlb3/Cf3473kazXJGHrK/7z2vE+4z+vHe87/vPa8T6U9ZosbH3Jf1473qf8
57Xjfct/Xjvex/znteN9zX9eO97n/Oe1433Pf1473gezXtX3rC/6z2vH+6T/
/HW8b/rPV8f7qP88dLyv+s9Hx/us/zxyvO/6zyfH+7D/fHK8L/vPJ8f7tP98
crxv+88nx/u4/3xyvK/7zyfH+7z/fHK87/vPJ8ePA7Je1fftuMB/Pjl+nOA/
nxw/bvCfT44fR/jPJ8ePK/znk+PHGf7zyfHjDv/55PhxiP98cvy4xH8+OX6c
4j+fHD9u8Z9Pjh/H+M8nx49r/OeT48c5/vPJ8eMe//nk+HGQ/3xy/LjIfz45
fpzkP58cP27yn0+OH0f5zyfHj6v855Pjx1n+88nx4y7/+eT4cZj/fHL8uMx/
Pjl+nOY/nxw/bvOfT44fx/nPJ8eP6/znk+PHef7zyfHjPv/55PhxoP98cvy4
0H8+OX6c6D+fHD9u9J9Pjh9H+s8nx48r/eeT48eZ/vPJ8eNO//nk+HGo/3xy
/LjUfz45fpzqP58cP271n0+OH8f6zyfHj2v955Pjx7n+88nx417/+eT4cbD/
fHL8uNh/Pjl+nOw/nxw/bvafT44fR/vPJ8ePq/3nk+PH2f7zyfHjbv/55Phx
uP98cvy43H8+OX6c7j+fHD9u959Pjh/H+88nx4/r/eeT48f5/vPJ8eN+//nk
+HmA/3xy/LzAfz45fp7gP58cP2/wn0+284hEOQ9lvdp5xCKzXOcJdl5g5wF2
3J/1quN8O66343g7brfjdDsut+NwO+7OetVxsx1X23G0HTfbcbIdF9txsB33
2nGuHdfacawdt9pxqh2X2nGoHXdmveq40Y4r7TjSjhvtONGOC+040I777DjP
juvsOM6O2+w4zY7L7DjMjrvsOMuOq+w4yo6b7DjJjovsOMiOe+w4x45r7DjG
jlvsOMWOS+w4xI477DjDjivsOMKOG+w4wY4L7DjA+r71eevr1setb1uftr5s
fdj6rvVZ66vWR61vWp+0vmh90Pqe9Tnra9bHrG9Zn7K+ZH3I+o71Gesr1kes
b5Dn6Bh8b/ThTk04HXwP9LHQ51s4v8EXUtacX1I4X2Ne8R+/bu80eR7Lv441
T/yIv2ftz4Vm/UVx9Xx9H0uSv+Nftp4v6/nXsZJkfdbD72w9X9bjOhfM+qyH
P9r6vb6PJpu6wL/E1e/lfbjuBbM+74u/2vq9fI5/XSxZ1udz8GNbv5fP4boZ
zPp8Dv5t6/fyOVxXg1mfz8HvYfze1u/lc7nOBrM+n8v4wNbv5XO5Dgezvn/9
b09c/V50cp3OH6dofV7GH7Z+Lzq5jgezPjoZr8CMV2z9XnRzXQ9mfXQzvrH1
e9HtX/fbI+ujm/GQrd+Lbq4LwqzPdjJ+gksH58+DCY8GPrJXzifo4nzzU3Ce
3y/jJT53eHAd4og8T8dydDCesvV10cFyrlcy3rL1dRnncd0PZn2uZzI+s/V1
GRdyXRD2z3/k/GbKK+c9mPMk5z/Oj/5zrktlvWrBcfmNLM/6PlaF38/ycH//
KH/POp5+CbdrfbifN4Xfd3K4X7bIelnXabfJeln7a6esl7W9u2S9rOuae8Lr
s78lzAzGFynyf/gM/4ev8H+tAz8+IP/H98jvoFFw3emIrJcaXEdKD334YEIs
uC50NPRV/b643sx+tjlH+33wd/av5az9T131ZbKc/W6Z9Xm1n2OfY/afZ54X
93eOK/6PV9835wiz3PfpRbLdbBf7kd8rzHiB3w3MfiYfyvOx/J5hzjM8H8v3
znV8ft98v5Y5z/B92++f8wzMccN6bE/zYLyUKvoYHzGesTlcf7/a3+dM+X3y
d3Swf2C/b5juD+aLnA95nhh9MOtzPmS7YPYP5zvOn0WC67Dpsj9h/h/m/5cG
112PyvfOfmE/ZddngeOJcZS/H5OE+b3Y/Wbr4tq6t3bcZ/s2sDzLD7+Xz2Gc
xXqMy+Cs8/waWT+7vg6M/1jf/5wNsp4/blsR+tVaWT+7vg/o4u/2leX+OG61
jPPgxwLf/9ls14a4V3Rm+fRG0emP036ScRycdZz+Kuujx76ii/V9XVtNn4st
wlk+vlnWZ5xpXxmfsj7bwTgOHYz74Czf3irrs732le1mfX+7d5g+G78JZ923
3C7rs732le1GL3+HWZ41ntkh28m4Dp2MA+Gs8cjvsj56eV+Y/cL6bCfjPv/+
uXLWfc3dsj7jVN4XZr+wPvuFcaH/PSln3fdMkfXZXt4XZjzN+uwnxgno4bwr
/TZCH2B9tpf3hdmv6GU5zHJ8j/3IeRe9nLdhzuusj14+17+vv0fWZz8yzvWP
A2XO86yPr6AbZr+zPvsRf0cPPgrjZ6zP9qIbZr8zTubzGVfDXI/ge2GcZutT
wFyvYL/z/nwuzH7nOQL2G8x+Y/zBdsNsN/7IdjO/4HNgtgv/ZLuYD/D+jEfh
wcF9ygxZn/kI+wFmP7A++4HnDNDD9WLZ78F9zGNx69v+HuwX/t8uZ97mj4Ns
36ZpMg7AXxlX8ur7+iIZH7McH2O84NezXyTzGH8cniTvy/vx6j+nlCTzIZbj
63wO78+rf91lpcybWI6P8jks9z9no/g38yyW4xt8vn+d5QeZh7E+voou3s/X
tVl0MW9jOb6JLt6f9/HP+zofZDm+iE7e39e5XT6HeSHL8TV08v68D+dpPod5
pL8dv8vn++dZnZ+yPj7EdvF+fC7nTXQxL2U5PsN28f5sF+dF/JR5LMvxCbaL
90cH50F0Mu9lOT7AdvL+6OC8iE7mHSznfM/nw6zPfJz1OW+zX3g/dHOeZbuY
x7Gc61HsF94f3f5zZTrfZznnbfaLvH+4Xzhv4l/MU1jOeY/tYH7KdnBeQyfz
QXv9G2Z+hm7mr+jmehS6mK+ii+tD/D+Mv3C9gvWZv7EdzGfZDs7H+E394DmW
DFkOs13+9flpct621zv4u3+dQK9LsJx5G8v9eZxeD7HXO+x1Cnv9gnkg+8HW
u2J8wHZzHLPdfF/sNzs+YDnXIxj3ML+G+X45zmHGC7zyu+M44PjCp/l/vgeO
Y64ncjwwXmB8wffBfmH/2lf8j/1trx/x9+xe8T/mibwf81T7it/58z79f15Z
bhn/Yl7H+8GsB+NXzKP4f+ZtrAfjT8x77P+zHowf+fMe/X/Wg/ET5iX2/1mP
5ZbxE3+esEnmIbwPjH8wjrf/z/vC+AXjcvv/vC/M+Z7flf1/3pflljnfMz/h
/fjd8Tkw53d+Z/b/+VyY8zm/C/v/6ID5/cm4O/x/xr32fiefA9s8v72+hg6Y
8xTzAz4X5rzEeJ31+b3zuYzPWR/mvAHjS/a8YK/78jnsd5jzFf7H+QfmvMbf
rV+yf+x1af9+6zw5L6DLXtfivMDvmXET4zN+Bxzv+DzjEY4Tjh/Op+hk/7L/
mO9wXt4bPLep+5f9zvEA2/tTHGf8n2XO93wPdr/41yvnxM1P+D+/H9ci2U/+
+X6DzK/8nEWSnPf8edBGMz/aKPMZznv+vGezmQ9tlu+R8xa6+N7873erzD/4
Hv150XbR7d+HTTbj6mRzn3Wjua7zi5y3OB9znDA/8O+LbjLj2E3mvudmc91j
i5x32A7/OsZWYY5jzjv+vGevbCfMeJ/fmT/P2S/bCTNe53fI+ZbfK/MDmPG5
3E/z5jUHZb/4OY49cr5guxk/sV9gfpcyLvW2O1X2C8x4jt+LP6/IEN0w42PG
s+ji94xumHEhv290sdxe34A5vzIu5DoHevj9sx/5O+cHmPmEve/BeZDfI3r4
HPTy+fgM52/2A5/Hcsazj0+eOmWRPH+ZmNAxsd60sfL8Y2LCrjOzDhS574jw
1x+/VKKnPP+XmPBU18ZJFeT5u8SEVhdPDzkhz78lJlz12ecFk+T5s8SEETfV
+q2lPP+VmBB9+tXPb5bnrxITbt2aOr6oPP+UaPTNM/rmGX3zjL55Rt88o2+e
0TfP6Jtn9M0z+uaJPs636JPrTaE+GH0w+mD0weiD0QejD0Yf7O+/JLP/ksz+
SzL7L8nsvySz/5LM/ksy+y/J7L8ks/+SRB9+gj4YfTD6YPTB6IPRB6MPRh+M
PqsH/0IPjB4YPTB6YPTA6IHRA6MHRg/+iB4YPTB6YPTA6IHRA6MHRg/sH0/J
5nhKNsdTsjmeks3xlGyOp2RzPCWb4ynZHE/Jogd/Rw+MHhg9MHpg9MDogdED
owf2j+9N5vjeZI7vTeb43mSO703m+N5kju9N5vjeZI7vTeb43iT6GK+gT66z
hvpg9MHog9EHow9GH4w+GH0w+hgf+b/Hbeb3uM38HreZ3+M283vcZn6P28zv
cZv5PW4zv8dtok+eSwz1wOiB0QOjB0YPjB4YPTB6YPTIc5He+WGnOT/sNOeH
neb8sNOcH3aa88NOc37Yac4PO0WP3GcO9cDogdEDowdGD4weGD0wemDfD/eY
89Uec77aY85Xe8z5ao85X+0x56s95ny1x5yv9ogexsMc3/J8ZKgPRh+MPhh9
MPpg9MHog9EHo4/xt39+3WvOr3vN+XWvOb/uNefXveb8utecX/ea8+tec37d
K/oYP6MPRh+MPhh9MPpg9MHog9EHow/2z//7zfl/vzn/7zfn//3m/L/fnP/3
m/P/fnP+32/O//vN+X+/6OP6Dfpg9MDogdEDowdGD4weGD2w70cHjR8dNP5z
0PjPQeM/B43/HDT+c9D4z0HjPwdFD/ND9MDogdEDowdGD4weGD0wemDfD1ON
H6YaP0w1fphq/DDV+GGq8cNU44epxg9TjR+mij7mp+iD0QejD0YfjD4YfTD6
YPTB6IN9v04TfbDv32nGv9OMf6cZ/04z/p1m/DvN+Hea8e800cd9QfTB6IPR
B6MPRh+MPhh9MPpg9MH++CLdzEfSzXgj3Yw30s14I92MN9LNeCPdjDfSzXgj
3Yw30kUf13XRB6MPRh+MPhh9MPpg9MHog9EH++OhDNEH++OjDDM+yjDjowwz
Psow46MMMz7KMOOjDDM+yhB9XOdCH4w+GH0w+mD0weiD0QejD0Yf7I/fMs38
M9OM5zLNeC7TjOcyzXgu04znMs14LtOM5zLNeC5T9JGrRR+MPhh9MPpg9MHo
g9EHow9GH4w+cr7og9EHow9GH4w+GH0w+mD0weiD0UfuGH0w+mD0weiD0Qej
D0YfjD4YfTD6yEGjD0YfjD4YfTD6YPTB6IPRB6MPRh+5bPTB6IPRB6MPRh+M
Phh9MPpg9MHoIyeOPhh9MPpg9MHog9EHow9GH4w+GH3k1tEHow9GH4w+GH0w
+mD0weiD0Qejjxw9+mD0weiD0QejD0YfjD4YfTD6YPSR60cfjD4YfTD6YPTB
6IPRB6MPRh8s89mwzoDMZ0OW+WzIMp8NWeazIct8NmSZz4Ys89mQZT4bssxn
Q0YfdQ/QB6MPRh+MPhh9MPpg9MHog9EHo486DOiD0QejD0YfjD4YfTD6YPTB
6IPRR10I9MHog9EHow9GH4w+GH0w+mD0weijTgX6YPTB6IPRB6MPRh+MPhh9
MPpg9FE3A30w+mD0weiD0QejD0YfjD4YfTD6qOOBPhh9MPpg9MHog9EHow9G
H4w+GH3UFUEfjD4YfTD6YPTB6IPRB6MPRh+MPuqcoA9GH4w+GH0w+mD0weiD
0QejD0YfdVfQB6MPRh+MPhh9MPpg9MHog9EHy/W8sA6MXM8LWa7nhSzX80KW
63khy/W8kOV6XshyPS9kuZ4XslzPCxl91KVBH4w+GH0w+mD0weiD0QejD0Yf
jD7q5KAPRh+MPhh9MPpg9MHog9EHow9GH3V70AejD0YfjD4YfTD6YPTB6IPR
B6OPOkLog9EHow9GH4w+GH0w+mD0weiD0UddI/TB6IPRB6MPRh+MPhh9MPpg
9MHoo84S+mD0weiD0QejD0YfjD4YfTD6YPRR9wl9MPpg9MHog9EHow9GH4w+
GH0w+qhDhT4YfTD6YPTB6IPRB6MPRh+MPhh91MVCH4w+GH0w+mD0weiD0Qej
D0YfLPc3wjpdcn8jZLnfHrLc7whZ7neELPc7Qpb7HSHL/Y6Q5X5HyHK/I2T0
UTcMfTD6YPTB6IPRB6MPRh+MPhh9MPqoY4Y+GH0w+mD0weiD0QejD0YfjD4Y
fdRVQx+MPhh9MPpg9MHog9EHow9GH4w+6ryhD0YfjD4YfTD6YPTB6IPRB6MP
Rh9159AHow9GH4w+GH0w+mD0weiD0Qejjzp46IPRB6MPRh+MPhh9MPpg9MHo
g9FHXT70weiD0QejD0YfjD4YfTD6YPTB6KNOIPpg9MHog9EHow9GH4w+GH0w
+mD0UbcQfTD6YPTB6IPRB6MPRh+MPhh9MPqoo4g+GH0w+mD0weiD0QejD0Yf
jD4YfdR1RB+MPhh9MPpg9MHog9EHow9GH4w+6kyiD0YfjD4YfTD6YPTB6IPR
B6MPlvuXYd1LuX8Zsty/DFnuX4Ys9y9DlvuXIcv9y5Dl/mXIcv8yZLl/GTL6
qMOJPhh9MPpg9MHog9EHow9GH4w+GH3UBUUfjD4YfTD6YPTB6IPRB6MPRh/s
319QfbB/f0H1wf79BdUH+/cXVB/s319QfTD6qJuKPhh9MPpg9MHog9EHow9G
H4w+GH3UcUUfjD4YfTD6YPTB6IPRB6MPRh+MPurKog9GH4w+GH0w+mD0weiD
0QejD5bru2GdW7m+G7Jc3w1Zru+GLNd3Q5bruyHL9d2Q5fpuyHJ9N2S5vhsy
+qi7iz4YfTD6YPTB6IPRB6MPRh+MPhh91AFGH4w+GH0w+mD0weiD0QejD0Yf
jD7qEqMPRh+MPhh9MPpg9MHog9EHow+W62thnWS5vhayXF8LWa6vhSzX10KW
62shy/W1kOX6WshyfS1kub4WMvqo24w+GH0w+mD0weiD0QejD0YfjD4YfdSR
Rh+MPhh9MPpg9MHog9EHow9GH4w+6lqjD0YfjD4YfTD6YPTB6IPRB6MPlusb
YZ1tub4RslzfCFmub4Qs1zdClusbIcv1jZDl+kbIcn0jZLm+ETL6qPuNPhh9
MPpg9MHog9EHow9GH4w+2H8eVvXB6IP952NVH+w/H6v6YP/5WNUH+8/Hqj7q
oqMPRh+MPhh9MPpg9MHog9EHow9GH3Xa0QejD0YfjD4YfTD6YPTB6IPRB6OP
uvHog9EHow9GH4w+GH0w+mD0weiD0Ucde/TB6IPRB6MPRh+MPhh9MPpg9MHo
o64++mD0weiD0QejD0YfjD4YfTD6YPRR5x99MPpg9MHog9EHow9GH4w+GH0w
+qgXiz4YfTD6YPTB6IPRB6MPRh+MPhh9bb7u81PeZpqXbtLk1aazm2peuuba
Zd+0a6p56Y3dMmsdbaJ56Zq7rv/stSZOXnpo1xtqNNG89PHM52ZsbOzkpf+z
8OqHGmteunDu1FeKNnby0rESuRY6eemj9156P81LH755xO5IE81Lp5y49P6a
l/7f1+/0/KCx5qXvfuLS52leunCTn39u1ljz0ssvv/T5mpcuvDbS+oCTl+4c
6HHy0t1rJb3g5KVvO/1oyo4BmpeutWTyO3MGaF76xvGz73xygOalzzX//pqO
AzQvPTvfzo1lB2heuveGU68ec/LSV7xRsG2Sk5fu3atS7slOXnp6mYQVd7t5
6b09x9Vy8tLfBdureemGM3fcXK2x5qUXB/tf89LXDzt1+LyTl34s2B+al954
c8GP1jt56arB/tG89MYTFQe+6+SlHwz2l+alCy9qVHakk99OGZ5RIGdU89F9
158bnubko1fdkufHX5x8dJnXr668xMlHP3zquuc/dPLR63tU2/eKk49+eHG9
JmOcfPQ1pVu8d5eTj/5qXOcLzZ189PM1c6RvdfLROd68tP81Hz3sdIlPPnHy
0cuD70Pz0SWW1Br8mJOPfjD4fjQfXWJ8u3JtnXz04uD70nz0nS0G7yzp5KOr
nr167ecjNR89q3e5qlNHaj664LfVJowbqfnoe667/cCQkZqP/vbpFs06jdR8
9DX7O79fd6Tmo79t2e/idSM1H9330+F9847UfPSF/GOXZDr56KH9r9683MlH
zwq+f81Hb19+Xe3ZTj768pOXjgfNR9esUG3y604+um9wfGg++n8v1Dv2uJOP
zhEcL5qP7ny4eYdBTj568Yq3V85x8tFnTn5wMtHJR99U8dPyU5x8dM8eczu/
5OSjn53w1fgnnXz03EVL5j7o5KMvS1u+6x4nH9211A8Fezv56A/bb7ijo5OP
Xhccj5qPzl+p0oL/OvnoNj0vHZ+aj37yxVpFxjv56E+D41Xz0ZvTGo2618lH
5wiOX81Hd+/QbkPUyUfPCo5nzUf/MbdntdudfHTZXp+Oec3JR/d9ae6Hzzj5
6BnffPXLI04++ucjS3Lc5+Sj/yq9okZ/Jx9dueMP/bs6+eiuT214rZWTj/54
3qZvGzj56DMpv6Xf4uSjW12dUqqCk48eFfx+NA99NPj9aB76+k4tjnd38tAd
gt+T5qEf+1/nTo2cPPSs4Peleeg/r+73eSUnD90m+L1pHvqtR4bnv8rJQ68o
u7Tr4KGah054+of/tR+qeeiH5m/Y03io5qHf27fpqjpDNQ+9tuiORlWHah76
TIuU+8sM1Tx0u7GH3i48VPPQMz45uvbyoZqHPrL95Lk/nTx00Wcu/Z41Dz05
+D1rHnrVNb2Sbxqpeejjwe9b89BlHh1cvehIzUO3CX7vmod+57dRE887eeij
we9f89ANGz6Ztt/JQw85sKFW/bGah97Xakes/FjNQxd/LOW7YmM1D91s9qGM
K8ZqHnrkjqNlLjp56BkFTrU/6eShjzU8959DTh46YWTksx1OHnpSYu7ffnby
0HcF5xfNQ88Izi+ah67zwFdbxzt56LXB+Ubz0He/tyT3w04e+szXl84/mod+
P3l5nWFOHrpNcD7SPPTxHD8M7uvkoXNvycz7opOHnpXxULlnnDx08zxn6j7h
5KF3Xfd4p0ecPPSYeheGjHLy0Fd0Hj9uuJOHThx22dTBTh667TMvfN7PyUOf
mJ5vVS8nDz39y4k7uzh56C+C85/moSU3y+8vOB9qHnrCxkZr7nPy0GWC86Pm
ob/M2eJ0fycP3SY4X2oe+mTtdhW7OXnoGcH5U/PQze7p3K21k4fudfvjZ0c7
eegznS9cdb+Th546fHzloU4eusazlyXc7eShV894oUcfJw9914J8D3R38tAn
1k18vpOTh377wFXvtHHy0M3/fn1BMycPnV6s2LqGTh46cuTS+Vnz0ImXrZgw
0Mk/b7/1h4U9nPzzyOB8rfnny4dsONDWyT/PCM7fmn9u8d9NRROc/PPR4Hyu
+ecpP/zWrLaTf5799mWpfZ38c5uvXrjY08k/P3NwYvX2Tv752otXtWzp5J+/
KP5G38ZO/rl5jWIP13fyzxmt35p4q5N/nnp36ZnVnfxzo8ffW1LFyT93CfxB
888nhrQb28HJP980rfNHTZz88/LALzT/3PPHnpvrOPnno4F/aP75v+f65rrR
yT8nBH6i+edDNw2uXdbJP5+/OHFrayf/POPaQseaOvnnTW2Kla3r5J+HD3yr
Tk0n/xz5T+kONzn556lvvDe4opN/bjyn/BPXOfnn1JWz3ijh5J9jv1f57Gon
/zwz8CvNPzf/adOQek7+eV/gX5p/fvKv36ZUc/LPVxe95Geaf/60WsrKck7+
OSHwN80/H+576GRRJ/88OfA7zT/fPulo+XxO/rnjoGJrag/S/PPR/7y16+ZB
mn+e+Gbp05UHaf650ufvFSw/SPPPS1eVr1h6kOafu+yadUexQZp/Tj1dpVuh
QZp/fv2qOfddMUjzz/Wr3PJsrkGaf97beP70v5388+nAXzX/PPXmfj1uGKr5
5zotL/mt5p9/7jf4+eJDNf98T+C/mn/+a9LwBfmHav55cuDHmn9usHzUvotO
/nlf4M+af37lxCNFTjn558TV7y0se5/mnxN2l99w7X2af+ZV8qeFql4ocJ/m
n6+sOqdonvs0/zyzyS3Vctyn+ef6vec3+8vJP+8fXafPH07+eeIri0Yfc/LP
t85s8PJhJ//cOhgPaP45NXaoxZUjNf88IRgfaP75+hVHx+Qcqfnnr4Pxguaf
O5w8+eFpJ/+8Lxg/aP751Qrnfklz8s91gvGE5p9/7x7JudvJP5+oWvWjfA9p
/nly0znfXvaQ5p9r9Lll8wUn//zTQ/PTzzj55wET6+Q64eSfT89cVCrdyT9P
/LZB7YNO/vm2Lcva7nHyz7symgz8zck/v5Bn1WObnPzz9GD8ovnn+qdG1fnT
yT9vD8Yzmn9+qOLYwUed/HO+RpfGN5p/fq/Hk2+kOPnnOsF4R/PPuyc8u2Kz
k3+eEIx/NP98y+KXjv/o5J+bvzp/yikn/7xvVp3PM5z88zPLFq1MdfLPpbc2
2LnXyT/PP7bs5E4n/9w6b9P8W538865yq8pvdPLPL97euv5aJ/9co8vazquc
/PO24R2Hfefkn8cG4y3NF6+56ckio538c7Fg/qf54kHNIzeOcPLPXwTjMc0X
/3nXs02GOPnn5sH4TPPFbz2c+84BTv75aDBe03xxk9deGtXbyT+3P/vOipFO
/vnt5/pvGOHkn48Uuv63YU7+ud47ew8McfLPz1adeXyQk3/e8NU9FwY4+ecS
TSvn6+fknx/YkFq0j5N/XtF7drleTv652KH7qnV38s/XB+NBzRc/+HuTl4c6
+eekYHyo+eKCp1e+f7eTf+4VjBc1X/zhla0X93HyzxnB+FHzxc0qr03u7uSf
/xuMJzVf/M+ZLrWTk38+/enA+vc4+eeWt1VoOdDJP09ZcaBzfyf/vLfjx33v
cvLPN++4d9idTv750aE3PtzDyT9/f/LI+K5O/vna8Z9PjDr55xEFRk7r4OSf
k6bVmNnWyT+vDcarmi8uNSl3zr5O/nl4MH7VfDGv8nzrrZfGs5ov7pBUoGZn
J/88LRjfar746LZJrds5+ecmwXhX88VTjhcZ0MLJPyf2qTy/t5N/zjyU+m1P
J/+cMGb2j92c/PPEyIjNnZ3889aJN6d0dPLP5UscS2/n5J/vnzXvbGsn/7yi
5uhcLZ38c7FltQs1c/LPw9v+Uaqxk39+OBhPa754VeO1j3Vx8s9F118aX2u+
+O47O05u7+Sf5wTjbc0Xn3lw4yctnfxz02D8rfni/77cLamxk38+EozHNV+c
8OHWrfWd/HPbgulVo07+efpbn9fp4OSfD1cc2aStk3++bX6NDq2c/PPTjU70
au7kn9f99OXgJk7+uXjPh0c1cvLPI/bd9kQDJ/+cNPLshHpO/rno+cVv1HHy
z9cF43/NF488Mel4Kyf/vCyYD2i+OH/+q/M1dfLPPYL5geaL379hark7nPxz
ejBf0HxxkztK1LvNyT9nzR80X3y429udajj551PL5r3fwsk/N283+vOmTv75
ja21Fyc4+ec9g/5YeYeTf74pc2Hy7U7++ZEnHt15m5N/Xp63fmptJ/9cbMpf
J2s4+efh13978WYn/7zs83H5b3Lyzz8G8xXNF5eY2W1YQyf/fG8wf9F88VdL
t46v6+SfI20uzWc0X9xuc+9pNZ38c9b8RvPFR47+PvcmJ/+cEMx3NF/8Ru67
11R08s/vjnq4RAMn/5xx/raK9Zz8c8OXztao4+SfX77mmztqOfnnze//p/Ut
Tv65XPWG3ao5+ef7vvm7f1Un/5zUMum+Sk7+ueivT4+9wck/39u/2bPlnPzz
Q8H8SvPF33cvkVLLyT8X2XtpvqX54v4PvH22mpN/nh3MvzRf/McL1xWq7OSf
GwfzMc0XT3nvg8rXO/nnw8H8TPPFDRdVTCjl5J9bl68/uYaTf572xV9v3+zk
nw/V//aTG538861rxi2o7OSfeUXfT7tzrLveyT9fM+L7rWWd/PPws8/tK+Xk
n5c91/LYtU7+uUjhvH9d4+SfywTzQc0X359nV68qTv55aTA/1HxxvnJ3jyrv
5J+7BfNFzRe/V2//hNJO/jktmD9qvjih89D3ijn55zeC+aTmiw8NS1tYyMk/
n/j177yVnPxz0wFJRW9w8s+T058uV87JP+96tFm1Mk7+uerll9cr6eSfx0xe
3ay4k3/+rsyLnYo6+eeis9v0Kezkn++9Lf/QK53889IV60bnd/LPa4L5quaL
iy/+ILmMk38eEsxfNV/85caKqcWd/PPfwXxW88Vt0j65WNjJP78ZzG81X3w4
Z7XiBZz8c8Ngvqv54sml5lbP7eSf337++/GlUlRfeuHnJ16bovoavNty2jUp
qu/FG/POLJKi+n5d+OPcq1JUX9lmrywpkKL6hv3cfk2+FNW3rM+Vv+ZOUX1F
Un/edVmK6hsyZnJaJEX1PRjMpzVfvHz40NZXD9J8caEzl+bXmi/u+2xa/4KD
NF/8STDf1nzxyRn3j80zSPPFjYL5t+aL31iQ+VqOQZovPhTMxzVf3GD9Qx/9
5eSfW9Z98WyhA6pv6vdtcl15QPUd6JS/UP4Dqq/WznWl8h5QfU/e+1rlyw+o
vh9Odaqd84Dqu/rpwgkXnfzzvQV/bXveyT8vfevNHn86+edClXoMPO3kn0vF
Ls33NV98X+lqSXmHar74m2D+r/niPHXmbs05VPPFXYLrAZovfqdDrWPnnfxz
anB9QPPFDYd8lfuMk3+eHFwv0HzxgXH1yh538s+Zqe1H5T6s+ho/fOUTlx1W
fZNyJE+IHFZ9O1+d/MYFJ/9cuWTX9845+efRHxX97IyTf/621paFp5z8c5Hv
/rviuJN/HtLuzg0ZTv75m60lfzvi5J9XBdcjNF98zYbMun87+efBwfUJzRf/
7+BDnc46+efzwfUKzRfzir7Xg+sXmi8+VPzxcelO/rlBcD1D88WTalyYctDJ
P0+fXjj1Lyf/nFbp15Nnnfzz7V++efEPJ//8QkKP/Ced/PPGtcWLZzr559K9
tpc/6uSfh+6fXj3NyT8vHXVX/UNO/rnQhTIt9zv558Ev7e6c4uSfRwbXSzRf
/N1TX8096eSfryxw6fqJ5ov7TKu35qiTf/4ouJ6i+eLj85bsOuTkn+8Irq9o
vnjyj41Opzj55wPB9RbNF9++d3nBnU7+uXn7Lf2PO/nnN7f9974MJ/+8b/Cd
Y484+ecax0s+m+rkn//z5M7XDjj559X53p2+18k/F57a/6PdTv55SPnr5+90
8s/ffLH32+1O/vnKBjN/3OLkn0vMunQ9R/PFw2o+Xvmwk39eFFzf0Xzx5W0v
NNrn5J+jwfUezRfPGDi+x+9O/vlgcP1H88UN/nPZA1ud/POk4HqQ5ov3vfHC
8xud/HPGhelbDzr550Yv37Vvn5N/frVY2WN7nPzzbx/sPve7k3+ueMv7uXc4
+edRSwYW2ebkn5e0qlB2s5N/LrTpQNVfnPzz4AEf1/nZyT8vSr+3yTon//x9
cL1J88VX72v03i4n/zwwuP6k+eK5fy1fuM3JP58LrkdpvrhF0RYbfnHyz7Hg
+pTmiw9U++HAOif/fHtwvUrzxa+2aHdhtZN/nja3f6edTv45tcH1fbY7+ee6
P+wdssXJPz/XbeboX53888977hmX7OSfS95f+eX1Tv75nj9Tp/zk5J+/eX72
+2uc/POVRUZ8vtLJPw989+bFy5388/3B9TDNF3/75mXFNzn55wLXX7o+pvni
Oz9/ofoGJ/88M7hepvniY6vytfzByT/XD66fab540q6JfVc4+ed9wfU0zRfX
PXPVw0ud/HPTuyus2ejknycfPfDLBif/nPLYx7vWOvnn6rmHpf3g5J8fe/3G
06uc/PPKsuk5vnfyz5KTJZ9Td2SJb53886Lva1T8xsk/F4ieqPG1k3/O3/fS
9TrN79a+YfCawU7+uXdw/U7zu0/Prfjr3U7++aPgep7md9c1OLSrn5N/PhFc
39P8bukfPknr4+SfWwbX+zS/O6rb8NO9nPzzwy+NeW+Qk39+p1P3igOd/PPK
a277bICTfz6yo1jN/k7+udAHZxb2dfLPt9277Y67nPzzXdUXr+jt5J9fOPVW
6zud/PO8bx7f0NPJP/82vk+3Hk7+eXdwPVH15Xmi5bP9nfxz9eD6ourrnjfv
pLuc/PPjwfVG1Zf45o/T73Tyz6uD64+qL7PcKx/1cPLPJYPrkaqv+eft53d1
8s9t9vbo08/JPz/4Sd2Uu5z887QHrh3ax8k/f3frn+l3Ovnn/ee2j+7l5J+v
WP7N2R5O/rnGhBnjujv5594dnsjVzck/P3d135e7OPnnL7Y3LNTZyT9/GVzv
VH07NlVJ6O3kn3POuHT9U/VVvTutbU8n/9wxuB6q+sYc/axHNyf/nHW/XfWt
fOz+gZ2d/HNGcL1U9V2b+5YHOjr55zINbi9+p5N/bpGj5Ds9nfzziDXnyvdw
8s9vvLrjk25O/nlR16XVuzr5510l3lnQ2ck/59rzZP2ok3+u/lG/pI5O/rnX
iISWHZz88zO1yq1r5+SfJwTXY1Xf3Jvz/9XNyT9vCa7Pqr4Li9fl7uLkn8sH
12tVX+uWrxXp5OSfHwiu36q+ab90KtveyT+vCK7nqr70foVvbOPkn4+/UerX
rk7+uUTv8726OPnnxuV+3xV18s9DD347uJOTf5445920Dk7+ef7op0a1d/LP
2+oNON3WyT/nvNj4iTZO/rnaqutztnbyzz1eyfliSyf/3Ce4Xqz6nn3h6MJO
Tv55dnD9WPVtLDJ3RXsn/3w6uJ6s+kq/N2pDGyf/3DS4vqz6eJX798H1ZtWX
9PXJA82c/POq9AuvdXTyz0fn7yrawck/F33su+ntnPxzg4TEcm2d/POAy5/+
qLWTf35h7d3VWjn55zmTm85v4eSft/S8oV5zJ/8cKZtrWVMn/3zj/v3Nmjj5
51uC69mqr+fun0e3dfLP44Lr26pv1n2Tx7Vy8s8/Bde7VV/mmS4vN3fyz1nX
v1Vf4+eKTm3i5J+zroervjcLbXm/kZN/fqvFnrZtnPzz8vzLk1s5+efUje/3
aOnkn6+a9szO5k7++dZ+gwY2c/LPvSs0T23i5J/Hp1V4oLGTf5497/JTjZz8
86ZHDj7W0Mk//33HmosNnPzzZaMvXW9XfTfVm1+9hZN/7hJcf1d9j618qH5T
J//8bnA9XvWtjNZpmeDkn9OC6/Oqr+jvpzvf4eSfGwXX61XfvcMW9b3dyT/f
/+6K3M2d/POUwR9ObOrkn5fe+FyRJk7+eV/m4GkJTv4579ctyjZy8s/Vn6w0
8w4n/9ytWZ4bGzj553H5Uufe7uSfP/n5hzr1nPzzL1M+XXKbk3/eGtwPUH0X
Y2+mJTj550rB/QHV16FMj9N3OPnn0cH9AtU37dPiOes7+edlwf0D1ZdaZ3vB
uk7+uUhwP0H13bFieolbnfxzkzMzVzRy8s/Dvn2+dUMn/xx7dsiGBk7++es2
rbrVd/LPO6+q8ls9J/+cc0veAXWd/HOVtw8fqOPkn7sM/Om+W5388xNVPjte
y8k/f5TxytiaTv75s+B+her79fAjH9V38s/ngvsXqu/6R+rNr+vkn1sG9zNU
34ic57691ck/vx7c31B9S19b8mNNJ/98MLjfofoKlXpyc3Un/3xNdMK42538
c8Ni9+aq5+SfB+9s/fJtTv75lQ+qFqrj5J/n3XvF1NpO/nlL9SOlajn55/On
1r5fw8k/V1oyp/ItTv6ZV/Q93uqB2tWc/PNTwf0U1fdx0zsH1nHyzxuC+yuq
748NJR+o5eSfSwb3W1Rf4z47H7vFyT8PCe6/qL7YoXeer+bkn78J7seovv0P
9Z9c1ck/H/5kWP1bnfxz4ZFtk2o5+ed6dW5qWdPJP/f/K/+6W5z883PL0ztX
d/LPsyes31rNyT8nd/ii701O/vnc1ZP2VXXyzxV+GzmsipN/7pgYPVbJyT93
De73qL7/zGhQtoaTf/4guP+j+n6sfKHqzU7+OSO4H6T6ii5YVudGJ/9cP7g/
pPoGNx7fpLKTf34tuF+k+hata9KhgpN//jZH+9PVnfzzgTXVnrjZyT8XeK1g
zmpO/rl2t4wJNzr5514lfy5Y1ck/j9sz943KTv555kexEpWc/POGEQ++V8HJ
P5+t1aXiDU7+ufyftT673sk/Vw7uR6m+TqfK/Hajk39+JLg/pfreGb/7QGUn
/7wiuF+l+lILvH+8gpN/vjK4f6X66r018ML1Tv55YHA/S/VNrFgh33VO/nly
7+rzqzr558XlrqpXxck/7zl47NtKTv45z+fJzSo6+edqD/3vxxuc/HOX21/v
VN7JPz96cfTmck7++YNVXftc5+Sf171ya0oZJ/98uvM1Q0s7+ee/gvtlqu+G
DpGpFZ38c9vg/pnqe3D78vfLO/nnqcH9NNW39J5nP7/OyT/vDe6vqb4CJ5ov
Lu3kn28L7repvgHjcq8q4eSf7/my0AMVnPzzq48dP1neyT8vSPjlseud/POO
y7+8eJ2Tf46se+P5sk7+udLrY/KXcfLP7Xt1n1zKyT8/Uva24iWd/HPi/mLv
XOvkn3+afaZ8cSf//HNwP0/1nZm1t3M5J/9cNri/p/pa1JrZt4yTf86636f6
YsvuGVbSyT8vDO7/qb49bSs/XNzJP18R3A9UfXKeDvXdXuBk1euc/PPdv/w6
t4yTf35x2oI6pZ3889x+U5aUdPLPmyo80qSEk38+l9ZjTXEn/1zuf3U7FHPy
z23HXvtrUSf/PKbhn72udvLP7172267CTv75w+B+o+pb+/fKgqWc/POJ4P6j
6ivxygslrnXyz42C+5Gqb3Dx1hWvcfLPLwf3J1Xfgg/z1Szi5J93BfcrVV/e
GmvvuMrJPxe8Z/OBEk7+uc5NC++71sk/33V86vFiTv752a/Hjr3GyT9/8mSv
C1c7+ecNzW5/toiTfz6Vr2S+wk7+uWzyudeucvLPrafuKHqlk38efdfS6QWc
/PPY4H6o6nuv58c/XuPkn1cH90dV39F9924u4uSfiwT3S1VfvVE3plzl5J/7
BfdPVd+L54+kF3Dyz/OD+6mqb+eLn5/N5+SfU779+v2iTv4533PTKl/t5J9r
tH3s88JO/rlnod61Czn55ye21F98pZN//uDtUgkFnfzzDwPPr8zv5J9PVPm9
7RVO/rn0sW+T8zr555Zfvdsjj5N/bhfcr1V9D8176flCTv55enD/VvUtv6Pd
5IJO/vlgcD9X9RX4scA7Vzj551rB/V3Vd1f3DZ/kcfLPLwT3e1XfvJRJC3I5
+eevik3ve5WTf/595+P7Cjr551wf9hlWwMk/3zTsjmNXOPnn6C1lHs7n5J8f
+ePCuTxO/vntJbvG53byz6uf/i735U7+ObNV4sTLnPxzySufLpLTyT9fF9xP
Vn2t8o1okj9F9Y0M7i+rvilTbu6QN0X1LQnuN6u+Pdcf63V5iurLHdx/Vn01
vpg3OGeK6usd3I9Wfc/VHz3qopN/3v5k/eofNdB8ccrJvAtz3aH54uPDtjYc
dIfmizvvmbVq+R2aLz7eY0yHcg2dfPH6ppvHNdR8cc3mhfv+3tDJFy/evb9B
IydffMsXI6Y3cvLFM584dbaR5os7tbq4Kv3+dcLncr/UJaVRsj7/ObxI03Ut
fxH9f05sPu/OR3ZpP6azBzuVd/JGT+aL5Dnc46D2Z1qyctyu3vq8f1Z/nZjp
9xMz/X5ipt9PzPT7iZl+PzHT7ydm+v3ETL+fmOn3o5+fEOQLNU9yot3LVdYv
eE305n70lcype1/T56s+nrhoQKFJovfYhVfH39hokugd+9Ck1qfumyR6/06N
FVr21iTR+3y/17dNWDNJ9EZvfyOx8x+TRG9i4bYLXi2set96oe200VVioq9k
npFj+rzeSeuXv1Tg3gufdhJ9uQrO7vPe8k5aX3hWq05NtnfS+v4dDjTdl9lJ
9L34eJMZTXNFRd/LHQtNubpQVPNx53a9tr9UVPS9NfvzF7+qHNXnN3s/8cwL
taOmP9tPpt+YHm/JQb3fDeb40Hwr/exh23/0iqDelPZfpA+7PL9v+v99NiXP
/atG6ud/MPvFr7Y+vEHWT12fr3iXrvr/n8wr0y5jk/Kmng0mneyiXPThyn16
Op9v+x/a13fXz6j5dUfNo9JfWOavVZckPfDATtMvbofw+TvmfjLxn9+b7I9P
P1tT3MnX2X6o9Wu+kbthn0Paj2zES6d/7af5GtuPcFDevV+UiK7U/TU+/WCx
fj+YfoXKeX6+lNdXvrDv4S05nO87q//oRuEq1S/l5/X88uGiDj9tabrR9J/T
7e/6ZbvRzUYqR3c8VW+wczxk9RPbrfnCYpvvrj5Wz08fNMpXpdM/y/16QHp+
mhzkdZW7DNy7Yt82zWvNTa/3xv1Ov+Luq2tufHbIb6bfoHKO6Ipneg1V/nvs
6daP/fP9ZX0vieY4j+877y+P76ue3fdgf1f8juxx5r9ffN9o//3j+yL7nxff
F9j//Pi+uL6e+L6vvr74vqa+3vi+nr7++D6W/vbE92n0ty++D6G/vfF99vzt
j+8jB2fXJw3Org8YnF2fK5l3ZdPHSfZ/Nn2K4Oz68MDZ9ZmRcXc2fVTg7PqE
yPefTR8Mue+bTZ8HOLs+BnB2dfrh7OrQy/GXTZ11eW4jmzricHZ1suHs6kDD
2dU5hrOr4wtnV6cWzq4Oq3+8xdcZhbOroynHSzZ1IuHs6iDK951NnT84uzp2
8n1lU6fNP5/E1yGDs6uzBWdXRwrOrk6Sf/5INL6udYDwC3+51pXBL2D8wvfZ
deb/ddxlxyX4BYxf+O+/LVtftL6OX9hxi+QITR9127fc9gm3fbltH2zbh9r2
gbZ9mG3fY9tn2Pb1tX10bd9a2yfW9mW1fVBt31Hb59P21bR9LG3fSNun0fZF
tH0Ibd8/22fP9rWzfeRs3zbbJ832JbN9wGzfLdvnyvaVsn2cbN8k26fI9gWy
fXhs3xvbZ8b2dbF9VGzfEtsnxPblsH0wbN8J2+fB9lWwfQxs3wBbp9/Wxbd1
6G3dd1tn3dY1t3XEbd1uWyfb1qW2daBt3WVb59jWFbZ1fG3dXFun1taFtXVY
bd1TW2fU1vW0dTRt3UpbJ9LWZbR1EG3dQVvnz9bVwy/86yhaJw6/8JdrHTT8
QnLboV/IdZ3QL/z/1zpY+IX/fpvMPHyLeX+tc4Rf+J+ndX7svD9unhv6ha9H
67jgF76++Hm7vW5g58m+fp1H4xf+9mgdBtv33fZZt33NbR9x27fb9sm2falt
H2jbd9n2ObZ9hW0fX9s31/aptX1hbR9W2/fU9hm1fT1tH03bt9L2ibR9GW0f
RNt30Pb5s331bB872zfO9mmzfdFsHzLb98v22bJ9rWwfKdu3yfZJsn2JbB8g
23fH9rmxfWVsHxfbN8X2KbF9QWwfDtv3wvaZsH0dbB8F27fA9gmwdfltHXxb
d97Webd11W0dc1s33NbptnWxbR1qW/fZ1lm2dY1tHWFbt9fWybV1aW0dWFt3
Fb/wr7NrHVH8wl+udTLxC6nzFPqF1OkJ/cL/f62TiF/476d1AfEL//21Dh5+
4X+e1oHDL/zP1zpo+IWvR+t84Re+Pq1rhV/4erWuE37h69c6RviFvz1apwe/
8LdP69DgF/72ap0V/MLffq3TgV/Ic6uhX8D4BYxfwLbvvO3zbvuq2z7mtm+4
7dNt+2LbPtS277Pts2z7Gts+wrZvr+2Ta/vS2j6wtu+q7XNq+4raPp62b6bt
U2n7Qto+jLbvoe0zaPv62T56tm+d7RNn+7LZPmi275jt82X7atk+VrZvlO3T
ZPsi2T5Etu+P7bNj+9rYPjK2b4vtk2L7ktg+ILbvhu1zYftK2D4Otm+C7VNg
+wLYOvy27r2tM2/ruts66rZuua0Tbuty4xf+fVitM41f+Mu1jjJ+AeMXknMO
/cL/f62ji1/476d1Y/EL//21Tip+4X+e1gnFL/zP1zqZ+IWvR+tA4he+Pq17
iF/4erXuH37h69c6d/iFvz1axw2/8LdP65ThF/72ah0u/MLffq3jhF/A+IXk
vEK/gPELGL+A8QsYv4DxC6kDF/qF7P/QLyTnE/oFjF/A+AWMX8h9cNP33vaZ
t33dbR9127fc9gm3fbltH2zbd9r2ebZ9lW0fY9s32PbptX1xbR9a2/fV9lm1
fU1tH1Hbt9P2ybR9KW0fSNt30fY5tH0FbR8/2zfP9qmzfeFsHzbb98z2GbN9
vWwfLdu3yvaJsn2ZbB8k23fI9vmxfXVsHxvbN8b2abF9UWwfEtv3w/bZsH0t
bB8J27cBv/Cf09E+BPiFv1zr7OMXMH4B4xf+/2uddfzCfz+tK45f+O+vdbTx
C//ztI40fuF/vtZRxi98PVonGL/w9WldXPzC16t1YfELX7/WQcUv/O3ROp/4
hb99WscSv/C3V+s04hf+9mudP/wCxi9g/ALGL2D8AsYv5Dnb0C9g/ALGL2T/
h34B4xcwfgHjFzB+Ic9Zhn4B4xcwfgHjFzB+Id9/6BeS8w39AsYvYPwCxi9g
/AK2fe5tX3nbx932Tbd9ym1fcNuH2/a9tn2mbV9n20fZ9i22fYJtX17bB9f2
nbV9Xm1fVdvH1PYNtX06bV9M24fS9n20fRZtX0PbR9D27bN98mxfOtsHzvZd
s33ObF8x28fL9s2yfapsXyjbh8n2PbJ9hmxfH/zCf45T+9TgF/5y7cOCX8D4
BYxf+P+vfTjwC//9tO8EfuG/v/ZZwC/8z9M+A/iF//laZx+/8PVoHXn8wten
ddPxC1+v1g3HL3z9Wicbv/C3R+tA4xf+9mmdY/zC316t44tf+NuvdWDxCxi/
gPELGL+A8QsYv4DxCxi/kJxV6Bey/0O/gPELGL+A8QsYv4DxCxi/kJxN6Bcw
fgHjF/L9h34B4xcwfgHjFzB+ITmL0C9g/ALGL2D8AsYv5PgL/ULqfIR+AeMX
MH4h9VRCv4DxC6mrGPoFbPva2z7ytm+77ZNu+5LbPuC277btc237Sts+zrZv
su1TbPsC2z68tu+t7TNr+7raPqq2b6ntE2r7cto+mLbvpO3zaPsq2j6Gtm+g
7dNn++LZPnS27xt+4T/nr33M8At/ufbpwi9g/ALGL/z/1z5N+IX/ftqXCL/w
31/78OAX/udpHxr8wv987cOCX/h6tM8IfuHr074a+IWvV/tK4Be+fu2jgF/4
26N9AvALf/u0Dj5+4W+v1nnHL/zt1zrh+IXUJQv9QuqAhX4hdbdCv5A6V6Ff
SF2p0C8kpxz6BYxfwPiF7P/QL2D8Qur+h34B4xcwfiE51dAvYPwCxi9g/ALG
L+T7D/0Cxi+krn7oF5JTDP0Cxi9g/ALGL2D8AsYvYPxCjr/QLySnFvqF1L0J
/ULqzIR+IXVdQr+QOiqhX0jdktAvpE5I6BdSlyP0C6mDEfqF1J0I/ULqPIR+
IXUVQr+Q4zv0C6kbEPqF5PRDv/CPN2X8QnLfpo+97Rtv+7Tbvui2D7nt+237
bNu+1raPtO3bbPsk277Etg+w7btr+9zavrK2j6vtm2r7lNq+oPiFnwPTPpf4
hb9c+zjiFzB+AeMX/v9rHz/8wn8/7VuHX/jvr33a8Av/87RPGX7hf7726cIv
fD3ahwq/8PVp3yX8wterfYfwC1+/9tnBL/zt0T4y+IW/fdonBb/wt1f7gOAX
/vZrHwn8Quqmhn4hdUpDv5C6oKFfSJ2P0C+k7mXoF1JnMvQLqesY+oXUUQz9
QvZ/6BdSJzD0Cxi/kDoPoV/A+AWMX8D4BYxfwPgFjF/I9x/6heT8Q7+A8QsY
v4DxCxi/gPELGL+A8QvJeYd+Icdf6BcwfgHjFzB+AeMXMH4B4xcwfgHjFzB+
AeMXMH4hdZlDv5DjO/QLGL+A8Qv/eFPGL2D8AsYv5HgJ/QLGL2D8AsYv5PsO
/QLGL2D8AsYv5PsK/QK2fettn3jbl932Qbd9x22fb9tX2/axtn2j8Qs/J6x9
kPELf7n2+cUvYPwCxi/8/9c+r/iF/37a1xS/8N9f+3jiF/7naR9L/ML/fO3j
iF/4erRPIX7h69O+fPiFr1f70uEXvn7tw4Zf+NujfcbwC3/7tI8WfuFvr/aJ
wi/87dc+Q/iF1HUP/ULqZIV+IXXLQ7+QOuGhX0hd7tAvpA526BdSdzr0C6nz
HPqF7P/QL6ROUugXUjc49Aup0xv6hdTFDf1C6tCGfgHjFzB+IX3dQr+QOjmh
X8j3H/oFjF/A+AWMX8D4BYxfwPiF1EkJ/QLGL2D8Qo6/0C9g/ALGL2D8AsYv
YPwCxi9g/ALGL2D8AsYvYPwCxi/k+A79AsYvYPzCP96U8QsYv4DxCzleQr+A
8QsYv4DxC/m+Q7+A8QsYv4DxC/m+Qr+A8Qv/fKKMX8D4BYxfwPgFjF/A+AWM
X8Btvu7zU95mmu8+em/XG2o00Xz3bacfTdkxIL4vfXa5e5urt3ULbI6evr8w
fXdh+tzC9JWF6eMqedOwj6rkR8M+pjB9RGH6eML0zYTpUwnTFxKmD6PkNcO+
h5K/DPsMwvT1g+mjB9O3DqZPnOgJ+7LB9EETfWHfMZg+X5JHDftqwfSxgukb
BdOnCaYvEkwfItkfYd8fmD47sn/CvjYwfWRg+rbA9EmB6UsC0wcEpu8GTJ8L
+T7CvhIwfRzk+wn7JsD0KYDpCwBTh1/y02Hde5g685KnDeu6w9RRl+8rrFsu
efGwTjhMXW6YOtiyv8O605L3Dus8w9RVhqljLPsrrBsMU6cXpi4uTB1a2d6w
7itMnVWYuqZyfgjriMLU7YSpkwlTlxKmDiRM3UWYOoeSTw7rCsLU8YOpmwdT
pw6mLhxMHTaYumfy+w7rjMHU9YKpowVTt0p+n2GdKNl/TV5tOrup5qsP3zxi
d6SJ5qtrLZn8zpwBmq9uOHPHzdUaa746ZXhGgZxRzVc/XzNH+lYnX1317NVr
Px+p+eqh/a/evNzJV+evVGnBf508dd+X5n74jJOntnVHbF0RWxfF1j2xdWLo
uw7TRxymrzFMH2GYvr2SFw375Er+MOxLK/ntsA+s5IfDvqswfU5h+orC9PGE
6ZsJ06cSpi8kTB9GyWOGfQ9h+gzC9PWD6aMH07cOpk+c5HfDvmwwfdAkzxn2
HYPp8wXTVwumj5V8H2HfKJg+TZL/DfsiwfQhgun7A9NnB6avDUwfGZi+LTB9
UuR4CPuSwPQBkeMj7LsheeqwzwVMXwmYPg5yPIR9E2D6FMD0BZDfT1iHX77P
sO49TJ15Of7Duu4wddTl+wjrlsPUCYepyw1TB1v2Z1h3GqbOs5xfwrrKMHWM
YeoGw9TphamLC1OHFqbuK0ydVZi6pnJ+COuIwtTthKmTCVOXEqYOJEzdRZg6
hzB1BWHq+ME11y77pl1TzTennHhuxsbGmm++cfzsO58coPnmxblTXynaWPPN
fdefG57m5JtzvFmwbZKTb57Vu1zVqSM13zwrViLXQiff3KZntX2vOHnmGd98
9csjTp75aJmEFXc7eeaEp3/4X/uhmmeevL/z+3VHap55X6sdsfJjNc88o3ut
pBecPHPzPGfqPuHkmacOH195qJNfpk5ddnXLbF0rWwds396e42o5+WX62Es+
NuwbL3nUsA+65BfDvuOShw77fEseOuyrDdPHGqZvNEyfZpi+yDB9iGX7w76/
klcN++zC9LWF6SML07cVpk8qTF9SmD6gMH03Je8a9rmU/R/2lZR8dtjHUfLZ
Yd9EyWeHfQolnx32BZR8dtiHT/LZYd87ycuGfeYknx32dZN8dthHTb7/sG+Z
5LPDPmGSzw77ckk+O+yDJfnssO+U5G3DPk/y+wz7KsH0MYLpGwTTp0fyzWFf
HMk3h31oJN8c9n2RfPP/Ke5Mw6usrjbMJH5agTCJtDEMNVSQIQZSAhiSmDCE
GJDBgAgIAcJMQFAElSIWxIIgMoMoKKWCgpbrU+Yh0ZSxIBqkpBQ+hhCmAAlI
PhRKr7OynvUsj1d+9+dzHfKe95yz92bvtd973+pZMb5ZvSbGN6tHxNqLejuM
b1ZPhvUn9VIY36weCPu91btgfLN6DoxvVq+A8c16jr/9XnpuvvHNek698c16
LrzxzXoOu33feu658c16zrjxzXqut/HNeo628c16brXxzXpOtPHNei6z8c16
DrLxzXrusPHNes6vjQ96rq7xzXqOrfHNem4sMs5pRT7c41pkQTz55L9uXN7z
wzjyyT8mflWzc3/yyfWG3bhw2/HJ2c3u3fut45OH3az98ceOT660vfGbkzPI
Jx/LrNN8reOTX5sRWW2K45EPXdpadoTjket1aVf4jOORx204+H9xQ8gjZ9fs
9c1jGeSRa008tfPBCeSRo0Z/cXSK45FP1JnU5SXHI0e8UT52gOOPj7XY82Wq
44+nnpvV9CnHHz+2uOvqeMcf5yQ9GNbS8cev/ZS7oLHjjxus+6BS/YHkjw/1
GzSt1hDyx/WyCsaXyyBvvG/chsvFjjceFz5hUIHjjUOPtjl+2vHGAxPLNBrp
eOPo5afz0h1vXOnm1ysHJPzSe2/8tXrckeFNR4anHBlecOM11cONDO81MjzT
yPA6I8OjjAxvsf1e6glGhpfXeE/14CLDO4sMzysyvKrI8Jha+1dvKDI8ncjw
Ylr7UQ8lMryPyPAsIsNriAyPIDK8fcjw5CHDS4cMDxwyvGvI8JwhwyuGDI8X
MrxZyPBUIcMLhQwPEzK8R8jwDCHD64MMjw4yvDXI8MRYf1Evi/Hk6kFBhnfE
2pt6PpDh1TAeXD0WyPBGWHtRTwMyvAjI8BAg49x/+731nH1knGuPjHPkkXFu
OzLOSUfGueQ2Huk54Mg4dxv58RP1PpkdT554wKtfVh8XR5547X3HD4f1J088
cX+ZjnmOJ3743eq/2+p44sxeDSrOdTzx4Dqt8tIzyBPfcz087X3HE6/ZHB0/
3vHDP4VmRTzv+OGUKcl1Ozl++IMzOVWihpAfLmzf726dDPLDCWvzr9w/gfzw
/unRVyc5fnh89J30MY4f/tuy6anPOV44IyX54NOOF37obpX27R0vnPl5zvY2
jhcenrYk6nHHC1ev0W9dA8cLb8uuHx46kLzw4An571UdQl54Y+6YWbcdH9x/
VlSFIscH39f2x1fyHR+84eqO68cdH7z+m8yoYY4PfqPhqsKBjg/uNXX6un6O
D27yz6HDnnV88NFZTU51djzwp3lVlic5Hvj1tkW9Eh0PnLoop0as44Efu/bl
N60cD1wmacmsFo4HPrLylY7NHA+89se+FRo5HhjeeWR43pHhVUeGxxwZ3nDj
rdXTbbyqerGR4aFGhvcZGZ5lZHiNkeERRoa3FxmeXONd1UtrvLd6YJHhXbX+
pZ5Te3/1ihrfrR5PZHgzkeGpRIYX0vhs9TAiw3uIDM8gMrx+1j7Vo4cMbx0y
PHHI8LIZH60eNGR4x5Dh+UKGVwsZHitkeKOQ4WlChhfJ+oN6iJDh/UGGZwcZ
Xhtr3+qRsf6v3hZkeFKQ4SWx9qoeEGR4N5DhuUCGV8Lam3ockOFNMN53SGC/
k7xvVdnfJO/b+2BgP5O87+Emgf1L8r4v3qgz7SPH+9beGjloouN9t7/eLqFL
Bnnfx2W/k7zvkYuB/Uvyvb+T/UryvRNlf5J8737ZjyTf+7DsP5LvzZD9RvK9
A2R/kXzv/bKfSL63j+wPkue9R/YDyfOul/0/8rw9Zb+PPG8Z2d8jz7tG9vPI
83aT/TvyvD/NCezXkedNkf038rs3VwX228jvfiD7a+R3O8p+GvndW30C+2fk
dQ/KfhnzR7I/Rl73ZdkPY64v+1vkdYvHBvazyOcekP0r5pWyX0U+9yXZn2JO
lv0o8rl1Zf+J+QfZbyKf+4HsH5HHHS/7RcxJsj9EHjdM9oOYry8bNeHegeRx
99zo0rxcHvPylMirtx2f+8LqGp8UOz43tNex+gWOx4WH3nhL9b4jw7OODK85
MjziyPB2I8OTjQwvtX3f6oFGhncZGZ5ja8/qFbbvTz2+yPDmWvtRT63xwuqF
te9DPazI8J4iwzNq44N6Pe3zqEcTGd5K443VE2m8sXoZjTdWD6LxxuodNN5Y
PX/GG6tXz3hj9dgZb6zeOOON1dNm/VO9aMYbq4fMeGP1fhlvrJ4t443Va2W8
sXqkrD+qt8l4Y/UkGW+sXiLjjdUDZP1LvTvGG6vnxtrrtUA9nfxt5j2B+jn5
2/vnBerl5G8bSn2c/O3fUwP1cfK3Y6UeTv62ptS/yd/2lXo3+duyUs8mb9td
6tfkbf8s9WrytsXtAvVp8rZJUp8mb7tM6tHkbYs3BurP5G1XSL2ZvG3RgUD9
mHztMqkXk69NlPow+dqCU4F6MPnahVL/JV8bK/Ve8rXnbwbqu+Rr50o9l3zt
mV8F6rPkaWdJPZY8bZTUX8nTnqgbqLeSp02U+ir52dpST2W+sjRQPyU/+5XU
S5lHSf2T/OyTUu8kL1tL6pvMl6WeSV42U+qXzAulXkledoTUJ5njpB5JXvai
1BfJx+6UeiLzfKkfko8dJvVC5raPNnujwkDysdVfrxp71/Gy549d//GW42W3
R37/5Q3Hyw45u7TpRcfHPhHz2sWzjo+tuvD51ScdH3vuSnxaruNjt3Z4JOyI
42PfWVEx95DjYwffOr9gn+NjW3fb3zXb8bFFZfcM6ut42D5NN2f1nvJLD73x
l+p9N/5SPevGX6rX3PhL9Ygbf6nebvu91ZNt/KV6qZHhgUaGd9l+P/UcI8Mr
jAyPLzK8ucjw1CLDC4sMDysyvKf2fapnFBleT2R4NJHhrUSGJxIZXkZkeBCR
4R1EhucPGV49ZHjskOGNQ4anDRleNGR4yGz8eCVQLyH/WlXqI+Rfe0s9hPzr
4aJA/YP864tS/yD/WlvqHeRft0t9g/zrX6WeQf71GalXkHf9i9QnyLveqh6o
R5B3TZb6A3nX5VJ/IO96NSZQbyDvulLqC+RdO0k9gbzre1IvIN/aTuoD5Fuv
dAzUA8i3LpL1P/nWOFn/k2+9IOt98q3vyvqefGsbWc+Tb31b1ufkWX8v63Hy
rCdl/U2edYast8mzLpH1NfnV0bKeZk6Q9TP51YdkvcycJetf8quLZL1LXnWk
rG+Z42U9S171QVm/Ml+S9Sp51V2yPmVeIOtR8qqxsr4kn1pD1pPMF2T9SD51
h6wXmef977XZZQeSTx1a6btOtx2vGpP+RcVix6tW27koq9DxqtvG9Gmd7/jU
uXvb3jzl+NT0+vU2HHd8aptXyo8+6vjUkJy8ht86PjWv8Z68A45P3TJt7crd
jk+dc2JW3yzHp4bu+fjic45HnX5jScdnHY96re7M1amOR+2d8mqFHo5H/Xri
qLSujkdturrfrs6OR138bZewpxyPWu5u3KtJjkf9vudvoxMdfxr3xxoL4x1/
uvbze260vf+X3nnjW9XzbnyretWNb1WPuX3f6g03vlU93ca3qhfb+Fb1UBvf
qt5n41vVs2x8q3qNjW9Vj7DxrertNb5VPbnGt6qX1sYL9cAa36reVeNb1XNq
/VO9osa3qsfT+Fb1Zhrfqp5K41vVC2njsTx/Qt60q8yXyZsulfkxedOxMh8m
b1pT5sPkTTfL/Je8aV+Z75I3LSvPV5A3/bPMX8mXFst8lXxpksxPyZcuk/ko
+dICmY+SL42V+Sf50iSZb5IvLZL5JfnSRJk/kictkPkiedKS+SF50liZD5In
PS/zQfKkc2X+R560tcz3yJOekfkdedIomb+RHz0h8zXyo2/K/Iz8aITMx8iP
Fsh8jLxolsy/mBfJfIu86EiZXzGXzJfIi16S+RH50F0yH2JeIPMf8qHDZb7D
HCvzG/KhNWQ+w3xB5i/kQ+fJfIQ86FCZfzDHyHyDPGg1mV8w58dtWPpvx4du
WzI/9ZbjQ+cWvVTthuND05OfPXjF8aEhdx5uf9bxoHnPlCl30vGgW9af3n7M
8aBz7s2emON40EH9/xJ1yPGgrTa/VbjX8aCVq41c97XjQc8M7zxsp+NB289+
a0xvx39+vmXSwZ6O//x1/ojGzzj+84/V+/6pm+M/r8R2Pt/F8Z+9Rsa2T3H8
Z9biiFWdHP/ZOLteuY6O/ywTVmHHk473HN7ph9/EOd4z56VzE2Mc79n2o6NH
Wzve8+NDe6KiHe9Z7fbmeVGO93z10U8KIx3vea7He10iHO+5Zd3kXz3m+M5H
cjOGPer4ztkVB+wO7/5Lzz0yvPLI8Lgjw5uODE+58cLqBUeGh9v6o3qvkeGZ
Nt5Xvc7I8Cgjw1uMDE8wMry81l5l/HU8p4y3jueU8ZU8Z1UZT8lzfiHjKXnO
Z2X8JM95R8ZL8pxdZXwkz/mDjH/kNzvIeEd+c4mMb+Q3L8l4Rn4zRsYz8ptz
ZPwiv1ko4xX5zZL1IPnNyzL+kNcsGW/Ia7aV8YW8Zr6MJ+Q135HxhLxmKxk/
yGuelvGCvOZMGR/Ia/5L+j/5zOnS38lnNpP+TT7zH9KfyWfGS38mj/mg9F/m
S9JfyWPukv7JXNL/yGPGSn8jf1lD+hfzBelP5C93SH9inif9h/zlUOkvzDHS
P8hf5kt7J2+5Tdo381xpz+Qt06X9Mrf5+7jVPzn+MqRBatpNx1/mTY4OK3T8
5Zajv8695PjLQW+d7HrK8ZatTmdWOu54y8ptVu393vGWZ+ZNn3bY8ZabLg+N
P+B4y7fbJd/5m+Mt095vsjnT8ZYti6u8uM3xlmN6DL/Zy/GVuVOe65Hq+MrE
dU9t6O74yvXHYkK6Or7yoYrNRnd2fOXUyLoHkh1feblf1UZJjq9MnVluRnvH
VzY6ezYh3vGU80O+X9nW8ZT/fmL33TaOpxw6bFPfVo6n/HbBmq2/dzzlE1lL
a7dwPOXqKzMnPO54ypDfvHakqeMpz457fm5Dx092XvH01QaOn9x0ID7lEcdP
1r8V+Uk9x0/OCn/kvjqOn7zZteaQUMdP9p9cMbu24yf3rS2uX8vxk++Xzz1R
1fGS/xOx/4kqjpd8oc+2pQ84XvL4jHX/f5/jJeGtR4YnHhledmR40JHhQTe+
LCK83oep9M0+OX99yNv96JuFJx3Pf8OTjucD4UnH8yTwpNt+pHrSbb9QPelW
P1FPus3X1ZNu/1+oJ936p3rCf+5npMccXuGf+7j+e15zeLDNZ6Yec+ND1WOO
1+Exx/3CY477hcfcno9QjznuFx5z3C885rhfeMxxv/CYW/tRjznuDx5z86ep
xxz3B4+5+RvUY27nZ6vHHPcHjznuDx5zq8eox9zm4+oxx/1lf9dh4T960xe5
e2eT5h3d711y3sGRIB/xUcthvdaMn+38yktOX1i8qDdfL0pPnpDi/JSFkwbn
/st5qEPrvxF2JpX54crDtnZzv2+o8NR8veR8hu/s+ud6Z15Nc77mFeWz3kxz
vkx41I1Panl42lfOf3lA9ufpi+7wh/5rPu3Gz1tyXsMxy2Nk/579+VK7cTOm
utdrTA3s5/N+ond0Opni/NElvDa/72UPhVx90vk6lzRu1O2748wlvDg/f9IX
0+/2dP7PDntXpJ3PYQ72sP824blK6933Nb+4ZZmXne+69qjif44eyPsfN2bH
6oJuvN6LfVYl9HXf3+hpD1Q+2I8+0YyxRWtj3OeB1x3Xywrb1n3QEL5fzJrb
E0a519PzDka2nsDvJztk+JBQx3uvFz6d75e4Lyc92vlME05c2bvHvb4l672v
P3V+15vXP7y+wvn7CjZt/WxsB/rzGoWvqb/A+ZqmH267e0QH+pJeDml454ER
9BWlpn7W9S3n6wi9mHlicAf6Mio3/LTGvSPoqyjXIjm8h/NFTBVenee3bxA+
m+enrxIemeeXpwh/y+cP9glvyucDPpPPw/N9k4Qn4fm6rYWf4Pm2i4UX4H5Y
TXk+nvtV787c9MJVd75qefl8PA/yevPA5+F5jHnyvBfPQyyQ55tYvy15nof1
1fxakyZfdufxDWyZUXu7Ow+vu9w/zxNbJvfrzvOS++N5WvGyv8N6xA7Zz2C9
oM2qNn+64M5z2vRVRPgWd57SwsJq/du584w+kvfj+TQJcn2eD9NCrsfzWRbI
33P+XU3Wh5wfz4m4s+CcOx/kgaeLIja68zl2bbyel+DOx5jUYXTzxu/4+VRJ
O0Z/QLtFRrs0HhrPsWE803aCjN8VGd87Mr4HZLuvoPfHfeH9ke05OYxP+v7I
eH9kvD8y3h85+Huw59T1PvB+yPZch2bbVwZfo++HbOt2zXi/4OvjfXF9e95a
r4+M6yPj+vb8vV4/+Hp4H1wPGdez59X0evZ8oF4v+O/teRH9e2T8PbKt24P+
vc139N8j498Hv46/w+vBObhdldaubd5RSjsvrR2U1g+C22Vpv2tp/Sa4HQe3
s9J+x9L6XXA/CG6nwe2qtN+1tH4c3K+C231wOw1uZ6W1g9LGieB+G9yvgvtB
cDsObpeltavSxqXgcSK4Hwf3u+B+E9wPgtt5ae0Y+T8wdq0T
     "], {{{
        EdgeForm[], 
        GrayLevel[0.8], 
        GraphicsGroupBox[{
          PolygonBox[CompressedData["
1:eJxMvXd4VsXz/h9ICJY0JXnyJCGJlWYSQvIEQQF7VyzYFbHQe5deRFEQpIi9
YsPeFVDpIEgVAVHs2BDF3uv3db/v+V2f3x/3NTO7s7tztszZ3XP2nAOvHHBO
//ppaWmnXpSWlg7du3laWqemyE3S0sal0tLaF6alPV2dlvYAtAM4CjwY9Gjw
CDgWHAceBseEfC84AhwJHgXHgxPAQ5FOeveAtqF3X+i2A/MiP6V5FpwOzgAT
sOdMhWHP89COhZafi3jJ49E5EfoMOvdHfrqGx6J8xb0IzgJnSw+cFmW8FGHn
gNXgKtAVLAOdwWXgFXA+uAAsBOeFvACcG/KrEX8hWAG6gMvBInARuBhMTDn+
OeycD+0U6V+O8iWvAz1AT/A6uDJsuoa0V0CfJ+2asLEbeCNod7A2qNKvjPKV
Zn3k1wtsCNpbbQxOjbp4ApwETgZPBj0FJFV3CeoJFBWavgxayD7oatAcflXC
cjOVnbBcCP9CwumHYP8a6IPYf1ih00mu1DVA14J91Leg80BD9TnoQ6C++hb0
PlBPfShhOQ3+7oTl9ELH3w8yCk3ngkz4BxLOa0DK+d2HDQ0KHa+4atURdANo
qTZIWK4qtF2SD4JfDF0CDlS7JiyXq+2hr4FN8H1A32gH2S27Bqec7gHKfSrq
9dRoE9kqWw4odB7Kt0x9LuF81bb1Iq9D1S8JWw6aFJquAE0LTVXvS+Evjb57
CFiacJoS+PnQBaBxoelCUFpoqvIGpdy2c7FzCeGXRF6Lo/9KXh5jQv371SL6
PLgQvALOD3khOC/k1yL+IvBSyvRz8j+iLC3t7dK0tO1gGWGdwWVgMbgYXAKW
gksjriX669BdD26Ia1N9jEm5bZ6sdr9Pjzq9HhwcelNCV3U2rdB9VH32JPL8
lPw+A1MjXnV5Y1DpLQlbZMcCcG5c2/Kwtwt4ARtOgn6KDSsi7HKwClwBrgTb
wCAwGGwFA0N+GZwDOoG3I34I2AIGhN7zoCM4U2UFPQu8mDL9jHKfhp4KTlM9
g7Mj3/mRt+yeVOj+qr72FPIpkeaZSHc6eBKcHHHPgTOi7GcjXvLepH844bF6
beSnMTE96lW+YUz4DvmMYWA/sD8YX+i+qD44CvvzoI9j/2BoDsgFo1NO90S1
/ZTGsPzByJTpY9X2YQ0ibhwojnxHgUShfc/doE2h7zd3gcNDvhO0DnkEyAcF
4GrQKOTRkYeuYWTEK9/hcR2NYpzvVej66BdUPqx/0H3BraAG1II7QF2UXdHU
/O3gtohPgZmKK7RfvAW0ivQ3Rb3Kd45NmT5FPcwptP+S3qxIJ781O6j82YCw
JQsMDJoNBgVVvV8XbaixNCTaQW0zsdA+Qj5pQrSb5Jsjb5V9TcSXRzny348m
XF/PJ3wPUJkKewwcVpeW9jVj7pJW9C3G4O5Sy2fAf1Vq+VT4L6BfgtPKTHeB
c+C/hX4nnSQ65PslOL3M8Up/CuGfFzrubML3lDrNufDfQ38A+8LPgz4K9oJ/
CPow2LvM9BGwT5mp9Crg10DfAGfBf1PqfKvg15baN1WWOV7yydjwWaHtOC1p
G3epfVOmS2m7owh/D/59cHTS9AMwA52PoEvQOZbwDwstH5N0vOQO8DsKnf4c
+G+h34ET4D+B7gRHwm+HvgPaJU3fBe2Tpkp/JvzX0G/AWUnTPeAM+K+gu9VH
sact8hrs6Zh0mNKcnbSuyj4J/tNCX/Px8B8X2o4Tk7ZFcZ2StvF79cEy1/1j
4FD6w5PQ8+gPBxK+CH4xaFpnegHhzQlfBf86aFFmuhq0b+p2OYywA8BrpU7f
FH4FdCVoVmaq9E3gl5c67iau621sWcx1bY4xrLF7OHZugW4NW3XPkG+7PuVx
OB/9X2K8aZz9HONWcpuk020DP0Q6pflJ7Rp6B2PDEspfCg4pM12meigzlX3/
gDvAnSCD8Puhc0Em/APQB8F+8E9Bn1Y+dQ47l7r6G3p7pM9F54lS128O/OOl
lv8Ct4XewXUupxNp/4PeBe4G+5c572dAozLTZ0F+melzILvMbah8G5TZRtlX
H/5e6H2gHvw9pZbTypy35PQyx+vatsd9b6juVUnXu+rvvDKP1x9LPZf9B//x
b8LzX83/NDfS/Pi/mA+OSDn+0WrPV36D/z3hufDfCafXXObXhOO0hvgKujvh
ufnP0F8Snt/8lXAazaX+gP6Z8NriHei7Ca9dticsa230HvT9hP34m9DNCa8x
diVchuZSskV5aQ6l/FSG1jAq/+uE1yJ7oN+C4VzLN7rPVnvNo3jJ8tnyo48n
7KOfhD4FBqZM76/2Pepp+GcSvnc9l7Avlq9XuicSvocp/tmE73mi0pPvV7zy
1X1F8+KNCd+HRDclvG75HvpDwuuW7xKWtY6R7ZK1BlM97Uh4bfRTwvWr9ZLS
/ZjwOkpUcboHKm/V3dUpt8M8rqVTmf29fLfWjW8nXO+6l2+FblP+SY8xjcXz
4X+MMTcr5X60jHwuTDpeY1f+TGNU4/8i8v+FvH/VPYnw39ROCk9a91ewpT1t
BX2qDfcCxsvP6F7KeLm4zOl+k88v81zyc3B+mfvsT6Az/B/QP8FlZaYaf13K
TDVeLyizrvK9pMz5/a4yykyVvjP2/KF+Ay5N2kbJFydto+zWGvsD6uPDhNd1
Xybc/7T+Vt9U3NCU2+Shas+BtiRcj1rzfQb9XPdo/Opbif+br4iXntYuiv8i
4TWMqMoYRp6fQh8mz0kpz9tegH+z0PMk+dZTylw3uq9rTqZ2U1tqzf8x9JOE
9xFk+0cJ7weIKk5r+J0Jl6E1vXQlL0jZZ+yirPegV4MRYAcYHnIryt1AmRtB
TZnpJtkAv63U65A7U75PryWfI8u8LnlHvjBlf7SO8Ba0+07CLqbd70j53vwG
4e3KrPsuqC7zGkXlNUP/TeiF6G9HdwgYCt4Gg0PeBgaF3Jq0b6G/BRxeZroV
1JbZXuVVB7+51HptyhyvazgO/iPox+D4MtNPwAllprJ7M2X0A/11jwIDo+x7
uJYB0A1cy1sRL3kd6AF6gjdB30j/BugGuoO7U6brSbsJ2if01ke6Xso3aG9w
NPa8jy0fgGPKTD8Ex5aZ6hr+Qe8OcCdoXud6vYg6PAqd90qdvgP8jlLLGyNv
la2xdWvc29Ygdw1b/wC3gFvBX+A2cLvmQWAYGA7u5VpGQDdyLR9AR4JRmn8F
Ha25FRgLxmn+FemuBh9F/BjNfYJK71MwHkzQXC90VcZnETZR8ykwGVyvuVjQ
G8D92DNVdY89e6BTkpa/iXjJO8MWlfEduBFMA/elnPcm0r4T/U7X+X3ET5eP
BDeBGeDvqA/V+y9gFpgNfgYzQ/4pdCX/GvE3g3+jre4Cv4M5UddzU47fjA0/
RJkq77/QvRtkMj4fgD4IHkg57C306xF+j9oE1C8yvU/tG22o9ksvctj9oAH8
3KTzyihymOSGRc77IbBXkenD4CtwXdS7/OsccEvMac4AHUu9bv837O1WZJtk
S1eQFvKTKce/X+21/j9RH1r/q04lHw3/ftJ9qj/6d+G37kW/Q5H7kPrFMUWO
V1/TXoPqUX1W6/8skA16Ffk6VWc9i3ydknsUuS4kdw8b02Mf4q9oW+2h/BH1
p30LUcU11r4GdKHqBdvmQ7dhW7H2JpKWVfZj0MdBnq4Z+hTYr8j0adVvynQr
aQu0dwD/PMgpcronQCPtNUCfBflFptLLLXK88k0UOd0LIKk9DuhLoBz+Vehr
oAz+laTl0iLbLnlQ1JPKPAgsJmwJOKDI6RaBA4tMFXdwkeOXgqIil6Nrrqzz
/LtzK+/HKD/Z2B/sA/bVNaU8JndUew9GY1Ky9mY0hiVr/+XbpMel9mC+i/Gn
9nw06TrVftlPMc60R6N4jRXtnf0YY07lzUs6zQrQRf0LtOQefRl0mcZPyv16
C/YsTzpceitD9wqwGlyVtE/UdTySdL6rIv5K8HpQ6WmfS7bIDu0ByU/p2rSf
J3vlJ7SfJyp/8ETK9L1q75n9lnQ/firlsfcB4X2KPCb3iv2kXTEW+2lfKeq3
d/Rx6T2Wsq98t9p7Up/Df5H0vpXol+D4Ivtc+WbtYylM+WqvSnnL7gHRbqr7
44rsr5XmhCKnkx89tsjjT3H/289LuuwTixwvWevXG2NNqPKvAZOivGuT9il3
oX84aANuBi1BNZgNqkKeBSpDnhPxrcDdka4tuCXCauQ/ijyvGQluA7UgBe4J
3SPAw0X2I7qO+0E70B7cB44M+fmU/c5O6vNB6FFF9k8PBVX6eyM/pXkk8lOd
zQuq+r4TtI7rfI4861SP5Hl72CW5WTH9r8j7oAfCLyry/u5h8KuhazT+Ut4j
/o60ZcXeR9a+8tKU031PeKLYe6Da+1ycMv1W8zHCXy9yXk2Lvfeq8poUe39W
8gdRZ6OKPB/cv8h+6NaoV9Xj3Kgn1ctHYDQYAw4u9v6v9qEPKTbVXvWhxaYq
46BiX5P0Coq9Zypbn8XOCvVL7LwJ2kLXDTZG/9Y42FBkny55fZF9uuQ3Qd8i
j4nHi9z/1B/XFdnXS+/RaAf138eCSm9ykX2ffNvaIt8PlObllO9nX2DPu9Bh
UR9vFdmvDYi6031L97HNUb7i5qds75ekfaPI98LuUe9XFfl+uCao4q4rsp+V
HdcW2f9KboW/OgR6fbSHfH1h1LdoMupdVP54PCgp8j3qmZTvSR9Ve06vNtQ9
ZGKR7wG6J4yNdNIbEfEF0f4FUd6EyE9ppoFmoDmYonZV3wE3FNlOyTOi3dSW
N4KmkWZSke9JurapkU5x14Qtipseeavtvww/IR+RpJ+8WOR9+uJiPwPQPv1v
RfYX8ge/B5UP+COo+uw+xR6TGot7F3vMS65p6nrdDfYtdrz6yF7FHtvSyyp2
mPrLF2GrrmNXtJPa7aug6kc7wbhoh4Up1+9X1P/H0U6SP4141euXkZ/y+jza
RmV8FvGSs4tdvvp1XrGfN+hZRC78E0WW04vts+TD6hfbH0muV2x/J/m/IvtZ
+cunU56LfIhtacUOk572k3Tf1pxlaFDp/Vtk/6X0Hxa5L6oP/gPuiLhM8nmg
yD6yYbGp6nFRyrbvoayvi1zn6i+vpexHviH81ZT94NfwGcW+DsX9GW0o//1X
UOkVFbsvqB/8WuT7hPrBKyn3v93kc3Sx7wHyZ8cUm8r2FSm3x0/oHFds/yX5
2GLHSz6q2Gtjpa8s9hiWb1ie8r7bj3oeV+znT5Lbwb9TZD/RodhraaUvLfaz
PfnoxsV+Hia5pNj9V3J5sf23fHp+sZ8bySe2L3Z+yquq2OXLn1UU23fIpjbF
fjamZ2Wtiu0f5S+ri+0fJX9b5PGmsbinyONW8vdFHs8acz8Eld/9Majq8btI
J72fwcwi34d/Cap636/Y/VHP0/YvNtXzsUbFprqeWvhNRfbTy1K28QfqsGWx
r0m2fhP9Qvaliq0rn9q62D5Xz/cOLzbVNbct9nWrDeqKrSs97cfreaeeYe4J
OjX23KfGXKReHv09l3EBFtbS/6FftWSMQO/Ktfw7mANuAbvBZHA9+BfcGXq/
gFlgNlhAPjdDd5HPfPip8F/C/wO9I9L8EfndCt4BQ8EwkMQXjYS+DzaDfqC/
bALXRdlfR/k3gL/B7ZHvn5HfbeCvoIrbA6bk2o5vIp3k78CNYBp4CpwCTgVP
Bz0NPFdr+gn2Pw/tCM5UODgj5MfBieAk8Bg4IeRnwemh90TEnwyeDKryNoLe
oA/4GcyMevwBTAc3ge/DRsnvRj0NBz+BGZHm16h71fuPkU5xmyLvvuDNoKrT
F+I6zgI7Ir+rwdtgMBii68rmOsBJ4DFwQshPgpPBKWA6aA5agKci7FTwRKST
3vOgIzgTPANOA6eD58AZEfdCxJ8FXgJng3PAK+B8cAF4NeiF4LWgF4El4BJw
KVgMLg75xchPeb0c+XUCiyKd9J4NW2TH2Frb/hRtvTqH+QnoCnZRF9dG//sg
1/1zFHgv6mwE2AoGgkHgJfIZAP2cfD4M3dFgW8Srft+Kfi29l9GfCP0C/S+g
14BJ4MugKvsTMBaMA29gUzfQHawJGyVvj3bTWPoYjIk0OyPdePBR2KK4z8CE
XJf9acRLHlfrenoaex5FPj769H3gSNAOFDX1GD0K/3F0nnnVzXF5LkPlH5vn
65d8TJ7jJXfIc59T/R2R5z4n20/I83XK3nPgv831GD0yz/HyE+3zPAaU/qw8
j2eN7zPz7Bckd8yzn5J8Up6vTde6rNa6P3Bd7fKcn/I6Ps/2quwT81y+0pyb
57GnsdgVPi3P/nJFrf3jT+Rzfp7Hm8bieXnWlXxhnsez/OJFeaYao8trTX8k
7QV5Tie9S/PsZ+UXO+eZyp9dlmcqf3Z5nv2d/GinPNeN7OsOXx+kg25ho+Qr
8+yjZesZefahqpceoZsBeoEGIBP0DtoQXJHncpS+Z+hK71nsP1bti/2n53ls
KN+lta7j7wl/We0nG8FqcJXqD7wOrgx5Fbgi5DUR3w28BM6O9C+SZ3e1HXm+
EfGSN4BeufabL+bahynNg+qP4Ohc38+OiP76DPm0VT8kn/uj/7YHc4N2AA8E
Vfp56sfR7x+K/I4BDwfV9a9XvYQd61SnIa9UO8W1LQYXg0vAa+oT6gu5vqe2
ybVNageNK9ml+p0btiyJdJeCUwj/PNe+4dQ8U/mGpRHfGSyKvFXeq+CCKO+F
Wsd/yrUvV38CXcCKoLL1tDznp7ZcCM4D54P50YbngudrTXe2dN9S/cruV0JX
5V1C+G+57scL8B/ngvPAo+D4uH+0A+9kMe5AK/gN0I2gJfw66HrQDH4ldBXY
r6n5poTVZFt3U5bvOYp/HTSBXw5dkeX7kMJWg0HYvA06F5uPJHx7lsvWPeQn
6M+gDn4z9C2Qgn8zy3JttsuR3Drb8VvAEfBvZzmvNvBbs1zG4dmOl3xYtstf
A6rg12b52irh38iyrHr5AfojGIqd30Mfaun70Ffwu7N8X9qVZXkIOl9CH2zp
+6HS6RoGE/4h9IGWvnd9kWU9+e/vspyv7nvfZlnWvXBPluX22W6HHWBgrev+
fvKpyLbtslX3WNXTL6BDtnXfy/J99Zss53VUtsPez/K9XLZ/neX7uaj0joH/
IMu26t6r/H4Fo+ELQRJ0AX8R9je4PNv0H3AV/H/QNOiV4N8sy1dkO17yZfB/
Zjm97uvK+zfQDb4eqA8GgxyQG/MDxf8OhnHtf0Af5toHEp4FssHVhO8LnUd4
f+g+2ZZ7gHSQAQaFbk7MP5Sf8uqabXtV9vBal/8I+QyF5oH9wLXgAHAgmATK
Qx4O9geNwLDQlTyCfPI1nshnJLQAJMCooKrHqyOd9MZEvRZpbhO0GIwLWgIm
gMagFAyJupF9k8FB4GBwXdgo+RpQFraOjzyU/vrQPQRMAYdme1zu39RjdyoY
WetyHsP+G0JXeguzPR7Ur4/Odj9SX7kx22nlDybV2tYXSLsr6k52Lc9226vv
LAOdQx5f6/Z4Bv3PoRPD9ntA22yP43uDyjeMrvV4fgL9L0JXbbIz6kvX+r7a
INt1/1WUr3r6MnRl08dR76rvj7LdvyV/GnnoGj6JeOX7YbSf9O4LW+Qj7w+q
MTo3qMbfHFCdbd95W7b9lPzWrdn2j5JviXjJd2Tbx8mHjaq1n32ca5wHPS7b
fvkRcGzIs7Pts6Q3I9u+TP5gZlD5sAfCFo37B4Oq3R4KqrG+O+pG/eKubPtH
1e+dYYvkMbXWfRJ7ZkXeKvv2uKa6sOkj+sLHoLyMe1up39NKwD8PfUHPptHp
l+0xujXbY1jjcltQjfu3g6qPv5vtcaVxNrHW6Z7Dhu0RrzH6TlDpvQn6Rhlb
wIAoY1q2+2bzqEfZ+EmW10g7oZ9meT30eZb9stZCn2VZ1tpI8ZJvyvZ9S3Xd
pI45kN4BaeX7pfJTXjvCXo3vTaBP2LQB9AK9wQfZ7pvqT2+295i79nD8b7bH
m8bl19Emkv+I55Z65n1NrfN+nnooKPOzTNVvEv7FUtu0ItvjTL55Y5QpO9aC
7tn2iysjXr55VVD57NeDypcXlrndlO/qCJO/nFBrf/0sNqyJMMnrIu+eYH1Q
XbP2ffWsT8/5uuR5jqz5cZs8r8e03tLa/Uut4cC8WtPtLT0n+gP+zxzPoX7P
saw51285lrUH8EWO02uu9Bf0b/BYrdO929LzJ4X9k+O55LvQHeBhdN6GbkOn
jvDN8G+BFPybOZZr4TflWG6d6/gt4PBc0605niNuy3Femstuh76T4/mj4hWn
+fR/0LRcz6f/zbGsOajskvwo9vygtC09j/s+x7Lm2d9CvwMvNuK+Ds4GLwU9
p5Hndz8S/xOYmvJZmleqmedHfKdGnicqD+WrufieHOerOXs9UD/moz8T9kuO
56qiv+Z4ziqqetfcXNenetScUmUqjfZZdkO/zvG+heg3OZ77i6o87bN8lWO9
gqTP+chWzevVJu/leH4v+n6O94bUHmof7RXVhqw9pJqQtYdyGKjI9Z5Ki5C1
d9Uq9LQ30ww0z/UeTfPQ07r9AHAgeJr6r4Z+2NL7NcqvMtd7APuAfXO9L5AD
cnO9Fi8BjXO9JhctzfVaXbQs13s9LXOd76zIryrX+0BVEaf9g/Kw48lap3u/
pfcyZNdBuV7fqD4+AI+g85H6W0uvfz6G/yTH63/RnTneu/oM+nmO10NK92GO
97wU/2mO97pEpaf1kuKVr9Z5adEnuke/SM/1ntwh4NBc7/HJroPB47WO39HS
+2UqU2PyKcKbquyW3stTuia53uMTVdwL9Mszo09fH/mpjAFR31kgP+kzY+or
yaTPeulcl96T1nkAvcuvd651VkHvuesd6pERp/en9d6/zgHovV29H6/34vXe
tt5917vtbxX6vWC9R78lqPS2ha7OLnwRujpjoXegJ0T6G1I+k7aAsZae9Jk3
yXo3emyhzy5cl/J5iZeq/Z637JX8ZeQnu/X+9PjId2ekGx/vL6p8vbN/bcr0
xWq/2z08rq1+0mfzVHa9pM/gSU5L+ozEPfEeoc4b3BrvPs4J+b9Cn524O96D
1PvON8e7hjeH3r+FPlMhvX8Kfc5B8p+Rn843vB91rHrXe+hDC30u5N2gsrUB
9swt9LnDySm31cvVftf8+tgH17vnk0OubOrzE3ov8+9C8yq7UO+PFLofHJb0
uT6dmZuW8rm418hzn6TPMerc4b5JU51ZzEqa6uxgbtLn4nQeLgf+8ULLDZM+
D6lzjfslfaZLZ+mmpJxuIflnJn0d0tsraV2dlcxLOj+lKUq6n+r8X+OkzxPq
fGFJ0ucDJRcnHS+5UdJnF9XX9046P13D/kmXr7jSpPPQmcWypKnOJh4A/1qh
zyNWJ30mUGcBD076rJfOjR2U9FkvyQcmrSv5kKTjdSby0KSpzoG1SPqMouq3
ud4jKbTcJOl4nYOsSLrudU7xxpRteZX6qUw6TGcWp6dsyyLCq5IO0znIlklT
2do06fzUfjXwGwt93q510uNT47I26TC9c5pKmuq9/rqkqfTa5nlOof3KJ2rt
P95r6T31vcDe4VMe1Rwhx378CeiTIC/X9CmwX67p0yAf/lnoc2BurdNtJs/9
cx3/DGiUayo9+a15OS5D94rHc1yGnqloDqG5w6Ja7w3tIZ8med730X5P8zzv
u2kfrlme96okN81zvGQ9R6mLvO6K/DTXOBSdZbnOqyDX9j6f43vXIzm2SXXw
kOY+IAn/IvQl8CD2rNTcpqX98oocy/LTy3Ms6565Cvo6SDA2XxDN9b1We/Ha
59Y9VfGrY05zJ7grx/WuMmVHA/i50AdiDqT4u2NuJHpPju89ovfmeF9Te29z
416ksPvA/dh8v+ZmLX3/+V8YyMx13g+Chrmmumbdb9dC14GD87x/pzY4MM97
c9oLbAy/INd7bPvl+ZmTnjXl5vn5kJ4L7ZXnPUftNWofVnuakl+tte7X2PNK
reN3t/R+rfYLpbcP/CO53r8syvNeqvZiX6v1Xt436B9O+JZcz48L8vwcS8+1
8vP8vEpyI/hnci0n8hyv50XFec5PeSXzvPeqMgrzHC953zyXr+cGOXl+NqZr
y87zszHJdXl+tqdnIKk8P5eSvLjW+7zfYmdFnveFJR+W531kyUtqne47dA7K
c72qrlvkuV9LrzbPz72Ub02en7FJbpXnvWPJpXluB+1f5uW57tUeWXm2XbYe
kOd9W7VfWZ51tbdanef9X+VVnucw6VXBr831fnDLPFPp6Xmb+qjGiuZoen6j
vqI5y7IcjwHNayaCa2LONCFkrT0mgWtzPJ9T/1qf43WMwq6L+dA1oad58BQw
NebBk8H1MVe+IeK+jfgbczxfnwam53g+PgvMzvF8XPTmHM/LRefkeN1zK7gt
x+ulW0L+LvJTXj9EfjfleB01J/S+Dltkxz21tn1DS89fdU0bcvycqjjXc189
y5IPle/Uc7PsXPs87ftrHGr8af+9QchDQ1f+tU/EyydpXz4j9PTsqzDX/mlM
0KJcPycrirL1TE8+V75Z8/uNOV6nPVRrG7di8721vr6NLf3sdP9IMyLSyUcO
C1sUp2eAiSi7sKl5PUfUOkC+TX1Ca50ZYGaO587jox88QFmvQt9q6TnsEvil
OV7b3RF+UGvQ20O+r9bts6ml5/2vwS/K8bpqKBiW4/WV6HD5SPSHyHe19JpA
uotzvM5YCH0lx3bLJ8unaw6t8tV3NU+XrmxSm82HLshxPb6cY1lrDuWha9A6
RvHKV/Wt+4P0doQtV+d4fSY6IsfrEtGR0QZ9QN8cr5X7gwE5Xkv3C/nNiJes
9fFAMEh1xDX2hq5t6TXKuKhfrWnGhqy27ZUTejl+vtojx2NOtGeO1zqyZVSO
1zSio3O8thEdk+P1qtpQY0nr9sE5rt9tYYvku2utu76l+37PKHtLXJPs1n7T
3tned65u6nd19W6Z3hdbHu/zHpdB2ems08DWJuaPJewY8AH8h2B2DWVDl1Zx
Lyd8a7rl4zOc7hNwBPzb0O3gcPgt6da7Br4MlIObyedLwpaRTw7IBn9VMFcg
7q10pzkJ/lPoZ+BE+J3plk/IcDmST85w/OfgdPhd0K/AqfBfpLuMUzIcL7kO
fnO6yzgywza+A46Gfz/d17kBvhfoDd4EfUE/sAn0CXljxEteDa4CXcF60DPS
vw6ujLjNkUd/0B68Szk7wDr4HpHmPuqkm/KmLo6CvpdumzpkWFdyuwzbq/SN
4RdAF4JJUa8HgDVhi/JaC7pHGdeBA8FBIKVrS3ddzKTcFdDFlHsw4UvUvmAg
fBbIBoOC5oChIA/sB4aA3JAHR7zk28hzX+gq8jybdn2b/rSHPIcTtj9oBM4i
fBvh36S7TvcCe0cd7ZPh9HeQT6nqmHwmZPiaJY8HJSHfjk6+6rvKbZIJGkZ9
7x15DQt7VfbVUb7SvFfJNYB/sKVCdYctb4DDVGa65Rnk/wp0UZXLVn1LVl2/
pvB016vo4nTXr6jqUW3yarr1DslwvS4Dh2aYLgdNMkzVBs3gV0JXgVr1uXS3
U5XaUv0FVGbYRsktdN3ptnUl/OXgCtAyw7rrQSv4DdCNoCbDVPk2z3A5Sj+r
xrpLuMZFhF8ELtb1gQtDfhVcEPL0DKdX+dMybLfkmRmuR9l4D2ibYX9wb1CN
uZsiner42QyP2zPU/yNeffwZcFrE3QiaRhlTMlx3qrPZGa4XXevdNfZHa7F/
VpSvuBlRjmy6IcNtoPR31jiPNehPjjGhvn99UOndU2M/sg6d58LGjuBD+svV
IB1cm+F+oPZ/KMN+RP7ykQz7TvnUxzLss+TDHs2wr5T8YIbHudK808T6D4N5
kU5690d9yGfMDSp/8EBQpd+JHdngPfLIgnYi7GVwLn36XcLOgr8jw75P/vU8
wncQfjb8kxn2ofKRTwXVNT8e9soHPxFUeuNAcYbH3p2Rn3z87Rn2KSrj0wyP
T43XnZFG8udgYobvA18Eld/6Mqjq8oEap9tMnX+VYZ+l9tkdVO2zK3QVtzXD
fkr+6RVwfob76OIM999LwJKgl4J7a0w3kP8KaJcMj5nl4LKQ76+xD9qEzqoM
jyf58WWgc+h9AsbGtW0BA8KOj8GYiFugNlB9gyOrzM8Ht2R4TGoszgHVId9V
4778BroLI52u57YM+wLV762RTvJHYHSUN7fGfu1N0r4PHQFGgrcz7Jflp7cH
lf/+EIyK9HdFG2r8bIu6VJp3M+w35bPfiXSSP4i8lX5HxF8d11wU/UM2JUOW
bgFIqD5SXEMB7VfNnB96S4Hlv8Ht4A7wT9A7wb9B7wJ/gdtCLy3BmIfeA+ol
TO8F/4Wu4uonHHYfyNVZc+iTYG+dD4Y+AvZJmM4D+yZMHwU5Otde4DTZ+l5I
geUMnWuHzgUNEqYPgGZNrZOlc+Upl3kd15iXcJlPgf0Spk+DC9B5BXo9OqWE
LyywfD7hz0EnE56vM/EFlhvpDH2B5XL4V6Gvgd/BnKjHhM7WQ18AByQcvwhc
SJ4roDeQZzPCV8KvAgfBL4YuAQcnTJeC/RO2UeVlJnx9D4IDE85PaQ6FXwZd
Dg5JOJ3k5gnn/TpoknC8yi5M2K4XQcOE83so4rqAy0E3taXaDQxWG6jdwIkp
0+HYPxSap7oEJxN+IHQE4cfD/5NPPPwk1ZHqQP0sqPQm65p1reBK9S30/8t3
2X/nO333KD8ddFU/C5s6gz+I/xNcqnrPt3wJ/G/5lq8qcH5pcU1/5Tvfywqc
TvL1Uf4hao+gh4IbQVP1IzBa9QWSYBwoBiVgLCgK+aSU46/mekep7SPNSFAQ
sur+srBlWVzDZdHGl4Y8AuRHmmFRr/uDa0BZ1OOUsLEJmBpUtu6VcBtqLE0E
pZFmfNjbGEwIqrjhkXcj2R1UZX8dfl335yLyfImwl5UH/HzoggK/D7IkC9uz
/O7I4izL8s3/MG/5N91+/O90y/Ljf6Vb1rshSrcsy3Px//SxwfDpSidZ82WF
1QOfxjXI9i+iLtSnzk65bSZS5x8WuN4lfxJto7b6FcwGN4OdEaa8Po86Ul5f
Rn7qm59FOYrTHD0dZMjP48/rQ1dWeR4vuyRr7vUz9v6S7vvY79A/wEfc9xuC
7U289miQ4Xmw1ieaC2turTmc0v2abt8tf1wY94DC8Ne6Zyr+t3TfR39Kd3m6
D/2YbvmWGpe5osrrlowoT/fFP9Nd7x9zPWOiXnTvVX6ytQ1pvk/3HGVOjfnl
Vb7X/ZDuMjK5ju+g5xDWOOH2l388J+U6u4b63x3jWePp3ei76l/vFNhHSN4O
hoT8JugL+oEdoas+eFbKvmYCeZ4J30vtBb8J2ifSyJfJX2h8bwODCpxmc+TX
X2My4T6r/ppM2M+pH+s7L3eAO8Fv0S/kr38Bs6KvbAUDI9+3Ir8BYEtQxcmn
XhF2dEzZZ43DztVhl3zVdwX2I9PA90Gng04p00no/wydGWX/BGaE/E2B/ZHG
+tdRr5J/BDeF3p6Ilw/4NqjK+6DAfkfjYT3oWeB6fKPAPl0+dU3YKPkrcF20
3zr1+0izEfSOel8b6RT3foH9lMp4L9pNsuag89O9BtY84yXoy+n+FsPVYARY
Qh97tQH20sfKMrnHNrB8IPwi6GJwUKbpEnBwpulScAD8aw2sdyj8Muhy0CTT
dAU4JNO6isuDfxL6FPgVzAY3gz/BreA2lV1juht7/obeDu4A/4G7wN3gX3Bn
yDnk+Tj0CVAP/h7oveCfSCe9UsIXNvC15WZaV3Y0hl/QwHE/g5lgFvgJzAh5
M+gH+oM3Qd+QN4E+If8S6XQ9W8AAMBC8Fekkl1DW/AYurxD+BeiLIJlp+hLY
H/5p6DOgUabps6AY/uUGTv9b1NkcsF+m61JpCuCfgz4P8jOdTnJRpvNW+sU1
jt9D3W4NGweB3yO/W0BaputY9XhAOe2r73yBcvhXyyw3hl8AXQhKy01fAUfX
mQ5s5b2ncWA8OIbwFYQPIvxQ9Jfp216gGP5l6Pwy71tJd0LskY2N9Aehs1jf
4QLXY38vwl7SPky5w5aCQ8pNle+B5bZXaT6L/Came+9tTOS7qYl57d9dS54d
oc+TZzPSrtT3y0BL+HX6RgzYmzp5mPp4BGTBPwp9DOwLP6+B5X0yHS85Hf4+
6P1gL/iHGjh9/Uz3TcUtqnEe31BuQ8IfbGC912qc7mvCGxA+F/4B0Ap7Nuib
OOAGdAZrLKNzbJ1tHEzd/hFtqLFUhf7aMl/DgzXeF3gL/W9iHiE5M9N5q+xv
kadmeC+hSbnbR222gLRDiP+StNuivwwGvTJtn/K4MtNjUmP0ikyPPcmXZ3oM
S74q0/HqX30yfc2qm26ZHreqm66ZjpfcE2REGcMzPTY0JoZkegzLl/TPdL2r
Hfplup0kv17jdvoFmwdBszPtJwYHVfq+Ub7SDI38NJ6GBVV5q2rclj+TT/ew
UXLvuG5dw+RM+0f5xRGZHnsai9dl2ocqbhIoz7S/HJPpMa9xOR00By3AKJDI
tG8YHVR6N0X8YWBG0AowDTSL9KtrXOav2Hl11JPs6AL+auA2GBD1pHqZkml/
LT99fdguP31DUMW9QZ5Nob+T59TQlfx2tL/6hOx6Hbq6gf17Z3AZeAN0A93B
GtA15PWgp/oOeBcMA8PBjqBXg7WRrofGBrgBTAHvRfwIjQ1wfcSp7KuijPnY
fAX0C2z+vIn980bwDhga5W2I8nuDdVGObFqp/trA6XVNV0a+y+OaujTw/axL
6O0Gk8OOPWHjVI2joDc2cH2tiLyvqMAubBqr62L+diDYhfw58kRwDTi+yvxn
YBfxk0EhuJK0X6I7Tj4ZeQL0U/B+1MdI8EHQUSCPfHJBAbo/IE8HN4FXaky/
Iu67sHEaWFpjG7/T3DPClGYXuBZcBxbWmO5C54uwd5L8QlDpaX6WXeB1aRo+
5G59TxBcR9oL8FcvkLaz5uP1ueeDy7X+gP4DumheXN/yZemOl6x0P0F/Bpdq
jlzf6c/XXLi+48bWOI8ntIdE+PfwP4BLNE+v7zQXaU0A/RV8jk0TwTUCadsR
9yxpP0OeEHHbwRAwVN/3AgN0XwNjamzL4+hfnO78VMa69oxp5Etap6WdAf2K
sN3gdPhd9S2fBv9lfcvjyScX+SnyGQ7dHzQCVwfNByOCFoDRoBAkwVCQB/YD
IyM+oTVLUOkNi3jl21XrOVAPXKX1XH3LZ4Fv4PeA0djzNfSxKt8PZbvkL6Ke
JoFOhH9X3/V7drrTfQvOSTdV3JVaa9Z3Geelux3UTrpf5aT7mn8jr5vBHH3P
D8wCs0F6B/wM8T2pw5py3+s26RuuuueBKeBbMBXcqG8NBp2mb4qSthlpe5N2
K/2+p9ZIjJvvI366vv1G2B+EbWQsXYn8b6m/o6nvyg0GQ8AE6qEF+Txd5e+X
aY48Mr4ZNwwMj+/NDQ15e6STfHmZvxH4T3zrbVDkq2+/DQx5A/3kEPLvjp3r
4Q+G7wafjf1N4XvB/0w+M6Ne/gK3gduVd9A7wD9B7wTtmAPcCu3LHOAn6IxI
/3vU8S36rmFQ6f0Ibgq9o5qa/wF8pbEKJoOvNd+Kep9IndRi2zPUyZ5oB7XB
r9FuastJ6JyAznPo7I48ro/5Rw/QExyJnddC+2Dnl9GnJP8H7iqzvxhEHtnR
VwaAfUFWutfqD0AfTPd6XfShdK/bRR9O9/OwedBH0/1M65F0y9Ow7T7oK1V+
RvcY/OPpfvaldNLTc9BJmg+me71+P3QumF7j/F4l7U3wz8G/VuW9gBfTvabS
3sAL6Za1Z/B8umU953sC+mS61//KT9egZ4AqX3Hat7gHem+6n79eE3Z8HvNW
yZupl36gPziCOhwN7U0dfggdVWb5AzAy5B1gOLgavBd0BNgJxoHx6vvRd1Tv
70e80n8Cxobex/J3Ib8LhkW+k2vsu1/UM27s6aX2xZ431QfDVj07fDbd9aVx
3FvtDtqiPxjaq5XHdp9I82nYJf/7Tpn9rsobGO2vPqFnks+kO189q3xK4zTd
++la12qtu019qMxlvBV1Jt+tvZU54JZ077XcHPI4riVTbVTlPRvF35ruPZ7Z
oXdjjcMWotNXfU59B/RXP4s+2gOkq+9obIP6IXcLvyu5Z8Q3AFvLfD+Rrf0i
P+XVR/07yugVurJPe0a3gdvTvSd3J7gr3Xt5d4SsvaJp6rOgrsq89om0JzUD
zARTatzH51d5P+/udPe/qTVOt6DKz4BVr6pr7ampb2r8pOE/b4R+C96Hrwe2
4EvPwKe+BZ2S7r1C2aV8tZc2K+rx77BdtupZuMaE2u/nsEt6p5PPZvK5Id37
XDeF3dsppy/4hfjTwJvoXJ/uvQ/tQ2fEntA+YN/YExLN0j5KPnMtcJD2lxtR
h+B28Ce4NeQDUrS73l2vxs6Iv0PvsZPmYHAI+Bf5TnAX+CfiJdcj7h7oveAC
7Rkh/5zvb4IOCL+v74x3Bz1K/S3sq0BX0A7f2630/75X3i309P3QvqAfKK/z
PefMVv4Gp+5Fo+K7ov2jjDTKu7uR7fgvbJT8O5jTyNf2K5gNbgZf69rADSCd
tPdB7wcN4OdCHwAF8M9Bnwc/gpvADNCI8Gegz4KDU6adqLefIn4m+DnoLPAD
mB7pf4kw2fFb2CL7Dky5/s6u9vfZVU89wbeETQU3gm/C3ilgT1DFlZN2ms4e
kPa70JWcyLftOpewPvLrFd+W7Q36lPpb9teDG0r93fpJ4NpSf59e9LpSf6de
dHKpv4d7TejpG+VX6NuTpf6W8AQwsdTfzZ0Yevqe61gwrtTfNb880ujb2+31
bVRwGn3mS2zdle/v1x8HjgfFtPvR0FNb+XvhR5VafiDSSda30btEvvo2d7vI
V9/qPjLknVH+eHBAnelZrfzt/slx/foG7Ziw9cPoX6NVDnW7GLv6V/s77ldG
3y2rc9/s2Mrfep4Gppf6W7q9on7bk/Yl0var9jehbww9fd9/asg/RLqbSv2N
/ikR91GUL5sOrHP7nN3K39btE2ND31+eCWaV+rvOs8HN4KA6h53Tyt91Vt4z
Sv3N5hmR5iTq/FNs+wwU5ruP6DxWCfx86ALwPhgBRoL3wNUhbwEDwEDwFugf
8mbQL+QPIt0o0Djf+S0EWyPdIIWnTE/X882Udc+A/wJ6DZgEPgFjwTjwMRgT
8kdgdMg7I348+DToBPA5mBh5laWcX0fy/yziFbcdDAFDwQ4wPK7zXTAs5F75
9guZoCfICPmKfPtB+cU+8A3BXnpWmG8fqrjekU5xF+TbR8g3XJZv/yt/3CPf
Pkj5dgf1Qz4sZd96CTZPDv8tX/w2aQaH3e+E7bL1TdA32uBg/Oor0FL0u+bb
PyqvcvAq4a+BK8Ony19elW8qvWS++4LO5G3StUW+y0Bn2Q4OwrZ50HOwLQf9
x+GfANnwjzWynAX/aCPLefBPQp8C+8A/0sjpvwLXgclgd1D55V3g2ojbG/2H
GzmN6vFB6EOgON9nAtVfi/Jtr+T94Z9uZB+tOpVfl0/fL9/lK05tIh+vvNRm
yk9l5Ob7OmTr66oj1Q1YBa4IeSW4PGSVrfOI56pOqPMLGrneVcfiL4y6Fr0I
LAGXgEsbeUwo3XlgUcRfDBYHld7CiD8fLI10aoPl0Q5dwBugG+gO1oCuIa8O
2yVvVF+Mtiyh7XpCT6Pt1ka6HmBdUMVtAL0iTXHK5ZyK/vn5vheqH59cYP/x
OWjS1P7kxAKf49U3ic8s9b8XTi/1d4p/C/+k7xfr/wynRZz+93AyOKXU537P
lu8q9f8cTg29kjrHn4ZPe5tyBoMh+T7Te1ak2R5hQ8EK0CXG4uv57uvq46ti
3EpeGfGS61IeJ92qfVb4zMh3G2GDorxF4CJwMXirPT4EemobfBR0LBgHDief
4dAe5HM7NKW8wW2gNuRbQU3Id0R8a3Bn0MPBK/mua/mMe8ER4EhQnXL85eT/
asRfCF4LKvt2hi3jwXvgajACvBN1Mwy8G1S2Ls+3P1J9vR+6I8HHYExc2wcR
Ngp8GHQ0+Cio9O4BbcPWZaBz5JvC5kugXav9HVN9A13fX9f3YvW9dcn69uSq
+Kavvlm5Mr71q+9UrohvA+v7p0qn77s/mvK3qN+p9jcrX49vBuv7l6L6nrq+
7SpdfUte35PVt8X1DXV9B3ZL0t+Vn5fyd+S3V/s7sNKVrO/aKl7fvNc3a0X1
LXx9Z1bfx1de+g6r8tN3sfUNWsUr7pGUvzv/drW/lavvy+s69S1dfade8lvU
R38wQG2Ofj9od43HfN8DdE/YCgZG/3tDfTPitkQ6xS0Fl0Zdr44+rn78Juib
73w35fv+JHljvu9JkvUtDL3voG/Z6JuhqjPZre/8rk3a1sXR39V+/8Yzan0T
fEO+74vKS/8duT2eYa8L23WfXB9UeqcU2E98Ae4GbaKv3Bf9ul2+/81yAjix
1P9daQPalvq/LylQpzlfytc5oNr/jFFY61L/00XpTir19/RrI82dEX94qb87
UBNxT4Su/M4xKY+HQdX+p01ncFmp/21zWcwvS/E/l8iPtfJ/fi4utaz/91wU
sr4TcWHI+m7EBSG/As4PWd8/aBV2JMmzSja0sl9sCarlEws8F/4KnFrgOtP8
+J6ojyNK/T+i46O+7o0wzXeL6nytp7Ty/6COLfV8Wv+JOibkMwqc925wrt4D
gP4Azisw/REcS518DR1MnZylZ//we/Ltu6vjGo5OuZ8NRKdjgfNTmnP07B/6
HTi7wOkkn1/gvLU+7FTgeJV9C2iVb5+o/wtdGm2wAJwLztN9g7iWoBrcH/2l
PZgbtAN4IOhR4AVwJjgLzACHgQrwHDgDdATPB5Xei6F7NpgZupXgJtAi0s+J
8mVrS669CtqFa78R2hQ0A1NBk5Cr0DkUehk6syI/pZkOmke+0yKd5Jei/HNA
bcr0KtIuVNvk+37wGDgBnAieBCdrbIEnwEkhPx7xkh8Fx0eaeeC4kOdTp52i
fm/I9/petjau8733dPUf9YNI82DU69HgWXB61ON8taX6EVgQVLYujHZTv38G
+bRIU5OyvVdyXU9DT424VinnfQXhD0OPibL1XWOdQ9H5E+WrtbTmH7rPaS2t
Nb3+NXQ9uCHh//lMBTeCvuQ5Re+AVvtfRIqfEv/+mQamJ/wvo8mRvhf63eTH
qv0vze6gR8L//uyacJz+jXRdpNG/ZCaBaxP+P9Kt4LaE/5l0S8j6X9BNYAbo
Q/4T5D+r/U+h6RGn/9JcE3ntivxUxndxHbJV/y88Vv+ZkR3kc4zKqPY/Qo9O
WFbZtSAVfro1ODz8tWgbXUfKdE61/0F6JGgX/lvp6hL+R2lbcETC/y49IvTu
iHjle3+ka5/wf0k7gKMS/tfTCeDEhP+hd3zI88J2yX+FrSpT/206GZyS8L+e
lO6khP/pdFLEPRXxpyb8b9Sj4prnRvkqW/+qmhP13o9rnK3rqHYb1ES99Cb8
atVNtf8pNDxhWf99Ghay/js0AoyM/KpBq4T/8zMKjE74v0QjQ9a/fcaCcaAy
4feZ9F7SmQm/I6V3pnQNeodP7/ddmvK7fdOw4Sr4lsTdDH+62j7ee+qY8Ltr
Sn9GwmGSz0o4P71jdXbCVO9Y6Z9DY8KOj8JGyfrX19C4Nv27aDAYkvA/YtWv
eyb8j6LxCfdL/StpYsJ9Uf+zmpVwPbZgbj8g4f8q6d9X6sszE/4/1szQ0/+W
pDMw4f8ziQ5K+L9i/UD/hP+hNCjs2B62yL6dUX+yQ/85uznqXv/v6g36JPyP
W9nbK+F/fPWKOP1/q2+UsSl0+0Z/UX3r3czuKfedW6v93zDVter1f+9SF3jP
8oyU6dhqvxN9IbiowO876/1dvQurd5ovDlnv8Okepvun3uk7J+RFkU56ekf8
eHBCgd9PlK7usU2bep2kd8H1TnYrUFPgd9ZToA6cij210FHVfvdd8ZL1nntr
cHiB33c8L65B76QfF+XpPbzDQEWB3y88O+zTu9VnFvh+rvfNtX7TvOwEysqE
Dqv2O3kNCiz3jH1lyXrfriHYq8DvO4ruXeD3B/U+cvMCv4Oo/WY9/+4X8dqP
nh7xLVReynRktd9/PCvseyps0XxH79CrfrRH9URQ2ap3Iqujvp4OXe0dnp7y
/GNMtd9H/19Ygd+DF9V857mg0tN/5E6LfqB3LVtGvnrfsRJUFfj/xheCixL+
t/EFIev/oBrbGov6R13HkJ+LPiV5UaS7OGF/JP8hH/RipNPYfSnoOQn/m1m6
lyT8X+orwVUJ/wu5M7hMfZ9rvBR6e7X/zyxdycsjvkvC/1UWvTzhf1pfEXmt
jvx0D1sZ8YrrQZ6doLdV+5/K58d16h/L54Wsd7ePBscU+H38o0LW2Yk2oG2B
z0YcG/3vruibins40iludtSr6vqO6OPqxzo30CHy1TmJ9iGfhm3toKOxrSLh
d0PlW1+OOpPd+i/0uWHrzOjvar/DEn7nVWl0xuLIAufVIuH3dBV3T9h+RIHP
fxwRelpDa39Ocwv5DPkP+WuVp3dn9c6s5m2vx/6K1uLaD9W+ZpOU6fnVXtts
a+S9umYp72leSPghKe/dnFvtuZr2IrVPqTmRqPQ0H/oy9sA0j1wRe06any2L
vR/NR1fHfo/mjqtiv0p7hItjn0nPfBbFftIB+d6Hkqz55srY09K8T/tKyld7
i0tin0lzNZWv/TnN80S1P6c5sp5D6PmD5mvaI9Zer+aI2pPVHq3mbR82stw0
5fgLqj1/1D6y0mierv1WyfKXvyD/qrlmys+OhqBflv9/e2ma42tPVmm0v6B6
1d6t5rja81U9ai4vG/VsR3N6UdmqPRXtU6udNC/WfrHSaB4se7XHrPmxqOK0
HlXe2lvVOkNUZcuny0ad5dD6YE3svWlPR3uv2v/Wnov20LXnfUhT779qn2hi
vnld07X5bg+1z6R878lK1h6K9l61l6k9lcKQr4l00tN6Xvuh2kMdG7raB61I
OezSaq/XNS/W8yXtC/zRyHvNLVJ+HnZxtdfzipesfR/tQ2vPelzkp2vQfsFe
UZ7m9d838vxbez+JsE97Rfn5flamfQrt/2o/+NCU9xPPq/aaZ23sL2oNpDqT
rLXU+thr1JpqQ+xTag2k/qVnX9obU72q/bQ+VLz2pLU2UryedzVPmV5U7T2q
grBvcNiiPV3tl+yb7z3pgUFlq/bglJ/ab0joaq+6MuXnfJ2rvWemMO0fDwuq
PebhQaUnn6S5mHyE5jc6G5Yb8yCd99L5sEtSPhNyY7Xn63onXrLm128X+CyC
5sc6F6HzIhenfJZgarXnzh8VOO6ilN+hn1Lteb3OAOh8gOaSeldecZof6514
laH5sc4z6L14rXN0juuQuAfoHJ3Oz+meoPN1knUP0Tk6yZpf6+yE0mverTyU
r9YDsldnKbQOEJVeVcLzX9mh+96GAr+zr/ufqM5M6F6nMzA666D7mKjOqOk+
9meBy74s5bN/N1X7Pqd4ybqv6lyE0ndO2R9Pr/Y94IcCn0XQfUtUZxd0PxPV
mQbdv0WVXusYnc3QWQqtZ0RVj1onyEadBdF6TOfodE5OayOFKY3WM2ofnd3R
Wkp1r3bSekXngjTX1zpG8ZIHRfurT1wb+emcnObZZVGG7s06r1gv7tU6oyi5
S8pnFGdUe86envD5wp5Bdb6wW6STnubEOo+n83N9guoMVq/QVVzfCNMZR61j
ChI+Fzgk+qzOIw4NqvOIw4LqzN/lKZ85nFnttZPOHErW/F7nJHU+snlT93mt
B4ZHOun1izKlp3mJ+p2uc1SUr/N/N0Tf1NlBrbEPiv6qtYHOeumsj9YKxSFr
zVMU8ujIQ2drrkj5zOSsaq9tlE7ylMhb5w61dtHcQuu2WUHVf7XmbprwOchp
QXVmcUzkrfKuizaUfVemnN/saq/nNc/QHGR6pJM8O/LWGJ0R8Spb31TdK767
oW+bNgxZ3xzV954bgFPL/Q6i3hc7oc50WCvmD+V+X1Pvcp5U7veHJJ9Y7vec
JJ9S7nilP77c7zPp/abj4D+K95tOKHeY0hxf53eqhpL/MeV+p0ryJW28h9Wy
A321jZ9VVMOPb+N9Kz3rHt7Ge1I1hPdr4z2jVvCnk8+ueLfuqHK/j6X3rdqU
+x0gva90ThvvQ1Wh3+AA5oLEPQAawj8IfQjcCl8DasG/zZhfVtCW0FOrmDOB
JzK53kzLJ+vd90r0waCGtAtpWoDDwBbkVoRvhRZUWWcgfOYBLlPlTYdvHmm6
1TndLdTJLGglqAI3g5agGswJ2kp6QWXr7NCV3jTQLPIdCLJANpgJKiLfw8v9
rq3qpXW539+SfFyd62kINmwlfCAYBLYFHQzeDjpE7QZGglFqZzAajAHbI36o
+kKEjQW7wWRwPfgSTALXgndCdxh4H4yIfP8Fd4K7wHnYNgV6HbZ9A72h3PLX
kZ/kD8MW2fFu5DccdCLt1SqPtDsiTPKuKP868FVQ2fcFuCbsO6PcfUrvWh5d
7j6l/tqu3O/P6X299uWmeh+wQ7mp+l/HcqfTO55HqO7K/L7zkeWmSn9mueP1
7u055X7vVu/bnl3ud0AlfxL1Nw6cy7VMkN1cy+fQiWFriv5VC7bRx3aG7ni1
XXu/czqkLWM1wpT+rHKXqTI6lbtMvcPbZi/n0xb6YqXzVZ53I9fB3wP9pAm+
tNLvwIsWBH8xY2U/+CT8RcF/iO5n0Dy9Y0/40YyFEvgSvY8P3R8Uw7cnvF2V
5XzQCBTFO/YqY7TOIUgXjIffSb7JCP+wgd/f/6iBwwojXO/2Sx6jswXYUwT/
aRPbcFSV82pcaXv0zn+X0NHZgUsqbIdsaBQ2fUTaOxg/daA1OJE8mlb6jMBu
4g6BPw6f8IjOesDPy3TYwRHelTwPgt/ZwOmagW9Id0xr274X9GvCysDHOi9R
YZ0TM02bBj8T2gScBH95ha9B9pfE9XzWxOcU1C6qmwb4u+bwGdCjoiyV2V2+
jfCv0e8R/AmZvq4TqlzGt5W+huMJ/4d+ckeMyX0aOs99oe2g7UEa9+QT8JWV
8I+jXw1tCXLQmQOtArnwB3ewLz2wg+Ol9xM2VFQ67ffwv0NbgyPob7eFP06B
wdh5OOFHEn5KldOoHmZDD6u0f1a6uujDv0YffruhfXCr8MN/NbGedE5pZhtk
p/I8ucp5yZaKuJZtrZ33Qdi8v/oP4fX3Bk3N14PvCjrAd4Me29pj5XjonyoH
3Is8FPuPgP+P8ocFf99erj/V4/3w3et8rbcyxs/UOQFwpOIqTedGvsp/n9bW
+V8bIA+vcF7K5xx98wgcgzyS8KOh6dg24v/jsf1b7GgRfVX6x0b+jSJdA/SP
q3R4BvygqP+/m/i6O8S1/02fuD36xwV19tnXY38a13E3/D2geUla2ir9oxS0
KDFdDU6H3wX9CpxRYrobdCwx/Ro0g19Z7PQD4bNANhgK8sB+YFCE5YDDSpz3
GlAJ/4b+sQcOgV+q/5WCJvDL9Z9U0Ap+A3QjaFriMJW3I+V0+3AtFSXOT3lV
w68vdpqW8OuKLQ+O8nPBALBv2Nof7BPyaFAIkmAUSIR8NWgE8sGIoAVgZFDp
jYl0RaAHSAcZoBdoADLBTmwuge6PzeOgxSWWx0Y6yX1AQ7AX6B3pJH9C2r1V
n6QthS7UP2hB39BV3LCo7/3BkLhWtUHrprZ/OOgZdsmmM0vcht/oP4rkvwC6
F/mXlTjvV/U/RsK3QPfVf+0Jf0//dxRSplmaKxL+gf7jqH7Txt9Dr2M8tib8
rWKnf6mNvytdS/jiNv5+cQr+zTb+/m9r+Dr0Nxc7zQT4xiW+VtXLy/p3IzgC
/m3odtAO/h39rxG0LzHdATqUmMrWNvBb9c9C0LbEVOmPLHEe/0vfxt/tPRwb
drbxd4fbwB9b4mv6CNSUuA9ukn7K/XRvrv1Awhfp37rgoBLTJeDgElP16doS
p3sTlJe4Xl8DB5SYKn2qxPG6/hPU3tCd4Hj4j4stnwr/BfRLjT3sbIudt2PL
B+BzwrJbuT+pntSWp5VYV2P4JPhPoZ+Bk0tMlea4El+fyjixxGVK7378QzvQ
HlxM+K+E/QYugP8J+jM4hn51Lv5jPuhY5zXDOGz47nBs2Q9fQh3ug53N4Cvh
68GXw1fALyh32vNAI8JbEb6zlvsLaRPwh6FzZp3XP+PJ82z4bppXwa+Bdi23
fCDzp+ux6Qj028E/AN8efh1xPUBPcALhTxDegfAL4BfpGqizjvAvwh9F+Gr0
rop814Lukf5N0Bf0A+dgQ3/N61r5HdvKUr/D8Qdht2iNAv4Mehv4K6j8b33q
8V7ofSD9ANP7we9gTqSvd4D9sfQyDnC81kLfg2lguuaD4MaQvwVTQz4f22Zr
noxtv0BnlVv+CcwAM0ELrncm13sk1/sb8s1R9o/gptD7OXSV/ocoU3FbwIBy
rz3OJ48fi90PasnzDuR25LmJuD5RX1cR9h/xaeq/KdM8bOsGrQfqgyvBv8XW
uwL+n2LLl8L/Dv0DdC4x/RNcDv93sfUuK3HYX6B75CefexH4pdj99cIS91PJ
58H/UGy7z4X/vthyJ/jvii2fVWJfuEdjPuX+nqtzRvDfwueoH5Y4XnKXEpcv
m/SedQtwWLxjXRH941Xdd8GFYAXoAi4HK4NeAVYFvRK8HlR98RXVdaTfCHpH
/W4AvUJeGGNIeq9FOReBzdFn1V/Pom9cqvWF3l+CXgwuUTzhQ9TnCF8fY0X5
LgOdwWVgSegq/fII0zUk2/oe1pZ2XxRlKl+d1S2v9HldzU00R8nAT1wV4Z8w
x/2zwucQdc7l1ArL4v8IXucTezB/OpSw0g7+xp++/anv6/Unj98rfNZG52/q
V/oMznrwK+HX6YxRpb+9p2/xlZG+mjlTY+jJxP8GNmiOV+nzPDrLkyK+tsqy
vjX6Nzq7I1xlTE33mRuFfxXncVTWZPhTIk+dx1H8X6Gjb+jtW+nv6H0C3Qe8
kOHv7Yl/PsPfDEwPXt/AbFDp72CeE7y+y3c4NrSu8jdvxDcMm/VdzIy4xpGV
jtf3cPaqtI6+3afvEErnzAyHKW57lL93lDu20t8E1PcAjyD/tlWWzw/7X8xw
Hase9H1OfUcwp9LfEhSV/FKkzQ4bzqxwGukXNHBZCWinCtsg2zrC/1fhb3vq
G5v/wn8N3w/6GqjXnH5J32wLjgB9CHtVaVgTNAmdwawLFkMXgSHwvaAvgEcz
Hb4EdET/zGbWyWvosMWhPwv6PLiU+N8p74nQfwZ7Hqnwemee8gM/wr/b3uuo
36EZ6D9GeHZDp3lc/RP6XOSpddDzldbRGqpvhXVk86KwQfqZ1Nsr8MfD/0e+
j2H7Fvr+M6R5ueJ/x5T/t0bPjTo8CP0dhFfXoz9A3wM31/O5sX+j3z6J7vwK
56GwfyJc40e8+sxY6AJwQDPritexaJU5P3i1wYvwv5JPJXQhOBD98cF3T/PZ
t//i/FuD0NeeWzPoS+CUJm4ztct38I9UugzlL9t3hP37dXBd/9Pe3+j9JcbR
idCfK3xm+AJ9E6TK+x4LK113qred7V1GGnncqz6mdWKF+0nDKl+H0mVUed9P
5aTDz1CfqrTO6aRfXOm03cjq8L2sr30Xja2R0W8PI6yFviNSYX4PtLPOgVeY
XwrfvdLxy+CPUb9WX4RPhv2yQd8HHVFpf6DxPiLGaf0q26b+JvskZ6E/Cv5f
2Yov3a/Ka12tczNDrh9rXPFa52oNKB2Fab2odaPWiXtD9wE9uMZnK70HqnX3
8aGjdWWXptaTjnz4P7H2TGtue2TbiVorhz33h478vML/jTXp0XHtq9A/KfR7
ED5X45t8xlUYafBrIG8E/1wT03rBy9f+Er59R/T5VwjfrT6i8U/dHoruJ/Bz
6EuXUM7H8L/Dv6Y9F/Uh+AvQex/+wvoOez/Cd0G/lB8g/CPohyqP8Kwq64lX
GoVfVN/l7NQYJu9m2mvSNyHkk4j7NOz5rMK89I8I/d/IZ2kTxyl8Y6X5i+Hb
Qz8Hl+gbApXOT/2qXYQva+JrPKTK17au0rb+Sp6LmpiXnRorP8V4uUt7yqCN
fCg+5UDC2kGPrXB/VV/dE/zr5FFV5bTqtweku26VZmXUta7rpxiPawnrjQ0/
Vvg+rbSVVZZVl6rT5VE/kv+o5zr4JOphc6XzXEyeHUJf9X9n7OHJ7uMJ+wG8
QT4nBH9wXIPsyoROjDWi1qwaN/PCV5/FeH6ywn5eZ3UHxX18E/SySttzUmv3
kRNbO6xzhL9E+tPh16X5TO6ASvu3U6Gn6Z4Iv7bCOmvTTM8IXt8xGKh7agfP
VZRWcxuVP7jS85aBYY94nevtV+n5heYS4jWvEO0bvHQHhv2yo3+k1Tyof+Rf
XWEbZHsv7OgI3xO6Sn4FrIe/Vf5Y14DOvozlk+E7MWbnVJhX+JoKX2cF9dAK
/iz5a8LPq/IY1vg9R74QVKLzZoX5mfXsC6TTHZ38KvsC+QGFnRDhLStch2+k
2a6OYVvHsFN1rnlan0rPAxV2VoTPCftHRx6nRj5v7O381+5tH3Ni2Klxd3Gl
x4juU6p/zRU11xoecyH1sR6V7s/6Xoa+myE/05U+cZDOondwn1Zf15hSfK9K
zzfl4+XrNY561HmtfBtz6b06WEdpHyCsAzgKbKu0vsbXpVX2uT2xc1qlv2uj
/Wp9F0d70fo2znFVlrWvrjDx2qNW+LFVTqP8eoQNukccF3X+QRPPGzRnOK21
x1lla4/prpUeP1dAL6+0/9F8bGil52CiQ4LXfEG85gyiitPcU3NlzaH3xL1a
fVX3a81ndW/T3PKj0NF8dd8ObtN9NA+Pcafxd2/M7448wD7wirDnvgjTHoT8
qOyU/1F+w6NchUlf/kn3mqsq7cfkO+VD5U/eqjTfOfzqVRGuuZjme5qPqY9c
FP1EVLL8tOZaB4J30WsN3gGz0dkK3VbhcbEJuhG0ILy8ynHqzxdUOp3uR5sr
PE40pjqpD1Z4/ta4yukPg6+L/BeS5wKwvcJjSnPT1yu8Lz1Avhmc18zjdEOF
75vT69mGm6A/gbfjvra60vnMgq8Nm1vWc9jbkb+eoW4K+2fEeFa4fNzmsLkt
7bSdejocOpOwZ8AFzbznrPmu5rrin9V9jfD6zc2/09B6T8Of38zX8lzovFxp
//xHXNdTwf/Z3LyusU1rp1W5NdC3QFXUc1mV63Flpe2UL1JZKyu8B94q9OUP
ldfSCj9bUB1sjXr4o7nXA7pHDKywjq7zf/f5St+jV8Cv+v9d78q4LtlzTvjA
NZVuV7Wp/F6jGNsKO7fSZam+z6t0u8hfKq3aWf3q/Eq3keLFa84iel6E6zo7
RT7rK9231K80D9BcR/dTzQ/Ea1ydQH3dAp2i5xO6r1b+X/yloa++qXw09xa9
MPi2FeY1t1GflP2aa42Ica05qr6zpfWIni1qnr8a/N7Mz1DUV9vRHy5EXg4/
rKHrcHnU29Low6rn5ZXuw+r/quMVobM8ePUZzQnXRD/XvHVdheelouvB8zFX
fCN0llaa133hggqvUbU+XRntqPwvrnKe6tv/u4dX+P6i/DXvldwy8tc9XXRd
8JNKvIervds1oGuJ97R2p7znVYz//5r74D30rTnY9mmLtLS74W8WT/gt8DM1
XyN8DvwM7Q8QfnPwnxF+b6TdAT8Vfir8h/Cz4W+Sb0B/SoR/BX9X5L+kMW0M
LgWb0R9B+ETCt6BzHfwN8O8QPjn4bO5Zy9Ftj82fEH474bMI3wl/J/xs+I/h
bw2bPyef20LnXcJvgJ8invAb4W+UDuH3w9+i6yXv8WAC+BiMAWNBJuWOgrbW
9zBL6Q+NbccHYGRjx+0E4yL9e+BqMALsAMND/iTyk95HYHSU0bvC63etpT/C
tllRb+9j203w0+Dfg58WNm+CHwo/XmsF+Jnw06VD2umh/wH8jAh/qMLvn6ym
P2w7DN+qeib+/bBR19CM61oJXQWWETck8td3I/YG+4BfKGsp4Q/rngX/APyt
8Ln0+2Xwj8DvB78Cfh78z+gshn8IvhHhq+Af1TNZwl8P/jf4laGfjc6SyP8P
wtdoz0J7AvCb5Gfh79a9Kfg0ruUt+W74Bwjf3Nx7CPcFr3VxAXmujnwKNT7h
H5ffJs+1wf8Kvzzsz9M+DvLF1MF3YG5c42r4kfDXwK+Cvzr66gZ0B8KPhV+k
syfBrye8P/wY9X/4a+Gvh98IPxh+nPo/+oOCf4vwUZH/JsInwk+Gf5vwa4Lf
Aj8GfhL8OnTGwl8Lvwf+vujDb6IzHH4C/BuEjw79DfDj4a+D34rOuEi7mfBJ
Yds2wieEzt/wG+Gf1BiPMTERfAGuAZPAQfSJxY09jg8uNV0KDik11Tg5UOdO
G1vvAJ07bWy5BH4+dAFoXGq6EJRrD7qx9bLqHNaOcZdN+GPwj4Mk/IvQl8C+
6DwLPRKdRjq/19jy69xT7mY8HaLn7IQ/3dhxuTpPC30SFMO/3Nh27Af/VGPr
5ZU6XnKZzsQ2tk05pS5f6bN0rrWxbUrTGWDoPWAf7JkHPQJ7mh9On9sHn6Fn
SaWOvxfsBf8Q9GHwL7gT3NXYY+yRxk6vMad4yb+Bm8Ec8CuYHfIvYFbIf4Hb
wO3gv8hPNv0MZoZeIXm+0Nh193fo3gH+BLdG+n8iTDb9HmXeInvqTNvqfaHo
C+oHCfJ8vrHzLSp1m6hO3wXDwve9A4aGvB0MCXkt6A56qL3AleAqsBtMBteD
NaAr6AZWR3zX8FNXRJqvwHWRZhe4NuSGde6nh2Pzt9Cp4EbwXdBpaos60zbo
7IFOCb0OLWlXvbOgd2nClhvAN0GlJ395ediRTj5doLWt3Pd1T+sMNoBeoDfY
GLQP2BS0L/gBTAc3gR+DzgBvRnw/6WPHw/TnbTXMmSNe7bo54vuDt4IOAA2w
ZxC0DnveiPpTXeu+dVlj27osbJRcQNs919htuS7apCfIqDNN6VsW0MHRflvB
wMYuY0uUKbkh+TzY2P27CH+7TvvU+JAS+A3hT27W+z3wPeFnwR8H3wP+BXxO
O/ir4KcQfmTwzxN+BPyV8rHwZ8H3g38RvgN8V/gb0W8fvL7vqHGucbwAnROj
rNfgO8L3hb8N/VPge8MvJPxk+F7wt2hPIPhXCD81dO4g/DT4PvB3wZ8R+dwD
f2bY8yr6p4fOy/DHwneHn4HOMcG/RPjRujeJJ7wH/EjdUwi/HH4Y/GL4c+D7
wz+FTpcIfwK+M/xQ+XZ0ekbaBwk/D34g/FLCzw9+PuG94EfBryG8O/wI1bO+
Yxa8vncmXyb/ej3hbaOe56N/fLTLwbTdlrjPzkWnE/wA+NfRuRJ+eBN/12zf
yGs14V0Jv5rwZ9C/InSWEH5upK3PvXsr/AuqN621iEuhO5DwE1r4vewHCT++
hf9F05/w44IfDH9SC5/1fAGdc1v4H4Bz4Y9t4TOLL8GfD98KfgL65wU/G76H
+hN8X/hjQr8nfHv4Q+GfIe1Z8FXwQwk/Bf4w+HHwnaKseeicHDY8DH9i2Hwf
/NEt/I2Ze+A7RJ69SXtUhK8ivDt8W/iZhHcLfjXhPcO2hfAXw9fCd0fnyBY+
ozMZ/pKoqxvgO8PXwS9B//IWfnfmGsIvgK+BX0T4ZaEzlfAuoTOf8AtD51rC
L4qypsFfAX84/O3w/eDbw7+Bfm/4I7X/Rniv4JsQvi3acR183xb+Tt4K+K7w
beBvRb9PhC8j/P8xdd7hURbf289mk00hwewGEBLKotLJJuwG7CjYCyqKBUGK
oCiCir13VIqgFAGxAhYs2LvYe++9N+xiQ6W+98f7fK/f+8d9nTnP1GfqmZkz
M4dG+DP0fUy4WSP6cvQV14s/UOZJMt8o81CZj8NMHsh8IG1W34+S+XTi1fcJ
YX5Y3yeG3PWLvt8l89Uy30Tey3wQ8pLMdyDnybxB7u8MNwn2fWS+RuYT9b2b
zEPpT2TuEn5PlrmHzAdT52XuLPMBpFlhZmXeH5lZ3zuF+QZ93yTcLKX+RpiT
5GbT+JcX9X18tNNfZb4n0pBUeu6V+VqZf9P3B2S+rqvvUysPufwHfb9Z369A
llaYS8O8RubbZL5S5t/l5iGZF8n8vcw3ybxA5j9kfkTmxTJXKK6Hw/wX9Tvc
fCc3N8g8nzTQJmWeJ/M62knk4Uq5uS/SWcr+XKTzZtpH5FWZvj8YafhR32+V
eaHMP8m8LNK5QuYlEf4ftKuI9x+Nw8MlRw0TTtX3Xvo+rKvnMMxlRsp8rfy2
kXkfmcfq+8YyD2ZeoO91Mu8r8zh9bxfm6/S9bbgZre+tw2+rvpbDdtR4t1Dz
iLS+79XVcwLmBoNkvlrmTHy/RuZWMu8t81MyD5f5eMpaYQ4L85PMJ6IOPy3z
iOjD76Tuyzxa5hFyXxvh3EEblXmUzJP1ffNwc6W+t5R5z67e2yrr4f3ckjCz
j3Ar/ZbMw7v67r2yqCu30W/p+yH6frbC7CPzCJmX0QeE+Ux9bww3t9PHRN6e
r+99Iz1L9L2jzEMIX987hHmxvreXeT/GVpkrZN5d5itkLg/zELlPyZxQ8m/R
995Rjgtkrgw3C2Wu6uG1/Rsb9H/xv/NVFhtF/rP23yLcsHbeKtavUvrPRe0t
f+Qle2dVX7pK9l6Kjhr6YsJN6KgFfz06YcJA4YagO6CL2Wy6rkl1OPztgk4P
69gp9e+SxeahS4QenPCS3PdBt0fubxPdDd034Zbwt6swP9z2FRYE7SdcEXRz
4Tr0AtEHFBYL2wnbC7dGGIS7JL6R7svR84t0nCm0E+qEi4XNhC7CBejtCZ2F
y4QGISfMCtoozA7aJFwq9A53M4VewU8VugrdhGlBu6NHJPQMd3MiDPJiSsSP
n4uETSNNLyivOqErxT2BopuE3eRII/zCyI8thPOEjnX2c1b8X71wrtAh7M4R
2gd/dtjDv9jsNK5WXFdGeFsK1wrbRF4fpDIdKRyjdjRUdETsX7OXPSL261l7
Yw2Odb9RObvDza7d7RdzXc5uWKPDD27QaX9GaVjTTn2q0nBY7r9tiKL16mPG
ofstc5Hq0tFlTgdpGJ37b9pRtLqvwyC+/6VxVMR1KPvpcrNGbg7P/RdE0QaZ
x7LfKvM6mcfk/lNhK1rb1+kaFumnnbCXw37TENFDhP2IQ3nxJ+nkbi2luY34
f5Tm00U3FtoKZwSlni2KekodPVD4o539XyPz1pG/LyucrUTXKpynZf4dNzIP
rXM8q4SD60z/FuojnXWRJtLJftPwSCdpvirKkHD3F35r53APoU6JrhaGk/Z2
5ofVOWz4EXW2pzyGRr5SRpfoe4+ox+g131tn/d33Qi8Z3fB3662TDf9WvXWy
0R9/Oyg64+8Exd374Q8d5zfrrbeNnzeEicH/2Gx96HrOSW1rfeeaLRW36L71
1vW7vN66vOjkzq23fjn8nHrrjsN/3Wzd9FYKZ5Zort665PdHGOgPftdsXcC2
3N8V9vh/IOzRN3yq3jqC6C0+Jgyrt27jy/XWw0Y3/JWg6Hq/GhQd8JfqrUeO
uxfrreMI/0y9dSXRnXw2KOvOL8Q6NO5eizDIi6cjfvw8WW+9SdL0fbP1etsp
/U/UW88Su8cjjfDodaKTjR738tCtxM+D8X/ogT5Sbz1L7B6ut34w/ENhD48O
/d0q/3uE+fXWdSZcdFHR3Sevb6q3rjO6z0uDoo98c1D0l28Jiv7yXfU+h4AO
+7X11gVHBxx9XvQ4KZu7wx7+znqfYcDPNfXW/8bPdeEPnfFvm63j3kZ5cn29
9drRAb8hKLrSNwYlrUuE7cPd1fXWTSfc8+qtj8A+waIIm3DvqPeZCtJxe731
s+FXNPufNu5jXWZ0xzkPcUG99xnQMZ8cFB3zC4Pi7pJ6n9/g3MZXzfZXy5pS
s8uttcwz633ugryeInSp9xmL6fU+v4H/afU+XwF/Vb115fmfZfXWOyettwm7
BT+v3m2Isryy3nr2+JkRaSG+hcLmYcd969y7vrU616kRP/GVSsa4rr3lDHSj
Dgw9Lc7WcH6GszPo2tMf0d98FWMSY9TXQRm7vgnK+MZZjhvrLJugfz88/HNO
gvEeOYUzFcgE8Jyd4BsyCzr7w8IPZ01GCqPqfL5krHCYcKNkoduqVVYF6/sf
HH44AzNaOLTOZ2igY4TXmp32DU0+uzIq3D0X9oTLOQ/GANLE2YzrYkzgrAbj
KzxnO5CHltX5LAuyFDIR5zygyDWc94DijgGLcZo+njMh+LtdeKvZ+ZTsY33r
K0JGYE57R53PinCm5a46t1vOuNxZZx4d62tizEfn+uo68+82O56Uwpyu/Jml
/OkmWfG9ZudrWR/reRMPaeLsDeWDLMl5GuIlDs4J8Y1/Qz+bsQSZaK7CXKgw
u/f3+QnGSMZYzvYcIRxZ5zM/0PF1PqsBParO5z2OE46v85kP6Al1PpOB/YQ6
nx05UTipzmdCTgiecxGM08iDrBEMqnNaOaNytHBMndcXrlH9LVZdTnaw+VrW
+jqYUr851zEx/LwV/o6t85mPCWHH2ZRJkdY3mm2f6OOzH8SPvPZlUNoA5zZO
j/Rx5mM/YUidx9p9g79a+bZE+dajv8fhwWFHWe4l7F3nsz4HRJ7SR+8T7u4O
e/hXmy0frG/y2RLigX8kygEZ5MPIv5PJH7k/lTrSx2doTou0Lg+3tJmPwu0p
5IPcjxMt6uNzRXzDP2e6aHOH1/m8FxR3++R8hg69RPTxkY+Rqd9utjxdonD2
FP1Ossn37SzrfyP6bTvPJaArhD3qTHFHvvwi+ms7r9380M7lPR5ZVElL9vN/
r2xnOelI0qDvxf2cl7j/sZ3z6yfRn9u5LFsKG0W9g9bUuW9YL/sN7dwXrGtn
nr5hbTvzlAFhkCbKgbAJl3IljaTjCKVhV3R1+1n/CTnvpQrLd8ND7uMs5545
n/PkjCdmzkvSxw5CR7TcdK/obznLuFd8/6jMdh+W+SwjfTL225W7DHBDOWBe
VG5d08FhPiD6c/R1Sc+QkDnR1cJMetEv5Xwj/p5T2VXr3/5usv3+4Z7xgLD+
dwb6gAiTePaNOoCOGe4J+5eoC9OiHZPf6aibGaG2zmdHmO8x71wTlDnl2qDM
KTl3MjfcvdPs+VhpH597YS7H3O7PoMwFOS/C3A93f8U35oXrIjz6Wc6ZTK9z
v8ZZk4uj7nIO76LgOVt5YfBbq/320Ly7d8Fnuc6v8xyUcywzIh2cy5wcfr4L
e/hVET9pom+lLlNPGQOo97QP+p0KobLOfRO0RZ37J2hVnfshaHW0V/KvVbTL
hFAcbbV1nec5p4Q9PGNbUbhjrKO+F0U7xl+yzv10SigTnlU+l5D2Jp+npD+i
3zoxypDyOyrclte5vy8N/xPiG//DWLd7/Oe4iIdw0c1pFbrQnF/nHHvr0AFB
9wOdSe6F3447rmp9T/0O3BdV6zcDOggda/2GQPvgeXOgPvgl4W9Are9r/0cT
y38zvrcdujrju93/ztju+nA7sNb31G/L/Vi1fsNkc2ELoW2z49+1yffgD4w0
bazvW3MPVpPfD9mq1vyiCIN/4P77bSJc3kfZMtxxfzxpWZPx/e7QtUJNs+n2
Tb7b/leZV2Z8B/3von9kfCf9bxnz3GGPPTz33P8p+pewL3c4ZeyfO+aLhWSt
76ZPBD9Y+Dljdxsp3h9Et+OdZe7xkvmnjO/ZXye6PuP796EbMr7bHlpU6zcG
duJ+r1rfnb8q4/zlTn3SAs89+EUR9z61Dpu4O3dzmrmvf1yksaTW77rsKQyq
9Tsqe9U6Xbzr0pu7rGr9fksjd1nV+h0XaJ9avzcDzdf6LZ1m7rKq9dsv+MsJ
bZptv3OT3+AphDvekOkVccwKt8Sxh7BC6fwu4zReI3qtUEq9EV0klFP/qFNC
mcyLM+bLmm2/eZP/5/uM8/pr4Rzh3Iz/mfAIa0Gkt1+t363pGWniXZnuQo9a
v6+zRdQn3kvYVdit1u8n7BL8zVEm8LeF/e61fjeoX9Tv2+PfyOtlYQ//37sd
QiehdbPj3KnJ7950EbrW+k0P7LNCq2bTHZv8bkRnYROhXbP/ebcmvy/Bt01r
/ZbOZhHWRfENfmqE3a3Wb+l0i38mXd9mXAa8g9KKdNX6jZCMUCucLLtaoRVt
vqDvoj0U74mi6Yz5o4VKoYUwijaXVv0WTqDthbujKDPKkz5C4VSIdlc4f8vM
QlU3mY+nzYSfYyK8KmEvylbh/Sj8Jfe/iHaR+130/SuZvxZG0u7Tjnt0xvGv
F46TuWWEe2yEVy1MCordGNpf2uk4NGN/8IfJnBCKhU2Fx/TtcWGzjOkTwm8F
085KT3d9f1rmZ4RuMj+VNp+V+RHR5UInmR9Om+8q85Npu+ucsf2jwiYZU+Lb
UebPRb8QxsucinwcR5uhjtMXRRrh9844n34SjqQthZ8Jkffk+xHhD7udMg77
S2HnjCl5enKUP3Vin4zD+1nYk/Yq+r2QbnZbHdDkNzZob/C8yUFbLY82QPum
fU6IbxW1focjFe54M6daaFnrt3YqhRa1flenKuwyzbYf2OT3YWqEdK3f5KHO
tqn1ezvQjUl7s+kOTX5Lp67W4xlv7bQLnvdmNoqwTozwqPe8wdM23B0TaSEd
EyPtpI86fZvyYJkwQubVade//RgfRFcKgzPOM+rr7jJ/K7pC+FN15hvqETJh
xm5/E/bI2J783TXjeo27VXL/N/WFu+NoPzL/KxySMSXuA2X+g7CpKzKfKZxF
+xDOjj5xUMblRls6QObf0/ZzUMb+/hL2zzgt2B3MOJN23EMztofvkXEdfzbt
Me/qjPtuxqIrRa8ijBrJg8IMoVjurha9RkjIfFWN+SKZr6wxn0zb/lphpTA9
/NdrLFskWir7krTtrxPKZV4ier3wqzAt/HwqnCacLnwgnCicJLymPDxBdEOj
5H/Rk4VThI+Dnip8EhT/XwpnCWcLn0V4ZwifBz1TKFMaFtc4Ham00wm/QVhY
43/7V5grXC78LcwW5ghHC5VCixr3d7emXZ/oT6lTt1Ou4W9ejfvrp8n3jMcN
6LP0eWE/X/gnwia+VcKsiO+tgu2Tqj/rRBcIVwjrg5LWDyOfyJc/hUuFy4Tf
owxnCm8WTIsVzruixwnHC3+FW+JjbHkq47S+XnA+Fcn9L6JTo5y20b+9H+Xz
gdy8J1ohN1ulHS58QebXRF8XutDXij4pbCnzOzV21yTzy6KvCO8rnFepFwrn
PZmfoXxk3kJu3q6xn+a0w3tDqCWPRe/ATu7vpo7JfZW+3yTzUmEz+vsax901
7fifEjaX+a0ah9s37fDeFPqlTbHjfoina5yObmn7g+9JuxF9TvhOuECYLHwf
9ELSVzBNKD0/i06JvPtJuDj4b4RzhfOEr4Vzgv9RuCjcfRv25wsrghJfRdrt
5gahUeaXapyPvWV+XvQFoVfaaYT/qsbtgDhy+v5ijf1wvwV5T743pO0Pu8q0
w75RaJE2JU+RbRdm3Ee0aHb93brJcuHzMr+Qscw+T5ifsQw+XbgkY3l6qjAt
Y3nlfOGCjOWX84L/LdzOyHjMwX6y8E3G8uB5MQ7x7cKM5ypzhLkZzxsuj7gZ
Q+4SvVvIqv+5LGN5mnnCTOHSjOcJM4JHHsfNrIznQ3MjLOT12RHHqrCH/yHi
vyhjeX1K/Bvy+8XBM+7eIXpnxuPw7RnzjEM3iS7NeFy6MWOeMemGjHnGQ/zx
D8wN6I/poxm7kKNxxzi3LONwGfduy5hnLLw1Y35tlMOCjOc806I8Spud9r5N
HmPJp3uEVLPd9tP3cplvkXmLJs9vroiyZywn7TdnPJ5DcYcs/lzG9aCi2eFt
2eR53bsyv5ex7PyQ6MMZy8jQRzKWfx8VfYx8kN/lols1WXbGHp457YMZ+2dc
v1f0vozl48dFn8h4fvOK6KsZywfY35/xHPiBjP0zb3lJ9OWM5zEvZswzB6L+
wiNrP5lxP8j8CbeEi/xBeISFbE56iRt5nfjxU6X0vya6TZPnw5/J/HnG8+NP
M+aZx7wh+mbG86vXM+aZe7wl+nbG8xjoOxnPZ6DkI3MU/OGOeTX5+j7l0my6
bZPn1R/I/GHG8+2PRD/OeG5H3pC+ls2WM/o3eR5PGuGZ93+ScVqZrxMG/pkz
fZmxPMI8inka7ZL5E5R2zBoD8eCf+RVucdcq7X76TqEjZZi2DN2a9iF6F7JT
1vc8cs/inllT7lkclDXlPshDWqp9VqutC307+Q1m7qPcK2t77ncsdPIbxrx7
3NzJFHcXq0++T/4ekPywd9ZuuRtyv6zvr+E+myly85jcPCg3I/r6DsQZffSP
Wd+fyF2PQ7J2yz00u2f9jXSP7OvwZsr9vlnfg0O4g2X+Oe7FqVM67uvgt27a
d/R7QrxL06GjKe8y3ap/3FXYTbhc6dlW9Fml5xrRrYVthLn63iz6jL7PEy20
NL9I6C9sJywQ+gr9CEfIh7ulwk7CzsK8gulzCucW0V0i7uuFAcJAYZSwVnmy
ThjR0nm/Rtg+6/s3uddzib5vH35uCH87CIsjLdjdJOwYcd8Y9vBXRBo3b+nz
qB91crjsY7Gfdb/SdkjW9xlxj9FguftZ338Rhmd9VxF2w7K+Pwj+oKzvDOLO
oVFZ3zfHfYQHy7yqk92N6mv7S1Veo7O25w7RkVnfkYSf0X397TK5aavv98h8
r7BvS8f/q9Cqm9OzT0ufGeXOU+403Tpryn2lI7JOO+FydpRv3Dl6if7xK/ld
rn8co+8b9I078A7I+v4j7kkam/U37mHaVfi6k+vijlnfl8p9nztlTbnLc+es
KXV3h6zvWsXdtlnHyZ2mA7IuN+5AHZg1xd3+Wddr4j4w6/jJx3FZ3w/F/U8T
hQqhUpgglAd/aF/fjTtLeXVIX8dziczjs77HFrsjIgzu0z0yKHaHZ30XFXEc
Fv8Kv19L5/FKYWHUkS2Eq4QtyW/hNKGNsLEwTegmdBemCl2DnyJ0CX562PcQ
ThVah/8ZQk+hl3BJ2MNfJjQIOeEUoVX4GSckhRJhpspxvdL4mMpxdEu3Ffix
MhcJCeGwoMXC4UHxf6n8lok+Lr9HRHilwpFBU7gRekc65hScxqfl/mLRzeLf
zhM6Cp2Ec4T2Qgf6DuFQYQz2Hd3H8BZcfUf3Q/RB54e/LPFW+47nlDA+KHdA
XxD2nYVzI2ziO1uoj/gmh/0mwuyC6VNK50Wim0ZaSceGaufLLLlpJ/qk3Jwe
ZdhWOCModiNbur+hDzpL5rqI7+oof/rE8ZFP5OPJQm2U04KCy+MFhf90S/dl
8E9FuPDz5eYg0eflZpno7sIepKml+zvcPSjsLxwgPCwc2NJ+7hL2EvYWnmjp
8Qk/y4WhwsHClS1dZ6mv17Z0/02fPlfo09L98m0t3d8T9+0R/57UCWF4hPto
hDdMeCwodncKgyIdd4Q/+Nbd3CfdLUwSqoWWwnFBNxKOD1ojnCRkIu9OFNLB
Hy1UCi2EiUJF8JcV7O8J5dsxYV8lHBuU+Ga1dLtpFB4QhkQ+3tvS/Tj96D0t
nU74CUJ5xHF/S7d//DwUeU++3xf+sJsdYTcJc4KSpyuVtgdYt2tynq1S3fm7
2vn1T7VliA0Fr+80NllO3DfjtR9kRNZQDgg5b0jw94f9kJCVWVPDPzI9a2qD
Qq5lHeegkIPHZrwGeWfYsw6KrL13+Gf+xHol65esB4wOnrn3qOCRfVm7YS0n
0Wy3fZo8N9grwnoo0kvcj0T8Q0OWZW1xXMiCJ2W8Hpxs9vpvocmyLeuJR4Yc
PC545ETWK48KeRHKGmRxs2m+yTLxkeEOmZR15GNCNoUeG7IsdFLIr6znsk78
QuTN4SGbniKcGrLmycEjz7IGTVqRxUdGvnwSbk/LWJ4+XTgjYxkWytrZexEP
/j8Nt7hDzp4YaUVeHxHhFjU7j5uYz1J+zIeFbWX+QPRDYRvSlDa/NXGkzffP
2P4joZfMz6Xt/w/VsY9FN1WY22VsD78D6U57Xbhnxutw+Gkn872i96W9Xn9H
2vLxrwWvJ3VSOG0ylpfvFjbOmN4jtM2Y4r+DzA+mLWfXZRze/UJ9xpS2MZB8
STsdA8jTtPmtKKe0/61Z5tdZHxHy1AnWdFjHa/baZHOTywE5vk3kL2kiLX0z
9vdm2vOkYRmvfT4elLXPfhnbvyUUMg6b+PrI/Era8f1esP0mrAVRn1g/ErbM
mJLWJyI8yrKResy6ktCQcRm+KHTs5u+5qFutIt1NGbslPvpU+gn6iHeizlJf
mVez/sv67kaSS26RbHOrUJM1vU2YrnR+KH+PqD8c2tffpkj+aSk3N3eyn1qZ
bxe9o5Pv2r9JdGkn37kPxR2y1PWiNwjZrO9P5C7DpxV+ueZPfyr8tQXnXe8m
r8WQL+QHa7jUS+op6wVbBX9V2MMfxbpajcOayFpSjdcxmdtvHmEh2xH/jUKL
rClpzci8rJP/YWOZ7+5kmZi++Xf9+x/V7t9/qzZP343sBk/fjf2fQhv5vauT
/c/Qv/ylb482ekzFHn6qvj8v+pC+t8ta7r4PebWb73at07fWwp2dHFanrO+1
JL9aZZ3H2J0WdZN62T7rO165n7Jj1ndZ4qdD1t/g67MOH3fTlIY3lIaHG73O
QvnT1y+I+k0ZsN5E3aWtsD6UizrI+gp7Tuw1sV7F/hD7QrQb2mR99FPtgl9T
sNteKtPVBdv3bHJ/1jbcsQfQPuP2zboVfQ19Vadujpc1LNZ9dov6ynoP+1js
a7E+1TV41qe6BD897NkTuDTCo92wNtYz4rgk7OHPjfiZx7M+l41/Y/2uU/Cs
B7G3xx4I60M7B7+u4H6wocl7v/Sb8Ozvbhv8+oL95Zq8dtUceX1t1Gvcsf60
U4TL2tmOwbN2tkPws6McaN8XRt5THudF2kkra3z5KL854Za+h/W1gRHW3PiG
O/att8+4v7w+KO7OTKl8hDqhddrrHHcJafYERJfV+G6Ss+N+Eu63PCvuAOFO
ztMafHcl9/lh5k6/LxvMc3fl96IXNPgdhDNET2/wvZ0VYeY+Je7GPCO+nxNx
8YYC/s4Pv4P6+Y2CbfvZHne8z8BbDOeEe9484K0F3lnYK9zj74ESh3N/0AvC
zWlZt2f6g28a/G/c21kVZv6RNJI27n/6vcFvEnAPP3dMXdLg+6N+bTDPfVPZ
MPN9qui0Br+ZgL/LGvyuweB+fquhUfTkrPtW2j33bOCGezK7Rly4nyE6s8F3
2PO+w+QGv33Af0yOf+EdCsqFtxu40593ArjPnzciLmzwWwi8z0BY3IE/M8y8
d8CbCDPDzFsJ/BfvNZyUdb9J+k6NPov8OrCb753kzkneO7i8wXda3i86v8Fv
EEDnhbkQ5i3jbY0FDb7Tnzs88ctbCVeLXtPgdwY4Lza7wfd8cg8i9yGik8Z9
mHMjLvzNCb9bNNg/9/NzZ85VMvNGw5B+flch389vEBA+bxOcEvnN/+QinP+9
3TA3zPPiX7jjiPs1b2rw3aFLG2zmzBdnvzgDRn78l8YGv0cwW+4XNfj+Ns6T
LW7wmTLuW8PMHXGcIbu+wWfEeKcAv9z3yD0iSxp8f8jc3jZzLu20CJN3Dbh3
7vqIl7TdEOnh/N/NDT6DRhpJ69BuPpO39H9u+jtvNxK9Sn5vkbljd5VJb/sd
1s13lvCd89T/e4+B/yKeGyOcayLPyU/eF+HNEt7m+CnM3LG2h8L8oMF38bXp
73sNuYeYNzF4V+jWlO/O4l4t7nPC/GyD72haG365Z3UI50xl/qer37i4N+oV
5nviO/cKftjge1u535I7hblHjTvWuA+Xu9fWhxvMuHm3wfcB7hJm7qDj/jfu
leP+uuOyloGQm7gnk3upuJOKu9neC7/cr8XdW9y1xf1bmEkv3++PdN7Z4LtB
OQvJ+xt3Rd1uk7PdX139Nsed4QZ6d3znDBd+uVOUNz0eavB9pw80+M5WznJx
Nw937O4U5mUNvqvn+Eg7sh51mfRwdxfvmeCfs0Vv9vP9vpn+zh/yijvq9uvu
vEUvtEtvp4c01vZ3vLjn3RDipb/iXt67wg1323BnLnfdcM8x90Vy1+IQufm8
wXe0clfl6w2+R4/7894IM98xc6/eDsJbMj/f1XfNcfcc99Fx/yX3TnK3JPd9
cu8nd9px9yZuuJtuZfjlzkHuosQ992dyV+ptDb53l7u1pzT4bkDu06av5j0a
6NQwdwgz79pQr6dEPd8u0s9defwvYXKfD3f98u/cA8x9eqSN+/e4N+yVBt+D
xx2oLzT4flHuk/6kwfeA7dPbZu4DnBT5xv2K3BP2abgpCTP3AnJ3KHWV+w+5
g5q8vTvupuauQO4JPFFln45+vFV/5wd3MX4d6SFt3FH2YoPvPeVeNOo5d5Rt
Eenk/rQTI0zuePws3K+Ku864Q437zbjj7aX4jhvM3P3GHaW44Y61h6MOc6fx
lQ3uq7nfbGGDeczcO72ywePdlVnft8q91bxrw/26tAveq2E8Ziyu6+83a3i7
hjde8EudZrz4M9oRfv+MeKcprG5Zvx/Wtr/d0g5wwztntLPjlYZ/Rdd39Zs2
mOnr0Nle02C9br7z5s3/xp/V4eahCGdSjCOrGv6vv8LMeHhppH9lyE7ITMhR
/F+b+EfKkTvKuS8ZcG/5ryq/fM73q9OmoPDTZM72t7mT6NB+lmUO6mc3zeGe
A56FcL9S2CLC5E2qrXOWkQ4Kvwf2sz13mO8bchHm/UrcP2yc8z3PvC/EO0Z9
w36LcMP95dxj/j9/W0U4vH21TcR1QD+7fTnnvoJ0kkbuD/y7wePvggifsRx5
ZqOc373iTua1Db6r+eTeYe7mekQZIQPwxtQP0Zbp16pzHlOQnZBNkaNG97ab
b7u6rf8Y7nHbMtyvCb/c+U38NZGG1pEe3p+irrfIuV1/HGbuOeauO+7CQyea
cY0wCY9+gDuR/+e2Kvx2jDTQ93BHKWMq4ynvU/3cYDntEPlZ0eD3wdC7/rbB
6Rne22ZkY+Q+3gY7I/zyxhUyILIt8i6yIrIq8ivyXrcwfxVvgeGGesC9p7xt
xjzgIIX/VYPl4frIw/p4s4x00pce1tvpRO6lbvwdZTcj0kD6ea9sRaStbaST
siUuwkeePzvixbwm+gfaXd+c2wL92/Skeeoz9yX3Fp5Uno8stnlE3MnM3eLc
L8s33NFncg9tQ7jfNOe7oOmjeN+gUegaYebC/VPF/o573OKHeyG575O7R7kz
lDN3tAvGTe4nbxdthH4PM30DZ4g588w5YsycK+bscz7hMPskfPco9jPjLlLc
/HcfaW+nh7Rzbzr/xXj3U/D8b9ec79BmfKyOvoV2xxjB2wn/m3thZrwgXxdG
3uKve/g9I+u9Q9YwOK+Cmw/KPP7ihnth18hdD5lXJ8x3CzN9Pvdrfx7p6hFp
g/aMNJMX5BHyDPnZJfJ/XsL/cHncyblZ5DNhd43wkZHoJ++IfrFv9GPkf9vI
8/HqAjrkfH8zb53x5hnjBfMjeN613DHnN+Co8w8qL/rnPF/kG3Zfl3qswS/+
eE/vv7f94m5h7g5mzlcXdu31fZecwyeub4InHNK5edRb3ubok/Od01OVv11j
TCKM/hHOf+/g5TwX/C+8SDP8ThEmdOdIP/62i7TRNkkn6erAO3gR5qtsycr8
SpHv4s1GfcPM/bxNcZdp5/iOfef4zj2v3BXL/anIw7jHLXfHdogwofAvF9ld
x/gO7RTfyS/uWz6n1JQ8PDvMA+I79b19tAu+DQw3vD9CvvGOybmlLiPc0y5p
t8wxpigfu0SeZtJew0Dfjju9n2rwXbzck8p9qdzXy5rHIGEvdMsKksNE1zRq
niE6WNhXuC/ofsKDwv7CAbFWgr+9hfvDfojwQFDcoT+yZ8Rxd7glju3S1gdF
D7SQ9Xs/vI+0SdbvyvBWDGu7RwrjY134iOA7dLOZdeFt09ZnRI8SXfNb0tbp
7Jz1+ithPRTpPTDyYo9IE2s8uwm7o4enfx8qurbRunVHCuNDP++I4NG9Gxf8
q2HPuuzDEfZBNdZznBBrtK8WbL++0fqp2wnbx7rS7pGOm4WdhV1qrM+K/YAa
6wlCB9ZYpw+6Q43fguX9HvLrxvi2Y431JneKsG6Kb/AvFhz2aqXhVtFd45/R
lTxGOLbGb8zyDhDhDu/r936m9/H7srwnxDtCtE/eHOKtoaNDj6BF1DPe8sHu
4L4ut6nyO6yv39aa1sf1kXeAcLeZzI93Mt8g8wud/EZWr6zfzcIPsinxEDd7
LycLpwjf6l/2F23TpPqZtY4OOjv3Bd1PmJT1ujxzV97cJe2Ee1Bfv/17sdJz
TKS9Kus3dYmfN74as6a8X9SUNSVf2Dc6UTgp9o1OCJ59konC0bH/MSF49kOO
Cv7D8Mc/8BbBm538/tWrUa+Pij2b4yNc9kWOC559kknBMw/gvV7e6eU9A8KA
/0Z5sqfsWzf5PUnaEOW3Qt9HsNek79/JfCx7TU2eSxAG+i5vRtqPib0c6LGx
10V+n5q2Xu3RUVfQMT082gB6sV2FbjXWi+0SPLrg3YUeNdbTpX5NqrFOOd96
1lgXuVu4Q3c5JzTWWMe5l9C7xnrNDWE3O+ybaqxj3Yd2UGMd6n7C5jXWpYZu
UWP9b+iWNdZt31rYpsa671sFPyfCI6zLI7xCjXXitwx3zxecln8arYvdM9LX
P+3+hv5rU/bJaqyv3JY9vRr3nbw7R/9In7eRzLfUuP29XXCbL1FZtEvbLf1r
Tdr29Em8d7c0+oZ35f4R0ZTcd9b35TI/KmySNiXu9mn3ufTN6HCjG47O/TuR
9+iLz4v/axbq0+6v8dMhbX/0kXVppwU73tajXyPujmnbw6NzPTHqxPwIr2+N
9Z43i3qAvvUoYXSN9ZjHCocRfjf3gejrc5ZgW/KyxmcLtgn+mfB3aI112Nvh
T3i2YLqq0ecA2obdKwW7XddoPfERwshIN/0xffoLET91F93qMZEmymy4cEjk
47Dgn4ow+Icnwn5E5PvB4Q697Hryvsb62dAONdYFh3aMMqgR0jXW768VWtVY
3z8T/DMF2//V6DMQrak7UYYbhf/n5GZT0b8brZ++SY15yrVluKN9cqahqsZt
DlpdYz100tKpxnro0GyN9dGhncmfgsvw30aft9g48ve0SAv85HBL3JMibOI+
Jf6JdL8WcgVyy/cF9x/tmnyma6FwJf1M1v3vsfSFWY8l8G9kraMGP6Gv9c+u
VF/9muhRWeusvZv1uiRre49nrUeIjuHrYY//R7PWF0Sv8J0YD/DzSta6a4T7
RPhDv+/JoOgPPhUU3cMXs9ZvQ4fu5ax14PD/dqSdcL8q+OxErf7xsYiTNN2Q
tX4eenx3Zq0Li67rbVnrpKJ/OjjtMwacz9g3bcp5mv3SppzF+bjgcyBVTR73
ONsDv5fMP9T4zMFHBZ9haCE3Q9L2h7u907bn7MI+aVPiW5q13iH6hrdnrb+7
Z9bvZXKuIKNwlkUasXs68mO0cGvWuoz8wxF9HcZ8ldEtoruE3U1Z6zgSx42R
B/AHKuw/anzG5ai+Dm+h/L6Qte4gec0ckbki8xfe2Xo41pGYez0S8y/eMWDN
nHVyvi1v8BsQy8MNa2jc2f9Yg+/t500o3uJifTIX33kHivdeHg83rFE80eC3
AN4IObkh3lZ4Osx8x8ybFs2xVs+bC7wpw7s4vN9BvITJnWTnRJi8KcDcATfI
/70iPZvEGxbLI81j+nqterby5Nys97bZ616ctX4tertLgg4Qrg9KPXsp6il1
9Jys98vx/3zWeqjk73NZ66rCn531fjnuzot42Ic/Pyj6CxdnLashu+3Qzfv2
ZwqnZ71nyNz4WeHQCPesrN0Q7ti+luPn6F8mZy2Lw18QYcNfJGwacXB+8hrV
j2vTlmU4n0Od3iHtM2Cc/eJs5NnCOWmfz4Oem/a5vfOFC2gTqsPnidY1+fwe
9vCcrTwr/KMrc5pwetpn8iYLF6Z9vm6WMDtt3Rrsz0j7jOaZ4Z+zepcKl6V9
fm9m8JzZmxE8Z0AvEi5O+9zeZRHu5xEeYX0X6SXuHyJ+/Pyk9M8Rbd/kM6NL
ZL4+7XOni9PmOXN4uTAv7TOIc4Pn/O18YUHaZ3ChV6R9pvaK6H/XhD/cceaW
/vgq+qGCaYcmn2e9Ou3y4KwqZXJd2mcRyRvS94vc3yDascnnWkkjPOddF6Wd
Vs4yXhL5wnniG0VvSvvs71LRm9M+AwxlzsaZWOLBP2eFcYu73dM+T8U5Ks5r
To9wf4o8niIcnPa5O8753RH9GX3uXdHv7i0sF4ZmPTYc2dffFqh+Dk37HB3+
H85afxo99Iey1ueGH9/X366Q+4PS7sPws0vaZ7Q4BzYw7TOQ1NcBaZ9phP+w
4PpbqbzaifpU4zOOO6dN8b9H2v9Hvd817fA4Z7Zb2pT/fzBrPW/S9EDW5xng
39jWZzRXbK62mPbZQs5BjqJO1Pjc4fZpz7NJ09cFt6tWSs898r9P1vOoMWn7
42zoz5GvU9M+QwudJoxN256zpKPTDpv4Pin4PGS1wjws7Dl7enhQzpiOC8pZ
0h8LDq9e7g9J+6wmZy6HpV2GnKccnjbF7v6s53b8M3Ma3BLfWaG7US+cHbS9
8HxedVP0b9Ygi9XmhDOEeuFs4Syho3CecK7QIeg5whF502tyXutjXY83nkYJ
T8c6aF2EQbjs3fJOEu8ctY14Thfa8IaWcKrQU5ghXMIaYNDpwibChcJkoXPQ
C3gvL+j5QusI4xRh4wibcDuFPf/QS5gZcbBO+rvwm5AUxgmHC3+r6IaJHiys
KjIdKvxVZHqQ8I/MwxN296/MhyTMr5f5UNHRwroi01HCaplHJOyuRDgi4mPD
f6wwRkgIhwVfHGmB30v5fKToZOVzSnR8wnyZcFTwlcLRwkShhXBM8OXsQ4e7
irCH7x75Ok3oFnQqa8JBp7AuLlwa+XW40nC06FVKQ4XoRGGCUB70KKGFcEyx
3TUIl4X/amGScKxQFRR3NcIJwvHCeIU/S/Q6hb+P6D3C3cIewu3CMmH3oLcJ
g4Q7hTuEvYS7gt87/MEPER4Q7hcGC/dGuJW91A4lMzVKptgo4j9OaBmUtJbF
P40XSoUjqe9CRjhJOFEYpzSfLHq10twq6h38kXnn37X6fpjMh8l8JfsAohdF
Pd5MuDj4YvK32O6ShBs8ijNjhTFCScSPXSrSRZrSkRbycVDede0CxbWOOljs
tsjaO/scrKuvTfgb/IaEwz5UWJ8wxc8aRT0y4fq6och1kzr9Z5Hr/oHCdzLv
KbqH8KPMe1NPhZ9k3idh/meZByfMr5R5iOh+zHdkHpSw/19k3jdhd78W2R5+
RZHD3p048g77PNbmZd5G5nNkflpuurPeLzwjc4+E+f/eZ+vtudX67l675Z01
7urnjvdu4j+Q+20TDus9mbcW3SrhtV/eLkOO/bbI8e8mfFNkuqvwdZHpLuw/
CFOFKRH3dGFatLM3hNejvUFfi3YIfTXhPZs/og+ivb4lvBnt9s3w/5ni2kF0
IHmhf99J9Fz9+5f6vnPC/Icy90/4fz6SebuE+Y9l3j5h/qki5xPp/UTmAQnb
fVrksOG7xH9cLHxV5P8jjs9l3jHhdOwZbY42+bi+b6ZvmwpPFjlswqgXzhbO
EqqFScKxQl18O1NoK5whnC6khROFE4RNhAuFycJGwvHCcUJN2MNnhJPCD3Ff
FH46h78LhKqIk3zdO+8wLmTPgXpEHgodgp4jtA9KujeLPCDcwXmHdzH7EqLn
h/9a4eRIRyvhlOD3yfufLmJvT3mypcxbCG8XmW5OOReZ9kt4vsP+x39v1RW5
DuLnzSLb9014/sVexP/eBmX+xHt8bxTZvpn6VWRaSHgvhn0Y9lPaRX6T162F
UyOtbYTTgn+iyOXGf++Zd/s+X2H8pu/7J9xuf5f5gIR59obYg2TfZ9e84zxb
7veLvvY+YX/hweh/dxVuFW4RXsGfaFOx63df0Wbh2YTHfsb8T2UeKDpA+Fzm
HUV3KHabyRfbf7na8kdqyw1qyysT7uuJ/xeZ943+nnZWKLaf0Upno+h8pXNM
3mFfkXM761fsdNBGSQt+Xkh4DGMMfD5hiuzwcsJpJ6wXZc4V291zCdvzD8gT
+8f4Q9s+IPKDts5byPBj8x7PFioN3yc8ntG2vos2xri3ImGKux8THtsY676R
ebfI16cTHssZw59JOP/gv07YfhfhC5l3KnY+finzzsXm0ScgPbyNiF4Begno
IaCfg/4R7zDSJ21e7Dz6OeF8ZXz+KWFKmj5LuHwos68SjpM4fkg4vfzbUwmn
EfniQ5n7i25LGmTeXnQ7yjvlt4GWCC8pf24QLWm0LgJmdKvQW0P/FX0Y3jZH
B4j3zfvLbpFwnbBt0GtDJxb9IHRZt4lv1wjbCYvDT6MwW5j1/8nHZ4VsfJ5o
QmnoIHqucE7IzeeEu6xwgXC+sH2knXBzEd5lQkPQS4WtI/6rha2CXiXkhcuF
uegjlei/hCOEd5U/WylvthTeSZhuwZidN12gcntP37cutrsy+TlKGC98kHAe
byO8nzDF3V5lko/QHxT6Kr4Fwnxhc2GhcIVQEOZFmjqqrf2mtraD2lqfSOMc
4aOEy42yRE8T3Sr2nftFGITbHGET1hYpv2VGHC/m/d/JRvfTbydc165LWN5C
3rkmYXmoOOrrUuGmqMfQG6NfgN4Q/3kt/qL+3Rx+Bob99ZGPVwlXRl7g9uro
Iy4X5ka/g9slUUevi3DvTnhewXzlzoTnG8h9rLOh+0Y76tnP+oMl/azDgP4C
eggT8g5vcc75tSjCJf8WB98n4p9T7D4GOjv6o3mRPnQF0SXkTd7e/fzGe2k/
v8OLziPv3SPbMfdC/wQ9FnRSkP1o6w8LD0UfBKWPRu8FvRDeMqb9PxLu0JXE
TD8wMW+5e0nO9Y78W1jsfnOBML/Yfef8SOs9Cc/xyK+j8na7KOc6enWUAX3K
FeGfPuOWKLPG+G/mA9cmXBeoB/cmPEcl3BF55/3cnPUS0StEnxBdRPQT0Y/q
VKF2KZxXYX0QdFXQFUFvBJn4f/on6I7wNuuChOVmZOQrEpaJ4efHN/wsTFhu
xu6mhOczzHsWJSyXU3cXJzx/gF+S8BwJ/pC83c5RWm7Q98piz6WukjlRbHl/
eN71fbbcXJ+wPf6vTNieuJcmPKci7psTnrfA35/wvJ05930JU/JrWcLzFuYK
tyVMmXvdmjBlDvSAzO2L7R8dVN6tRefzdn2vLbb/kXnP/y9X2h5PeA7DnOYJ
mbsUm3844fk2awaPJDw/h78l4XhI610JtyHaz0MJuyXcRxOe5zO/X54wxf+o
vMeNeYr3sYTjxB2yIH0ffeRxQekjh+ZNL5X7NUmlW33hiBK/P45e6j4yr076
2yHCPzIPFx0m/Cbz/qJDhMsVzuGir+asq4huFLpDc/K2Rxfxd/EHlNhPUhhX
Yj8J4TBhbOjrvtvVernoaqKjyfmX9fJ7qOhoYV3SdJSwNmlKuktiHCDcoghv
jLAhaYr/P2Q+sMTp+FPmg0rM/530Px0s3CtzO9G2wj1J042Fu5OmbYRbZa5B
b1G4T+a6Evu5K2n71sJSmavR8RRuSdptS2FG3vbPomul761krhVukzld4nDn
5p3fr8jNX/o+tMRpXZV0GuHfRtdUdHPhraRpP+EN9PdEm4U3k/4Gv0zmTInj
uD3pOOEXyZwq8Vj6mcw7iA4UPpZ5e9Ht0GdLOk/Jy5z6iFnCZUIvYaYwQ+gt
XBp8bcH2gzRmNYrODj+t9P0K0b30vVl0vjBPGCBcLywRmoQ54SfP2QxhLvdG
C/cL9/GOifBA8DsKNwk3clezcEOE1TPSdYlQiHgIq0+ERxx9hQWRjquSrov8
5/S86+jT6ITp+64y7yK8x/sAolshbyRNtxRm5U1flPv30f0tsbsPZN62xHxG
ssE3kg02l2zwib4PKHH+fihz/xK7+1zmHUtcBpyzQG+dd+2/0PedSmz3jcy7
lThNX8q8c4ntvko6jfAfJV1uhPutzLuX2A/6tujsonM7W2neQ/QlfftObvYs
MY8eLebv9W3fyO97heuSriO0s8VJy0/UG8b7EvHJpGUEaDF68gq/TPTWnMe6
tcKaYs+JW1H/kh7XS5P23xi6ZozFrEm1kbl10vqZ6GZulvR4SNiJpMdVDhBt
KLYMUiFzedLzbcLOJC1H8I10IDekko6PMRZ/62N8JTzCYnxdF2k9IW/7W9Bb
7O3zK5smLS90S1qXlbXb7knzzOfq6QuSnsu1T5pHPugk2jFpOQLaIWl5Aoo7
5oH4a5e0TEA+rS72mY1s0jIMa3UbJ50vrM21TZqvUr36TPWqj+rVyUpzL31b
pjQ/Lze9k+afkblH0mk9SW5qRG+Tm2f1vWfSdqwJkt+UDedEXujqsw3INaSB
f9i9n8+OpESvTbou0E6Qd9JJh4tsspFoS+F5obfse1HPKGPRnHCZ0tAk+gK6
jPrep8T860n3WwXsZG4osf9XZc6X2N1rSdvDP5d02D1pe0mHjZ8HyFfRemEJ
9aLE9fV6mStKzF+Sd9/8jNJwo763kLlSuCFpirsHKasSh3V/0uHR19+cdF9O
//5s0vH3IKykaXf6jqRpN9qh2s8i2pDQWn3gYtG9Gy2bVxF30rI5tDJpGRxK
nd5cbhdWuN9E5iNfq5OW16H4f0zYVPFsIjwhcxfRzYQnqacl5meyf0GesR9O
eZaYf0TmbIl51oxpN5TlcqFzie0eTTps+Ktp3yXuKy/N+/+eR85JOk7SURfz
Qs7C7q90Pxj99YHCw8JDFdZHRR+bvQX0sS9JeO2xRPX5PdXnHt29L87aH+s5
g2NvnD2RffOWT6fkrN89J9ZY2EN/sKv38dGnRZd2dsLrPfNDnu0b8it8v5Bf
4VlLQr5EfmRt6erg98t7fjU157XCRTH3Yq1wcfCsjSJ/427bsIfv29vnfmYl
vPYzL+Rq1hOXhH/Wf5kvIevtFZQ50/550+k5r10uDTl6SN50Ws7rxfeEf9Yf
bw53rD/emLDszBoVsibyI2vSjwTP/szy4FlLRiZGFh4Y/pCpBwQlrZuHTE9+
7RtumWew5vVA+B8c30jTAXnHeUnOa2EPhjvWVln3ZS14i8hvwmV/CJkV2Za9
HNaVWE8aG5R1o4PyXleamfP+EPI08jXrm8zhmbuzF/Ri+GddkvUg1ldYc2Qe
zprKhfGN9aQxETbrauxBsTbEWhF7RayjsQ53QoSNDH1kfCMd7Eu9FPGNCn+s
3xwa4REWewNPRloPzNt+Rs7rr8TPOhZrqD9FWllX/jl41iJZ12PdiLXJL4Jn
/ZV1K9aQzg7KetVZQXF3evhjjXB45BP5y5rstwmvjbG++XHkC+ubnwR/cN7+
LmMfTe3xA7XHXt3dRlmzWxnl90uk9eAot+VRtr+G3UmR35TNBfGvrNWdG/Hz
D8Py/jZLcR0QfQP9BWvqzIWo0+x/3JHwHCtNmrqpjsjNRupLJ4rupr60UvTo
CvMthGOCLxcmCEcJVcKxYZcSxgtHCmVhD89ZY84ZH448m/Q8gXnD1LznPE/m
fDb2za4+98qZXM7IcqaJc6yczUV2GtTbZw1/SvocFmewfk76fA3nxJgfzUh6
XkS4feMcA+dueOOSd/t4W6Q00si7eN2EacJUZGjhLuFOYR/hHuFuYYeQhZGD
2xQsu+3DfRqij0T/u4twC+OJsLHcPCo6mLtKRJeHu53DfqmwU1Dk7JzqQwnv
Pas+7B1xko4eIWtPF7oHJa0zI//4zz3E3y4sEwZF2u8Q9gyK3W7CbcKtwu7h
Fp49JebkzMUvS3peRNnMSnpeBH9W0jIx8vK5ScvKyO/nBEVGPjso7loq3OOE
ScKZ4Q8ZvDq+UVfOS1qGJqyWyqux+rYr+qLhljlTVt8uqPAayh5RT1lL2D0o
6d410k6dZu8QmQz5kb3EZ4PfSP6PjzTVKJ+/Urvr2917j8+Fu7Xl6mtkP1JY
J/PoCvPrZT60wvzspOe05Mu0vOfwT6l+zUt6ng8/P+n5M/zCpOd2zLPnJD3P
x/+CpOfbuLsi7OHnCv+GO86EM3+YLJwvrIj8+lfpOURpGS6slnlEhfk15U47
/JS8/T6htK3S94MrXAf/Kbe/YUJ1wXQX5Xn/Buc/9xJsQL+twv/cLmSNM4Q2
wmnCqcLGwunBP4yMw3kX4aESU87xnB5n77g3YzkyDndOlPpMV2vRu5CRSvwN
/0uR+0SrhDtkbsXZPuGmEn9rEeeeCJvzQdyPwX0S94dcOF2YJrzPvFDftxaO
kfkt4U1hkvCO8DZyYz+f7eSOjv5xDomzVJwZ/LSrz/FxTwXnDtvKfGOJ468U
bpa5ZanTeovMG5WaJ45+on1LHefmpebfZV4rumWp44duUep0QHG3NG9/XyAz
y7ypzJ8hwyOby9zEeShk81LzryHLl5p/XebmUvPLmA+LpoXbS5x/8LfKXFPq
tCJTz0BORybP2+2nrAeW+P8qhDtLXEaUwePIvKVO06PIwqUuy5dLnK7GUs8V
Zka4PSLs6SHrTxQmlHhOcGyJy6Q6ygMeef+44FlDOVE4IeYMR4d/1niOD3c1
YQ/PWsvJwknCvLzDfo15scynyPx6zvOKs4QzY95ydvDI6OcJ5woL8qZv5Dwn
OSfcZSLsE0OOPz/8sM50aonjQI6/IOyQ4ycHj1x/YfDMnS5Dro85wxTh4hLL
9dCLQr6/KPxcofRMpd7mPPeaFf67RR3H7tq869z7crNQ5tnU9Zzne3NKzLN2
tZDwSjzHmxt2zPEuD54537zge0caKUvmi/PDrl+EsaDEa14Lwu5KxXul6Ns5
r9NcVWK+XeT3GcKLQk51pEF4Uuauol2EJfK7SvzHOafjX+GfSB/07/gH6Kr4
/7+EPyON0D+EW6jX6odaCjeXmlYLt8pck7Id9Yz2RrukXq4UfiUPhRK5S5b6
n9YJa+PfoGvi/6GrI49WR1pnRvy/l7i+/xbhzohv8IwZzwhPh5zxcoXfaEMe
elV4pcLrd6uEv4T5lYpXWFPp8X9j0TaVljXaibat9LpRXaX5DurD/xR/oPrw
bMH2Bzd6/a6+0u6Q1d4U3qiwDAd9nfAKpvs1elx8V3gn5LXXIn11cvOB6BC5
uU7/U1rq/GIsfS/8TAp/bwsnCO+HHbLgWxH3sWEP/xT1uNT1YJHMqVKHe7XM
xaKJUrfFb4SvhUV50w9zbpNfCV9GO/w23NH2VgS/WCgrdbi0px+FH6JNfhfu
Loxv3wttJA98L3lga8kDL5W4P6O+PlHiekrf97TM3Uud7mdk7lFq/lmZe5aa
f6HEdby3cH2J+9Fy4TmZe5Xa3U1523+ec7/wfaTprPinL0rcH/wU6V4s9z+L
fpRzm/+lxPy0qL+/RHsrUpgbRK/Pm36Sc9v7XPgs2iX5ijva8fqo6/RfHxN+
ifuzT4I/Tfg0ePpaxtT3hNMjvE+jfX8RcVxT4jZE+R0fbhn36Dc/CP/HxTfG
wOvyjvODnPvXD8Md8i71vXWl1/tPi3SxV3BGxH818bAnzl4u/yS6QXSu8K/w
jzAn6N/C7KCrhMuEv4Q/hYeVhjWifygNl4uuDv/zhbWltruGviHl+G5EBhGt
ZM+e+sU+Ofv8paYlwiN50z8V5mJ9L0vZ3RLqQsr8DaUOo0K4CXkn5XCvL/U3
3C0s9T+tp7yCrqOPCkr6DuQfhIeEfYR7hLuFgxmnheXCvXl/+1npGcS4Ltwh
3Kfvj4j+whoI8kep03JP3n3oT/o+NMLA3QERz4PC/kEfEE4SPhQ+EE4WPgr+
qlKXD2UzK/KefD8x3L4v7Es6SKOwn3B/8EMibPjBYc+/7RhppBwujTL8Qzhf
WCF8W+p+eqToCGGZ/uVQvudc10fLPKrU/ToUd/TluD2k1H06dLgwoNTlQbnd
rHD6i37J+e+InzLcPuwp59vyzq9vcm73E4UJ0R4OFw4rdfuDji11O4SOKXV7
hZJWxj3iH1bqMY+yJFzGwGFRthdTPsKPwkVBfxAuDPq9cKrwifAxdaOf7wsp
7+f7Q1Z09Z0h3CnEHRhflPp8Ouf/OafPPSH45Q497g3gDDx3xHF+nbP7nGHn
HhHuwOAukfMi7/F/gfBdlMc04VfqmDA16M/ClKD8wymRRurNQ8rD30V/V9jT
RVeG/0uE34KfGWWOuwfz/tffct4/PD36i11KLRNQj3ejbEotC7CvgxyMzM6e
EOMZ4z/7pswrkP/Zs2Q+wzyG/U7GA+QX9oeYhzAPuCbvvv69nPdZsYdnj/Tl
8MO+0dLws0P4Q75mr+i2SMcukRbmE+xXLSnx2LVdUMbG/kFJ687hlnAHRniM
M600fq3Q+LVld+vsvBLpQP/m1eCRod8o8VyBfV3GM8bhkUGRy0YEZdxjT5ex
jbFum8gn+vhDwp45AXt0jNmMLVuHPfzVedu/m/Pe72Mlnjewz/pI5C97yM+X
eGxEV+i1SOuESCP8kCiT/+7eiTKhnEZHuviHMREGaWXvdnnEcXDECb9rlD91
4qq850jv5HzfCPf9cHfisbJ7W3hLmCS8E/wJpe6r3qNPypuulN/jRN8Nd8eE
vzeFOpXFzyqL7VQWR4l/TXhVOFJ4RXg5+oXXw+7o8PeGsGep++bbhT2CLhN2
D0o93ku4q9T9OP3BY6Xu6ydGGIRLH/aE8Hip+5LHw90REf9Lpe7/nhaeKnU/
CH2y1PuXzP2Yf+8ZlHnkHkHJO+7zwg37p9z3xR1pzOUZ85lzM9cdFTLvUxW+
S+3Drr6/hTF+21LPz5fnLaf/lXP/95zwrDCw1P0r/e/9cvMM/UDO/fST8W/c
58kdVPeUuN/EH+7Gxf+9WOr+9fkIl373heAPD3v4y2M/8N9i74v/HbI4a2MZ
ySDpSo9/6Nh1Eh7Lm3JWhfGQcyvo5TFOdg5dPMpjk5R5+seBKesVkvauol1S
Lo9NU3bH//BtM/TcKqwrdG6F5YbxwpEpj/ejREeGrDNG9NAYX8emzDPeHhY8
MsgRwriU74nifqMdQo45PNw9k7f9+pzrCPGTJsZ2/gkdQ+pFt5TT/bjcdxf9
J+e87pEyT973TJmnfaBfiF7hE3nTf3Mey9FrZP+K9oQeJO5oP1umrJeHnLJx
rDMx3reNdSbGf9ah4GkTtaKZlGUFwsMOeYH0Egfy0eiU84t2g9t0ym2rVcr+
aUt8Y374aN5xrsq5XbVO2R1yCnqcpBX5i/weHTLcUVE2yDUHiw5NWb6BHpTy
WLev6OCU5dDhosNSHvf4tk/KMinf8M99OdzBw/jLeL63zHulfK8Od+hwtyry
DmEfmPL4d4Do/sJnSv8E7nBq9N7gl8IXKa/bQT9Pef0O+hllmre/tTmPpYRH
WIy1+6WcbsbaISnz3LPKnVs7pTzG75ayjiVj/u4p87TjScKxKc+/jwuePD5R
OCHyGnp8ynPy48Pds3n728B5CplHUIY5y8ETIq+RiycGj+x8dPDIzccEjyww
SHTPlOUg8g8eWWSPlNOKnE57om08mbfbNTnfA/ZjV9/3hVxC+VAGzAFoc6SJ
ucEhKZdlpfL7aGFimeVddH+pK8gy6OBuF3nxtvCW8HretKLRbe4l4UXhtbxp
eaPb5AvC85F374R/0r2MOhvpfjn88x+vBE8+vht+WJP9VPgk8v4D4f3Ie+h7
kffvhZ+ThA/D3cnCR8GfGmF8nPJa72cR7ht5f6tsdNm8JrwaZfAm9lE20NdT
7htmCJek3EdAp6fc910oTBZ6p6ybPDPlfpNv6DT3im/4p/2fEWmhD0bfGd3o
7hHeNPIvb1rc6D5rqjAlZb2ECSFrjI/0vhL16fX4h7GR98+lXKfJb+597RJh
XJzy/VrcrcV9xfSVF8U/bBb28MjO9PfUgzER3rMpt7kHhQeE9pITfpWcMKC7
x2x0lNF3RiaAoouN3ABF35lxuyllPXHGNyj63fRTp0S51QalPJ/Lu/yKGt3/
nRR1gbGwV5QJMjf1lLqLrEMfjP41sgwUHWpkEyg62sgXUNLK+En86JUzpvaO
smJMbYjypF97VFiecr8IfSTlPgz6MP+ldN4uWtro9nqXcGfKbe/u4GmL9wRP
f3S/cF/KbfeOlP3Tp94b7vYNe/hBER7uXsk771ON7u8eivJ4Vd+fEC1rdNt+
XHgs5b75sfiHQ6MMn0l5XHlaeCrlfuHJlP2PjG/wo8Mt7g6MfyU+9uVY22gl
HJRzH8LdthXRl9CPs8fYQvaVld4XrKo0zz5hdaV59iCxr6i0Th60XGhs8D3R
3AuNzh/fyoQ3+vn8QUl/9RF5x9ey0Xfrci8vaeBeXO6z5r5f6vJPwo9Rp6E/
RF2Hfk89UTi/iFbxbpriSiqeYiGp/yoWZiq8a/W9pNJ27Hm2rPQ/oK9TWmm7
txVOkeKvVjidCioffRsqc4O+XSZcKnyVN22v771EZwozhJwwK9w1CrODZ1/r
sQrvvxa421S4nDuNuTs73LWS3SnCyRU+R/FVymNnG/GnCafGvtoTwuOxr/Zk
8OgZka+kdXLkx3cp7609HnFvLJweYbWO8IivnXCmcIbQNiju8pHGuWXu+whv
RcrnPL6O9BHupopzk0rvJWdFOwmdlW+dRYc1+p+xh2d/Fxm2ptLp2qzS/pvU
/6R6amzv7v1g7DcSrq5wGSYq/Z9dKu0HOb6baNdK7yXXVlo+Zm+ZugyPHlL7
Sq87o2fQodI8egcdK80zJ+he6bDIS8IjDvbO+Q/coY+1XlhXYf2sDcFfKRRV
ms8q/X+oru7S3X3/SuFX4aoKpx130+IbdZT+++eo0+iqrhb+ZW1a9eobfWvR
6LHk25T5uWH/T4XP0KwS/kr5DA30z5T1XtdEWOi5rg2+Y8FpP6jRY9SKCHdO
hMccg/Hsd+G3lMe3P4K/NMKGvyTs+beROd+vfQx3a0cdoR43c3991O+04j1b
Ye+heNuLnlNhvkPMJ+AzcnOx6J5y00V0SoX5OuGsqJebChcJF1I+FdaJwN0m
8W0y9UXhnCS6u8KpqfC6P3sCq+kTlZZDhDWku8z8evpQ0dHCupTpKGFtyhR3
afk/McL6VOUyRt82Vvi10UaJj35ibJntEsJhwRcLhwfPXZvcTcx9m6XijxSO
EEqCjhOSQfGTEsaHu3t6+y5m7u0vE39U2HWO/0YX4ebefg9gEPfBiO4tejxp
FU4XThM+V/pPFG3H+Ct6Upn5WuHk4P9NOZ+G0xcJp4RdmwjjVKF1UOzaCmdE
HO2EM4PvGX3hJcImahd/Kf17KE3/pBz2MKG7MF2YJnQQzhXOEb5WOhfwTenc
XHShcIXwrb7fItpJ3zcTvVi4SNiJcUK4SdhZuDn4XYVby+ynizAl/HyZt796
hdMj0kg6ukVapgpZ+jvhfOILep7QMShp7RpuCXcT4UJhMuUSFP+7CbdFOnYX
lgU/qMznzO4QtheWCIuF7YIuEr7Jm3ZUOgeK3iBcL7SPfDpb2Fa4TrhW+ELu
zxKtk/v6sIffJuyvEbYOerWwhXBl5O+OkX83CnsIt0da94w0wv+dcrkdLPSL
MqGcBkS6+IcdIgzSuqVwVcSxVcQJPzfWNv4p9h0D7wnvFvuOAeg7wphyyYXC
s8JBwiPCw0JCbfxt0a3YHxR9V3hH6Kk6VqSxY5Tq2EjxTwlPCucIXwtfCecK
3wR/vrBC+Bb9GuHp8LMhb39bKPyxos9HOg6NtDwjDBMeEx5FhyXocmFoUNI6
OtwS7iHCE8Lj6LkExf8FwneRjsnC98FfLPwk/CicLnwmfCqcFvQTobhgurXS
eaboF8LnwoGRTw8JpwgfCx8J6/VfD4pujpwZ9vAnh/2HwklBPxCOF96L/D07
8u9L4ULhh0jrRZFG+GOEt4Q3hUlRJpTTGZEu/uGsCIO0niC8H3GcGHHCF4R5
wuXCYcILUQYThTeE1wm3SuVTrX8RJikfthS9Rf/1vr5vI/PWwntVplsJ71aZ
4u6tKvvrJ7wqc160j/CazIVq869U+VuT8LrMzdW2e7PK/voKd8jcSrRWuL3K
NCMsqzJNC3fJ3Ea0tfCYzJuKbiK8UeUwCPcJmbuIbiY8XmWKu2MLjv9m3q/U
9+4ydxO2Vz1vo3p+kur5EcqLl4WXhKKC6ZZyf7joi5F3RwqvhLvxwqvBz4v9
/NXsxUe5kb9HCa+FuwWyWxd7/ytUf+6hX1T4zyk9vZSWnsKHMvcX3VZ4RuYe
1U7rkzJ3rfa/TYhyI9xnq+wPdy/J3CiaE56XuXe1w31B5oZq8y9W2R7+tirn
aw3lFHVkrtAszI96Q33dSuPhlhWug9AtKvw/nC/iPBD1bBvRrSucF3zjHBJ1
kW/4p92i14gOJvnKuSbOQtFHdAsZhPpN2Ojsk3/9KnzGaK3y6kbxfTmjHe2E
djNV+EX4WZgurBR+jXzHH2ekKgsOb8dG5xdnmUg3+Yc9PP0T8SMr0cegi0la
6Z84BwVPHIMrrCtaVfDZnp0V5m/l1tHnTBXxQzlrRTqguKPvwR/6nvQHnGfY
tsJ9E7qb6HXS/tHphKf9o58KT3+AP3jqX0OFz4pVFJx/OzS6P+UsGWndSeal
wk3RznGLXXnB/zew0XWX8qEM6Ku2q3Ca6DNIF2W5Jh91Qe53Fr05wt0xwqY8
Nit330p5dBOmRZmszrs8CsgDopdE+fQWLhVmCl2EKeG/pzAj3PUKe/icMEu4
jPKJsPHTKMwOu760q6iv/YQrgufthyvL/cbTFuU2LxQ2D4q7hgibNO3Xz29r
VIo2iZ8TcfDuxoaufkeDt5x4w+Gacr+78d9bRDLvKtwq3CJsLywRFpOvQRdR
/jm/GdVfGCBcH+52E24L/wOFG8JuStRr6s7uwrJwt4dwe/D7CvcJ9wrrlOd3
kAfK80Gid5ab30u4K/hdIo2U5d7C3WE3OMK4h3QGxW4/4f6IY4jwQPCMr9RZ
9ItvrXL/sZEwUXWsSvRG0qDvd1a5X98zKP363sLdVe7L9xHuCX6wcG/wYwu2
v1rh7Cd6v3CfMER4IPh94xt+jq3yGMZYNK7g8ek6+b1M9C/hT2GWsCr42cLf
wR8l96tFr5f7uaL/Cv8Ik4R3Itz5wlphjTAn7PG/R/wTY9T+woORvt3jG/3r
YQr/YdFr0CEXfaTK/OEFj4vX8la16MtV7r/HBaWfPkB4KMI9qspjKmPs+KD4
3y3ioRzGKMylolfRZkVvrjK/vbBEWCwM4F+D3zX83SLMEH4XfhO2C7eLhB2E
G4UbhIFB8b9L+COOHYWbwt2EKo/xpHWm8EeEOy/yj7y+SPhR+EE4R/ha+EqY
Kvwi/CycHd++FM4UvhA+Fy4Wfgr/JwofVFlOOanKYyf8CfENmWVKhIefycL3
wndVrrMnCMdH3YUeJ7QMOkk4X+5WCN8K5wX9Rrgw0k5YRxYc3mLl+blhz/+c
LHwUaTpF+Dj4U4VPgr9WKFE8yWrnN2+D80Y4+Q7l7fDrqkxxd4XM64V15HPB
/m5QvAviG3V0urBS+FW4WiiWm4SwUOYN4f9Koaja/GnCp5GmIxTmZ5Q7+vmR
3/CXVrkNUZZnRZlQHtMiHsrs+Mhv2t5VVY6TOMYXXKeWNLq+bBR5fEyV2ysy
4MQqy3Cvh7/DhLHCifJ7CPJgo9vccJmHVbvtQQ+udn0aUW13J8n94ciSja5r
I6ttR15vL7pdtfNptOioyPdx1fZzsvweI3pn4/+91/6/99uhRwjlyF7CUUIF
/V3wlcLRwZeEW8KlLzy22uFWR506NvKF/xsTZQA9tNplAyV99BGdRDtWu09s
K7qx8GiVZd7O1e43+YZMfHTBcvFNje5jstX2T/uvjrTQVltGWpZXOQzcHVNw
PEsb3dd0kLl9tesreYY8eoVk1vX/k1+rnH/kb1nkB/lF20NuZc5A31wn2q7a
/XV9tXn6R8KGp+/Gnn87OuoC9YB+mbIdWu16d5DogeRRleVd5OLRQZHl+0uG
byUZ/oTuKu8qy8rMA+inKqLcRsr8VNjRT7WIcqM/q4zypI/YR3Rv6lOEwRxi
eFDmHIdXuW9Gpj4sKLL22KDI8mOCktZh4Y9yo88tjzwbWuUyoKwODnt4+jXi
36vafQx0ULX7sMHVTh/tckfRHardDneqNk+73LnaPP3QbqK7Vrs/gu5S7XY+
oNrt4XiV+x6itzW6r8Ue/8fp+0DRWxvd/okHnv5v92qHS59+gOj+1e4D9hPd
t9p9AZS0MtZShpQffQBuh1S73+Sf9hROKPjbskb3o3wjTfQ1lDlxHKc6967w
jtBbZV2ssj60u+fr3H2wvfAw60riOwqPsn4k2ll4rMxzBvjHyyyzwj9VZpkV
ubKrwlzbQ2WlMJ8os2yKuyfLbA//W96ybE+lc3mZw84Kz5ZZfsXu5TLLjsin
r8jcp9z862WeUzEXf63MlPnW73nTXsxJ9b17udP0RpnlWvw8V2aZmDjeLLOM
i91bZZZl4UtyNvNu0WesGYUs2Uey7FrJrhX9/O4bb5chDx+Q85tvyMV39la/
1Nv3df+Rt3zfu9H3dnPHN/dgP6gwO4i2F74o8xwDd1+WeW4A/2fecmcDdanM
siZ2X5dZPob/pszyLvxLZc4nZPxvyyzjYvcda2Qh564oM8XuhzLLssTxY5nl
V/iPyixnI1c/X+Y5Bvn1YpnDRsZfLfOIcq8b/VpmuRbZuazc83Pm8RXlXhNh
bt2u3GtArLWsKvOaFGtRG5d7/Yh1o7ZhD19X7rUY/Pxd5vUs/PxVZn+st63K
ex2tUfnzb5nTwtrVX3mvH+WYS+r7/iFrrywzJa3/lNkt4f5Z5vBYl/qjzBT/
9eVeVzoryumc4Lurbq9X3R6h8s2Ue02K9aF0UNaNaoKyRtWq3OtcrGP9UuZ8
Yn6wUdizRvhTmecJlMHPZbaHbxn2rFf9kzftw9nScq+JkL//5p1/+UbXqXMj
rbTb84J/oczlRlmWR5lQTrWRLv6htXBqpLVFudfLiKNKODb4VJQtazaflrlN
MPf6uMzzNOoN5x62Vb+yjfAh8+BK8x/JvF2l+U+ZN4sOED6pMN2+0ucithLd
stJnI6BbCB9X2B7/nzFHr7R/zktsXWk/7CeNED1E+FnmwaL7CL3UH14gepjy
5xfWDypt9yvrCpXmV7LeUGl+s4LTPqLR+1IjKx1ud30fJXpoo89kkK7NK31O
o59o30qfUWkUzbFXJ/cHio6W+9/1/QCZ9xd+qzAlPs6gHFRpd5xjGVpp/kvW
QkR3qvR+Gv80vNI6dgdX2l2Xgu1HKvzPWY+pdL5wVoR0kSbOzTRVOk0vyNxA
fy+8WOE0wn8j826iu1b6XE2fSvvhvAv/1FzpMy35StttqngL5HOjz8FgD/9J
mesC9eDrCoe3i/At89pKx3GG8DllKJyKH8q20nvyRwsThVPi20eV3p/n2wTh
9PD3aexTjhXGVHo/+ShhfOxx8u1Q0l2w26OVzrzabLnGuCPUZgfl/A4e7939
Ue47IDjn/We5zyTD/1Xuc5/w7LtPEo4VjqfOxdiJbsExke6qsIdnz5X4R1d6
T/WwSCv7w4cH/3yFy6GX8B1rVKJ7CF2V5r1ERynNP7K+VWn+pwrXZfjecnMJ
YcnNigr7I3+/Z32r0mGdJHwofCCcGPR94YSg/EMPhXMkedjo/XjyDx6dg3GR
1q8qXIbURXQOjgg79mn5P9pDeZQPZdCz4HIaqzBPjjIkHewJcBcSssXaMu9n
0Hf/nfcacVOj12LYy2RflHUW9AzYw0wVTLdv9BpNpsLuWN/BLWeUWYOBcn4a
uYS1TPYrfi932bKeiGzBfgb7KsmC1xO3afS6G+fzOa/PvgR3z6FPypoNegbo
I7B2A0XHgfUdKLoJrAFBSStrQMTPWW3W8zjbT7is8fENHj0Fxk7Gq7lBGYvm
BGWsY9+P8Zjxmb07xgzGBPb9fg2evcCVwf+U97jVpdF7hz+Ff/YMfwt37HP+
HvyUCA936IYw/uEf/Q/G5r9iz2xdmcvq57xp10bvl6+Jf2APiXPm5Bf7Z0Xi
N8Se2/rwz77dhuDZV0uU293s+FfiuyziJB3sTbFnTLjs/bAHz548a41FFT5j
zVojlPPlVwTl3PmZqmdfRP/CW728E8u5bPa+2IMnXNYNuWeBOwx4TzbZzW/L
DpT7AUJJhfe92MvHD3tvrMlxB0CLguXinRq9V8S9BtRp9o648wuefSPuJoBn
D2/XCt9twH7aZhUOl/0l7jLAHXtW2MPzRjzvw/P++4L4J87Ws97JfRCkm/VN
7o+AZ02zosJ8acH1d7tGryfWV1g3gXVGKLoz7D1w1p2z72UF5+uARq9TYk9d
Z33273KffS8p+Nz7to1et+b8PDxryX9E27o8wsNufqSXONi7ow1RfjPCLev6
rAv/Gf4viW+s8c+KOOl3LwuKu6Qwrtz7RT/m3SY2a/RecUnYs3+M3IwczX7y
V8GzB44cjIx8blBk53OC4u6HvP1t2mhdAeQY5F90Bz4J/uT4xniBfsGnYYcO
wedlnh+w38wciXnMZhpr/u4huUJjzUG0kzLPpdApYL7E/AmdCeYzzG9OjzAI
9/u85zObNFp/4tVwd1LEz9tA6L4xb2FOMzHo69HO2JNmH5j2BmWPl3YIHRVt
jz1j3NEWDwv+oTLLi8iPpSHf0S8XR97j7oEyy8HIxZ2jf6U/5T0j3mPlrdf7
y2yP/I7OzVuR1gmRRv7twMgP4uQdbtwcKzyp+n+Q8uz9Mr9Lz/vT/2h+dZ/M
q5WfQ8RvoXnX0XLX1M979cXxHwdEeMyr9hXuE+4ts04Dsjiy9q95y9PdG62/
wFwFeRb9hVT89y95026N1kFIRh6gO8B8BtkZHQIo/tEhQBbHDp0J5gDER9zM
eZjToJvAHABZGx0FKPMGdBeg+EHPAvkbd9zv26bcPPuZhME8iX8iXwl3Zd7f
ejRaj6S63HI6+hFQ5Hd0HKCkD/0e5gDM59ArYh7OvPyIqIPMHQ+Jb9TRYVFP
qdPo+rwY/vcrcxmTliFlrhPw4yIM3I2NeJhnjwnKnB5dE+aizEHRPfk+eHRf
KB/KZv8oQ8I9P9zShtF1Yj7PGgM6UM8E/13eYXdutC7UU/Fv3MdwdJzvmax+
bEO1/oc7HtU2KyUHjlddmt1C7VRYJcwK+pcwuGA6Te6niP4s/CTsUzCdqu9z
RP8J/1OFX8LdRcKPwg/Cm0K/KsnQwkKZNwjrhauEhL4VCReG2++FecIaYbVw
edB/hblBiW++sDbcXdnCYRDuVvqvGv3XsfqvBeLXhbtpwq+RvkuE34SVwqXC
n8IfQlZhXFDltflOQVmb7xiUNfiNhdOrvLY9suB1/wXMN8OePYdWVV6XZ52+
Tbhlbb592LP/UB+UNe8RBa+Jz1c40yNdpHXG/yPqPMOkKpoovDnMzO7KDgZQ
FiNJmIGZBQUFE0FRkiiCORFUggEUUAygoAKigqCAYkLFBJizqJhzzgEBxayY
9VO/83pqHn+cp7pux9vdt293dXWXsDHKOifKCH9e1NMGYbTwivCy8KbQVens
LLwu904p13uzlPc5yKN55Alfk/JeFHtc50Z6nwunCG8LbwmrhO3lvx0yS7l3
SJlfLXcb0dbIPpOmrZCBJk0J92jS8bYVrpa7TLQU2aXc7UTbCkuSflaCvDLa
gLo/MO94c1QnrybddxqR2+VNL8n6nfNy55CPyt1edEfhgaTbjDZ5WO5tUk73
yaTzpNxD8g57sdK5Kun86YtnyP2J8LFwetCPhLHRjylLv7zpDO79Fn0j6fo+
KdoA/uSoP/hx4U/88cI7Ub8ThHeD76803xM9n/+v6AfC+8K0aJPPhDOFT4U1
wpSglHVylPFD4bSIR1oDlOZa0QvYPxJdL6wTpkZ68JMiHvmdHf7EeSnpeu0k
pKKPsK9SK5wc/YY47P+xp0c52KtjT4/vnz1X9mD53thPhadPs+cKT57sF+4e
3y1y7aNjLEDeDc8YwTPk8bwfe4TE4d16iHZPxXiU8t4v9dEr5XLQbpSFONTv
rqK7pFzv0G4p1xNlJ62head3adbthn/X6BPDo0z0kRHB02dHBn9I3vuvl2U9
diJzRwbPWIWsHxk/YxYUmT1jJZRw9BW+152ifEtS3ltj3CUN0uW7PyjlPVvG
BvaqqUfGBfaG4fm2RkWZyoXjgj807z3d+dwhlvfe7Vy5d91R/1yNkye38RjK
Hgb7G4yVR6bMM9aQJ3kwBuPP+ySjL7CvwjjEfjz78Afn3Q7zsu4781Pe9+bb
ZR+RvW7Go4XB886Lgu8W783+3lF57+kuyrpuFke4ruG/OPolabNn3hhpE4cx
gz1UxuXD8t47XICOccp7t/DplMdm9nXrg7Lf2yQo4Rjj2A9mPzkR78pe4qYp
j+WM79uFP/l1jLKw/59JWScAHYHKlPfXaQO+N/bU2RvnO4Oy1833BqVt+C7Z
4ydcVcp73sRnbKaO0QtgPIASrjrKRbhs5E/ejG3skbP3zlh8QbwPY/OFwTNm
zwyef2//lNuS8XFW+B2ZdxoLsx47Z4cfY+3FkUeHeFf4E+JfxPjxYtLtRN08
m3Q44nGP7UThtFLfk3u6MLnU9+dCJ5X6vttJEY57VU8WTir1/cHEOzXuWuXZ
iYRRf16juXG+je9qHSeMLfWdqYSdUOo7cMcLp5TaftWX3ONbYjts0A0ltrH2
ufCZ8JyQUdgOwvNyZ0vNn5VzGvdkfB/rhEj3BYXpWOpw3Js8ShhZ6nuXoSNK
fUcydHip9d04b8C5BPTYrgqe+37aJnzOYVvVfzvRQ9HFqracDH7niMf5hlFd
fOdxqoe++y6+87hlD+vHLYl00bu6Onj0sK4JnvuXTxCO546+nOndGd/FfFy8
A/a9vor6SkS9jin1/c2jI351PINHNsDZIc64pKJ9aI/ieO9jS23vbkPU9bMl
rmPuRB4R9c6z4UG5L3lsznRpxvbDno9w2BN7IfhxCvOq6A0Z23N7RXi5xDbG
XoxwJ8Szl0psv+114bUS23N7I/iTQq8ZHptk74TeMzbK3g3+ROX1nuiNGdvr
+1D4oMS2+j4KHjtq75c43MTwhz8+8qdMYyN/yo2tv48jPvbrvhW+KbEdNujX
6F3nTJdlbLdwnbCWMudMb8rYDt53ER87h+sjHDYMPxXWlNguxS/CzyW2U/Fr
8PNC1xse+4IbhR9KbPuQeJ+U2ObhJ1HWqfGtkMfsCPt9ie3t/RjxZ8UzynRK
znnenLFdvZ8i3AtJjxOMYaO0zn2hle8t3Lu96kruGXIP0HrmzkqvCwfFupZ1
4cqkx2Xm3SuSpozxy5OmjPGPFtnOFra57kx6Hs/c/I6kKfHvknuLlP2o44Hk
WepyDxbdv9R9dj/RfUvdd6F9S/1t9BftV+r7y48RPZqxLec07si4PUhjUKnr
44BSp0vb8oz87k16bcA8/Z6kKfP3A/KmF3E3ddJzMv7Dg/P+t83mfq2k//3M
Be5Pev7LmuPBpOfUzImXJT3vJ/5zSf+rGJefT7ru4W9Oep5HuBuTzod/4A1J
U/45tyX9vyTv+5LOh3LfnnR948eYSn1QX7foeV3K6e6f939xlsp8fdL/Ofil
SacNf63cFSm/z+/qA78J55e6fx1Y6rqj3xwkOoT/huq5t+jKjPtpL7l7lrqf
Qvfif6Iw3UVXZPyt9Cl1HPox/nuW+kxDN8bmUn/nu4ruUuoxIy+aK/X3Sdg9
Sv1t9yh1un1UxhfVV6fLfYzG4W1Eu3XxXfzcpcLdKkUx/tE/uMOePnJUqccL
0tu91GPEbqVOlzGDZ/CMGeTfqdRjB5T/zUS9V6Po8oy/3UPlPqTU5zYOKzXP
HRWHl5qfknOed2V8n/6Rch9R6u9ymOhQ4Yyc6Z0Z33mPP/EZIw4udTjGCPKB
ZwzgO9in1GMn9bdzqce2LqKdSz3GQSkr4wLtRlsyzhJ2p1KPs9Q3bcBYzDPi
M76Q9t6lHsugtN8k9E6ED4TjYs7BWMJ+156sMYRz1N9eQ+8paz2pN4U3aqyL
91bw6Oi9HfypwnvoHNVYv+r1GsdHp++dCDch/OHRzXpVeKXGOlhvRBz0wx4X
Hgu9k+XoooRuyorg0ce5U7gj9HKgK0MvZ2WEQx9qtfBE6NDcLCwLPZi7hbtq
rC/1ROQ3Osryco11p14SXgydnhuFG2qsn3WecG6N9bSg02qs1wWdWmNdsOkR
Dh2gmyI+5x7OF2bU+PzDjAjXK8pFuBMif/JGX+154bka6589Ge+DPtpTwaOn
9nTwU/Kup3uz1mV7JvxGRBrPCmfnTR/IWifuhcjjuHhXeM5gzBQurLH+0S1R
d+gY3SbcKrRLWs6CTKhtUGQwbYIiN9o6afkIa/GWQVlD75i0XIb42yQtlyFc
Q/iz5i4RRgjDWU8nLc9CjtWYtAwLWVeLCMv6u0/eMrhzOL8seknSMqr2Qckv
m7TMjnD5SIN0O0XayOQ6BiXctknL1yjf9sL5ScvnWsf7Ibc7S/muUn3cn7X+
46PCIzXWlYM+LJypMPeK3pe1TiT9mjjDwv+hGuuQ3RV9Gl2te6KPDg3/B2us
ewV9oMb6WffVON3tolyUtXfeMsezuYchygi/d7QbbXl03nqui7New6Pbik5r
96D4oRd2f+QxJPKE75V3fZ/FeT2tHbbQWnhiG+sq0vfPod9oDPlW+EboovDf
s7et8GexHyx8mvD+8w8J+/EdfCV8KXRW+M/ZB8/62+DZF8I8PftN+DXhb26D
8Dl5oh8grBd6qjzNVZ7JKs/57HkLXwkXRFngpwtfstctnBd0A2VQvk1q1TZZ
f6NfR5nOibTXJawDQljKN0V+a4RPhDOCfiycHvQj4VKF+0X4Wbgk6E/CRcLG
eP85wo/BXxz+8NNVniqVZ5XKc2bUGXuTZ0dZqMe5UR/kMT/hc06/CzvlTU/i
HLTc6+hn1L/oWuFT+mRQ3mFG1BP1Mi3q9bNoy/U1jj81nsGfqzR/oX9nPcZ9
Ee3BOagLalx/M5XWd9EPJtb4P/N+jfVKz4h6Quf07BqXi7NSs4VZNT47dVHw
nJWaEzx6qVMiPufelghX1Vi39ergu8WzK2us23pmxEEfd3KN/3ttIh/GuEl5
v+edWeu/nhVxJuZd7juyPvd2Wo3/b5tH2Ulr00iPcPXhz/8Nfdtrokzo6V4b
PHq71wXPubd5wtwan8ebL1xW4zNzVwiX1/jsHHRBjc/mLYhwU/Ouy4eyPitG
nvxjO0UapDs577TvyvqM2cVRj5wxuyR49E2vjzKdofBLRe/JWq+Uf93SeE/6
MnOFrlGvi2t8vnCRsJD6yPvZ3VmfY7s08ugS/rwPejd7JT232JLxI2m57F55
y4inKG43uZvKPV7u5QqfZk4s3J4wbSJ0VZik6CkKs1LPN006zm0J+28iXI9O
iWilcIPcCebHwpVyF4sWCbcmHLZOuEnuVNLpMh4dIDo46W9xqOhBwksJ/4f4
V7yYMOVf8ULClH/LLQmnVyssk7sm6XRvTvgZ/OKE8/9HdFHCFB3unfP+552s
93oq4f8r/9WnE/5fwj+T8P8MvnveeZ6m8M/peSbp/94TCf+fGPt3zZueqjDP
JuxP/NUJ/6cJ92TC+cDfJfcWopsL1yVcfxXC1XKXiZYKSxKmlJXx68Ck6+va
hMOWC0sTrm/a4JqEnxH/zoTT3ky4I2FK+z0m9w7xj2UcHJJ0uowd+4sOEl7j
XyLaWXg1Ycpc4JWEKf/z1xn7kg7XRf+ClP4Fo9tYd6k79ZG07hJ0l6R1l7uK
7py0PhPPuiWtc7SbaI+k9ch2Twaf97x4YtY6Ij2T7tOMy72S5hmneyfN89/Y
h38v8RW3r+ikrMfuPkmHYyzHHx6dMPKnTOg8kT/lfjnh96P/8f/ZT3TfpP8n
w5Luo/wz6KfUHf+5gaIDkh7Xof2T/k8cnHQc/ofUK+EY9/Hvl/RZgqNEj0y6
Xx6dNE8/PSZpnn/LYaKHJv3/JB5l4r9IuXjP3fP+hibrfffIO+zpWf+jDk86
Pv+uQ5IuE+dvyfOIpM/sQgnHd8OeEHtEqxLuI8x37k14HGme9HuzVn8g6uKh
4PfNey/tvKzzeCTpfa1hQR+K+iIe6/6d1Wdq1WfGtnH52LdbFf1pYdL7orwT
soZ7oo8Sj3X8qKTXT8gDRgZFTjAi6LPxbuz5PR59+u6kZScHRBr3Rp2S56Px
/o9HOTpH/sx9e+a9X3Vm1uPiqUnvifGdHRdlKQtKWfiOkS8fn/Q3OTp4vtEx
wVeEP/EZB9l7Y1xm/Dox+JpoB3jGuVOibWgDxnL21vie2RtjL65pUMraJMrI
Pt7wqA/2HhkDJkccxh72Edk/bBbpwW8S8chv8/AnzqMJ9wXm6fvlnd70rPvR
6qjrPfPO74ysx62R0SZ8c7cmLV/pExT5Te+gy6I+CvJ4+jQyGuQ3++RNp2Xd
35eH3wMJr2FYlzyc8NqGNdA9CdcR73R3wpR3vU/urZLux/wTjk36G9sl7zQm
oPOfcBqsnx5J+F1J98GEn5Ef3y7yOOR5/YIiz9svKOVj/LouafkQYxbyKeRS
jH3oAaBfwFhAf0TO1zfvPn6uyrB33vKmqVmPBU9G/TIWPBU84yJyKML1iHyQ
q3UPyj424+NNkfeAyIdy94r6vine/+lId88oI+kyLrLfjO4D4/SS4HeNtOG7
hj/vc8aO+sb0LWdb237IuNDn2ELPv2qrcrWxfS/shBXsfUGx64UtMWyMYVsM
m19DRKdlbO8Lf3hshe0f8R+KsNgfK9g8wwYa9s76YZ8qY3tmPMO+GfbEBkV8
bAxjqw0bZNgZvjx47A0vCB67v9gTWxx2pyaEHaq7Ij3Swo4XNnELdr3GRzhs
H5POH2HDZ9+wPYUtNWyq9RReEUYLY4SXhROCx1bY8cG/Gv5jhdeCjiu2/S3s
nGGPq2CLl3K8Hv7Y98a+G/mck7FNrYMjzoooC3WEfbY9o0zYe8M+XMH+G7Rg
O6tP2B0q2CLifR6Ouj847BHhX7CttE+EO6yD7dRhBxqbz5eJ/lZsm9HY78ae
HTbEsCU2rdh2vLBJhl0vbIhhS2xysW2JTQweG2OnBY8NMWyJYfsPG2XYKsPW
GXbHiDcjYztnPMPuGTbCyOf8jG2LYWNsVrFtuGHLDTtv2FI7L3jsjJ0b/Ffh
X7CxBsXGGvbJLoy0Hmzl8mDX7Jvwx69gX413K9hXg18T5YLH5jT28bCTh21q
bAZiO/DHYtsuxF4h9qjpj/hhD5v+Sx/FZvXSaE9sc2OPG3uFL3SwvW1sdWP7
Gn/6ILaxsRlIftjMxvYg/MaoS/LD3tqpUdfro01oJ2w9n0T9qA6f7mBb7G+1
t71w7BYW7IdDC7bloeSBrW3eCRuI2J+nn5IWdvCwh0e/xzbfKOo8Y7vqfJN8
o9h2x41ddexe/RV1gD162p52xgYWz/h2jyxxPMKxB0f5KNexJa5H6pj9u5Lw
GxX+lJc9L+qFemLfDRvi2P4+MSi2v08Kin1t9t2w642db+4dqgv+uEiPtE6I
9GjnkyMe4YbnXBbsj2Of659o54LsGFkytr6x+4f9v4KtccZR7LIzHjG2FWyN
840WbI3DY1+csIy12BTHnzGJvPm2CYdtb8aIgq1vaMHeOJS8sRmOHUbG6d1L
/E3yje5ZYht/tMHoeD/6I7bLGbux24g9cuIxZmPznLLgV7A7Tt7YHccffkLU
JeUdE+nRfz9r7zH1sBLbWsTmInYdsY+IzUXsJdI+2LUs2GyHFmy2Q3nngj1I
7EPuX+JvmPHg0Vb+dgfr2aASf8P4PRthsQmJbcYjIz9sNmK7kf76XPiPjHbC
XuMRUXeHBU9dHhr8U1Fe3gE79XyX2OLEtiPxzpX7gBKXh3HuwBJTvtEhJaaM
DfuU+PtkHN2vxGMWY9i+JbaHCH9szv7YRuxf4vGO8WzvEo+5xH9Z3/Hnqt/H
VQe7trc9esbqPiUevwjXs8TfGeNWrxJTxrODSlyWn6h/5ZEUPlAazyvNYcJH
co/IuQ3nYW+0xGMo9TugxGWB30XhVinfX+XuXeK0ybtfid+Jcp8a/SItjMyZ
Xpbxfj02mLHtjA1cxgXKi13pXYXuJbYrvUvwhOsWPPG6Bn9TxOP92F/uKHQq
8d1i0FyJ96Cz4bcswlJe7EfvUeJvgv3i9kIH4ZKgGcaWnOnl2EwR3a3E3xN2
pXsEf0OkwTuMztl/YcZ2rrtHuPlRlnyJ9/jYy2dPfkE8ayyxnWZsAxbsNkOx
/YfuAvoJ6Ctg6xmbgOgqYMMZf3j0MrBRTXz0HQiLDgM2rLHpvEruNzvYrjY2
rbGtjc1tbG9jg5u46HmcoPR3kvuKjG1t7xx1jY3szkKXEuuxMEYwBiyMZ8RB
D6GpsGmJbX83Rhz2TNnjR0fg43hv9vmxN41d6UflPqvEYx/jDXoFLUo8hqGb
wT9gccZ6GPwbCnoZ0IL+BZT/AHoZjGtjSv7T8+C/8VL4F3Q0Tohw7CGiJzEu
6mtE5PF6POMfgl4GYxx9Gd0M6FUZ76tOirb8IN4fnj3W04JHb4SyXBl2t/nn
8d94I9Lmv3Rrib9txgbsaPcJHrvPvYOfGvXRMupv8xL/T8h7s+AnRd1vFvWL
f7MS68PQVttEGzSPup4S/vDoVOxY4m/gvAjLfwb9ijZC2xLrNfGMf86MoPxz
zg/Kf29Uzm04X+97XM7PFoTeSOtIC/2TVsHPjrTblVgnpF2Ug3GC/x7zX+yQ
Y48ce+jYP8cO+t0l1ouYHmUp6FrBb4h3hkenhfJdnfGeNeMC3yL6FdMiHHvQ
fIf02T/CHx79IsYXxozPog2I82nUI30WnRPGi2tCB4N3413ZK58X+RX0bPD7
KspLmZgrnBPpomNDeksynkecHX4FG+GUo2AjHL5gC5w+gk4Itu35Xgs6NLQt
+gA8Y7xEN4wxlDEV/SvGJsaw/8V7832jS4Y/YzA6ZlDC/RX+fOvjc6bXYo+3
1GkwLqILhx3x5SW2A08/pl+jX0cZ4dnfRzeI8RjdNuzHEwf9LsZi3g079cS7
XulPyDnt6zLWB7u+xOGe5ryKaLPQE5gbdY3OBv2YsXz30G/gG90t9B7ge4Re
BfweoRtR0LmAMj6h98D4wriC7gftje7TXqHPQR2jA7Im+gJ6e4wdjE+vaow9
VviivfUP7yxxf21e6jLfK2xZanqfsFWp6f1CS7kfLHFfR1/xjhLHb1Fq/weE
hlJTwhV0UCgH+ieMU+iMoSNIWXgHdB1XljgtdCNXlJhH15G2gkfvhe+Q7w/d
oVnB7xI6E+iqbAx/6hedpZkRbqfQpSjoWUALOhpQdF7yoePC2Nwt9GBId9fQ
g6HcP0W78S3lQh+FOOifEA+9u4JuCn5dQv+DvAv6H/CH5zxmYD+dMRGZAnNu
xkTkDvDISZAjvx2ybWTcb4VcHPn4GwnL1ZBBIZPq1FnjYYPmkJ0sVyEeMnLu
tcZuMjaUp8t/W2G7Bt97zf3X+KVaO31kSAWZ/p0ht0Z+/X7I3ZG/v5f4T/7+
buI/2f2rIdtGxv1KyPiR9b+e+E/W/1rsvbAHQzjuq+beasrBfdvcu124nxvK
fdvYssOmXcGWIxR70thlxI4jdhqx44h9R3hsOOKPXWnuiee+eOJzhzd3eWOX
hju1uWubO7a5g5tnhTu5oYU7uaHE545t7tou3OEN5R5u7vWmjNzzjVyOemKf
gfu4eUYcdFhXh04rd3NzlzfvzB3flJ1ycK83ZXkg9F4J+1S1ZZjsQ6yNvQX2
GNbHHgt7LY/H/g/7QIX9H2hh3wnKvhP7Rewbsb/EXhLxRme9/4R/YT8K+mzI
5pHRkwd7S+xFkQd7H+zRs6eP3Bl5dEEODUUOjXwZuTPyZvYE2bNjj29M+MOz
l8J7fBb7DOw3sB+CTBrZNHsF7INR3udDNoyMeFXIYpHJIkMt7OHRn5AxovPE
/iT7O9wnwHl/9nxoE3jkpfiz51PY8yM+ckv2fqhrZJv4w7M3R/5jspbXkuej
IRtGRozsFvkv+20FeTC0ICeGsr+BXJo2XBd7HTxDZox8+H7RE7KWH/Ps/pAH
k3ZBZgzlnZFjV0S9oweNPjT3B3DnBfdlcAcGdxRg5wBbAdxFgP0DeO4owC4C
POf3rw4daM74LwldaO5ewC4C4biv4Mrq/+6zvyp0p7mDgrvduQO+YDuBONgi
IL1rq31XAPemc1869xJge5x7v7G1erFov6zvuLik+j/brVDsR3GHALrTpIst
A9IbkPXdDteFXjV3wM+Lcvwa8eD/iHJxr/yzGuOGCyOEc4QWQoNwptBc2LLB
9yfwvaFbflY820qYGmFbCucL2ws7CGeHP2mdyxja4DGX+zfWKM8Ds753g3tJ
uIeDe+yvEO0f94dQLu65574S7j0h3LqoJ+6X5y4LdNqpd+6O4B7/wv39UPxm
xPhNmf4X6ZEHd5/Q/tiOXR/pYQeLcnEnPXfTc88H931wNwn3fXAPCDz3T9CP
4LkfBP/CfSFQ7gLh/g/uAeGOE+754L4PeO4BwZ97QbgPBLu32MPl3hHuHync
jwIt3OMCpb9yvwrlxTYu98JwX0zhnhgo98QU7oWhvjgLwLi4f9b3v+BfuA8G
SjjuJqEslIN7Tygv5cA+A3Ya+Af8KMypdl/cEH2Tu+k/izqbFm2DTYkzIu/J
wX8RYadHG58R9UvekyIcd8jMEmZX+44X6EXVvvvlosibezywG4BdAGx68L3e
IlS3djmxJbFl3u32rz2CvG0KYHfgm4iHXYEvoyz4cY/NzMj72/CHZ/6CPJH1
Iftm7J+xr8geYXmMKezVcs8y9pPZO+Y+Ze6lYzxGBwLdB8Z0dCzg0d+4UfS4
2AdHJwydJvYT0Z9AL4NxnHjw7P3xDP0O9AHQLUO3iH1t9JbOj/8BemDTEv4/
nBP8ukgbHr0y/LnDh38Gulzof7H3PT3S+jrSQ1+soB+GH3oo6KOsSPynjwLP
niblgqde0JNA34F/GjooS+PfcGa8J/+GKcHzrzgjeOqSeOhQtG+pb6rB41CH
lqbPNbiu8Ucvo6CHQX7ojVwlOirr/yR5ovPyv2gT2oN/J8+o92/i/ahH/gek
R1kL+igF/RRoQV8GSh5/R9sSrq3K9qTK9VSD9bxok1kJ6/tBuVsG+RF7JMhn
kRMhx4dHbsQ+FjzyFfaT2C9CnsI+EzxyMfaxCIcMiX0p9qmQu0AJx1r66ZCh
IjtjD4w4yGtID7k+MoOVxZ4fIw9APo3M+sicZaMXZbxWfyLkqazhV4ccFxkc
e1qke3TO6V2csczozWL7saZHfko5WOs/GfJUZA3PhLwWPRn0HdH7Q6cIPb+C
PiC0oCcIRacP/b3LREdmrQ9DPPQEfw3/gi4klHA/hj/pzq2wjaqOYTMFm1DY
izoqZxnxnIzlf8+GnPiYnGXnl2SsmzE/vmfkeez/Ue/IFl8o9t4Ickcofr2a
q083Ux9vZjnicyGHLugf0K/btXQfeZr/pNz3it7XYB2Mn+O92fP9J/od+hs/
Rd2gm7Ex3q+gy8I3yv4+/Zvxhv3uLxL/6bB8GWMDe9lfR39nz/qv6L8F/RLi
o6uADhnrFvQKWLswJ0NfhfpFfxL9lF+jvtEh+SXagb3vv+O7QU+DuiNd9EbQ
j4FHx4P8C3pMUL4V9EboE7wb+g1bxHoMvYbNg58cayp49B4YHxkL0Wfgm0RP
DJ2JTSPciTF3Ztw9OebCxCnoYRAOvRHGMvTrxkd6jGHoz/wYfRO9HcqIvi56
KejDUdZpMa9h7oJeAWMo9Y4uRUn8G9BfoA0p34RIu6CfAiXvHVu6LzDGHSP8
00JxRF8QRgnHCeUKc43otUKJ3FeJLhG6dzYdo7VqmZ5f3eBwSblvFL2JcbKl
410nbCH3XaJ3CzVyLxO9WahtaXqLUNnSYa8XOuZ9/xV3ZzVr6Xj3CLm873Dj
3rZiPb+ywWXq0dl5jlV5qlo6jaVCQu4bGlym6pZ+Bt8p7zvcuM9tN8VdqWfj
Ov13xxZ3bhXu2IJPK+5yhVkh1Mt9e4P5fN73aB0TOpP8l46Xu66l3+lWoWlL
xyOPJnLf1uD4m7S0P/zmct/Z4DraTO47GswnW/t+T9b2rE25h4s71d6LMsIj
JzglyvpczJdHNnjNRFjuZuP+tMkJ3+XF+ol7vfjnIY84OeJ/GGEJh0wFmXHB
Rgq0YDvllJiLFOyIY1cc+7nYHYfHRi02xeGxP/636IcZ632g/5Eq/8/WOOGw
NVwj1JbbBnEqeGxqNwgty23DF7vgxBkq90+iPwuftFJ7l9vOcMGmeHHolyQi
v4J9cfywf055KRO2g7EpTrrYLie9DzK2L47dcfywCd4iyrFHxm5sf0+Lcm1d
bnvuTbCxWm4b362wF1tuu/A8S5fbxndT7KryLu01VqvcW5TbhjLvXVdue+X4
byas66B5ilAnnBL+mwjLc6YfqSyHKZ1PlU6zcttD317YgTtShG2Ebctti3zr
4LG5TF1hmx2b6dtFnObKYyvRs4QVOcf7GFvDSn+t0m8u/guF2VJY18o27tPx
PmMiPeoa+87lQkW57dJi2x6b9tiuHRQ8NmqxbX9guW3sQoeU244w9KBy28kd
HOHuybm9sSmPfWHswNM+D0ZY/LCTjL1k7NJjix6b9Niuv1hoL3QQLgmaES4N
mhUuEzoJOWGe0DH4pZEG6S4Q8kKjMDfiEQ77vAPj3e7mjCTtlrFtamxUw/eN
c2XsA8yMftGm3Pbfd4i+gr3mUqGs3HaZS4L/1157ue23jwp/6hc7zsURrmAb
u2ArG1qwoQ3tJ9wk9BR6CcuC9i63nd9+Udbjo90qhRujLokzK8rblvfNOd7a
jG0H7xN5Y1O8T5R1doRtV247bu1j3sM5N84r/qu7oE/xHGGq8FnQacIXwnnC
dGGDcG7wn4c//Drh7Ij/ZYSdIXwinCFMET4WTg9+TTw7U1grnBXxX1Tf3qGN
/n1y/y16p/r103K3Zb4p+pTQUWHu0vPnMLmm59eJXi/snnN6YzhjrufXyH2t
0DNnehJ7dqKThMnCW8LJwinCm/gHvxd2x0RP5Ayj6OVF5v8RFgmLhaJi0ytx
FpteRZmFhRGuVM+XiF4tlBWbUqZvhAuEC4WvhfOD3yPnOhurfN8RHS9MEN6O
MsK/QbmirG2Yjxe5XnbLOexoxX1f9DRhovBBUN75o3hv2uA94dQIt0+cgeR7
aK00nyhyupxp5mzzKqEpe3GiK4V6uW8XXc5URu4bRW9CxCL3DUXmq+VeWmS+
pdwPij4k1Mi9TPRmIVXsePC1xX52i7BpsfO5Q2gh9/2iDwi9sT1EXSDbR5Zf
ZH6zYoeFbyb33aL3CM2LTe8VtpL7viKn1VDs9CjTlsX2x6+J3LcV+d02kfvW
IvO9ci7Xycq3C2svuV+n3jXuvqG+eI/6Yh+FeZg2Yp9Cz+7Ws+epO4XpKzyj
ZzsVOx5tuH2x6/UxYYdi08eFnYvtT3/szBquyPk1srYrMr91seuS/KqK3fep
63Sx24R2alXs9GhLzqU/UuS23Frle0m0k57liu1+Wdg7ZzpB/q9z1ljujvIv
KXa/ph9fFOPHjsL8GJsZf7HPzjyAuQO24w8J/pH4JxwS4V7Wf/uVMsd7qcw8
9qOx1f15jOP4v1rmsf7FModblvOzdzK2i71Bfj9kbJMXW9rYJMcOOfbJsVP+
XQfbJscuOPbBsZ39abntmGMjHPvg2HrGTjz24bHDi31u0sIWN2UhD+wsE57y
dRFeUxleF7rK/aboW8LOcr9RZp56eVr0mTLX01Nl5vmnPSf6vHCjyv8ocVWW
XfT8bd5LuCnneG9nPPZ/IfeXQne53xV9r8zj95NlTpexf3WZef5dT5SZ71bu
cpEu/8IXylyPO5W77JQV+8XU2dfxz6RchOOf93iZ0+Kf/GyZy81cZJXoY2X+
N0IJx39sQ5nLih1k0sOGPDaOsTGPzXbsjmOrHjvk2JzGBjk2qLHtjI1neGw8
4w9fsPGMzWds279T7vgFe8/4Yb+aND4qt71nbFRj/3kXud8ud5yucr9JXQjn
yN1CaAh7tVsFjx3brSts0xvb7n8o7I8Z21HHnjo8dqcpC2k9lnN632dsi/m3
cofjP4ptaexO81/F5jQ8NqexaQ2PbWjqA9v12HfeWP6ffXvoT+W2PQ39udz2
nX8tdx7YuifeD+W2VY3/L+W2YQ0l3BM5+28Me/Ffqs+v4dvQd3Ch0KKD5R3Y
6n6x/D9b3fDIPig7PLaqaUPar2Dzm/r9opVtfmPvu2D/G789K9wOH5f/Z4eb
dlqZ8/fwScZzn8/L3FeYe30l+rWwRmU6Xaju4Pn1Sj27o8zz1xVl5pnPLi8z
z5rhRr6VMs/37xd9oMzz3KWiN5R5vgslHOsVwi4r8zqBsA8KPTKOy9yaedV1
cl/PGqOV02Euvl5lSgsf69kw1edHonezxpH7Q7nvKvM6g/QeEqYp7H2iW+pZ
vdz3lnl+zlz5e7l/KPPaibLcXOZ1wy2itwpLyj0W7Cpcy/fA9yHcmfP3/6nK
e3X4w19BXZd7TLqq3N888e/IeQxdg65apMGc+8pyj1mEWxjxGA8WBWUMY+1C
WW6jHnOmb2a8Trq9zG3APPTaMtcXayPeg3dgfbBR9Mcyrxt4V/jFkTZ5sybA
n/Uh81rGtq9i3XiZMJ82UL6XMsZmPMf/UO6PyjzXh35c5vkv9JMyz3k/FV1b
5rnzmjLzN+c8Xr6b8dx3ndzryzxvJh7hWEs9UuaxmHp6n/bnfXJO7z3FvTXn
fvp+xuue78rclqyXvi0zzxrjmzLzzLk/K3Nfp95Jj3dgPk7++NGGjPeM6az9
Hi5zOVgL0o/gWQMvFBZFv5ktXBR5zwqevGcGvzH850QbQC8u8/p5XtQva+a5
wf8U/peUeZ1P3S8o8xrmmjK38Z/x7HJhac5leSNjOQLPrijzev2KKOvPkR7t
x3p+seiVZV4bXV3mdFkb8eyqMq+RoEvKvKaCEu6C2A9sJfyppBYUef79u3CZ
MD/miH2Ys8TcsRdzwyLP8XswFy7yPLt78FcLuwbPfHB/YXBRrBmEPYRuOccb
mfFcimd7CrvknM+ojOeaA4VBMffdV9gv5ot9g2e+uE/wK8K/X8ybof1jnjog
0to15/SOy3gO2z/8mBf3jHdjPr1X8DdEueBbKM7xRZ6rsS46Wjgm5rIHCAcW
eW1wVPgxFzxCOLLI8z7inlDkefBBwtAizyuhw2JeiP9oyqUx7TjRF4TnNAaO
KvL89t6oywNijrhL1PXN0Sa00/DW/5rG/je/+6NcQ4RHlOaZSmtbrfPOEs0I
KzW2Pqbnz8t9h9xXiv4l/xWtPGcfEmU9ovW/3ezfcvRtq34o/niF2UruE+Qe
jHxE7uPk3h+Zjtwj5R4k99Zyj5P7QLm7yX2B3EfLvZncx8o9UO4ecs+W+1j0
q+WeKfcxch8p93K5J8jdVO6j5B7Af0NlTok/SHxO9BzRw/V8e7lPkfsguXeW
e4bcR8m9rdwnyT1E7ga5x8h9gNz1ch8ud3+5lynNWvHDxN8s9yZyH0K6oreJ
jleYQ+W+Re5T5D5a7pVynyp3b7kvk3sUYUT5LEfyzej5AvHH6fl+ci+S+wS5
95f7GrnHyr273HPkHi53f7mvlHu03APlXiL3GLn3lPsSuUfI3VPuuXKPlPsA
ua+Te5zco+V+UO7TmYfLfbfcE+U+Vu475T6tldczY4Sx9A89v1/PJ+v5wXIv
Q8Yq9yi575V7ktxD5F4q94lyD5X7RrlPkrtR7mlyH9HK6yL678FFXvMcIhxa
5PW2vDGF+e/5md2E3Yt9rga6R7HP5UA5Z/WS6vxIYa364CzFUTcsaltk3Tt0
6IeGrh50mLCbwq1WBoegPxdh2wkzI0/izxF2FBT037X+dsL2RZaXbBv8ecI2
we+Us/+x+tYvivSIj7xgh3ifo5V4RZG/z92V8JO0OXuGKvs34p9qZf1uzudw
zuaJVj4zgT4ierScneBcBXqKA4NHJ5HzDJxjGJOzbvKijPURB0Q49M7RZUY/
G111zvmg34yuYf8Ih65hv+DR9exb4rMO6DAOiXr8ur3PCT0mtI9zROimXxz1
pNf4V6/9yMgD3cnBUb77o4yktTzS5lzFiqDk3T3nvnC80t455/SGZyzT6Sx0
KbJMaguhWZHlUtDmRZZJbcVYSzjF3ZIxNmM5E/7wyFM2j/jnRFj9vv6VraSF
puSjuPW0VcbyGJ5tWmR5zGYRn/X64TFGIw84LPhV0X/hVxd5/GZMZ13eLcbc
SZEeaSGX2lnoWmS5VNcIh/xoE6GJ0Jj719RD0VEZj+9cWw8/T+godBLmCtng
+e8qCual//0nQxuL/G9ujHq8LOIRrmvO9ToiY1nYTlGmc4Wto38jO2wZ/NSo
M/hxRf9ukXFd77/jQmx7/vsvqoyyXipkonwnRtiaIsvvaoW6IsvM6uKdJ8R7
0wYnRVjC/RHvxjt10Qd7nr6lI/V9ZOSeIvehrXzmEFkbMsjmyrR9sc/crVZH
GiS8ok7aKNxHPPbj21u+Mg/Zkp61K/Y5w856fr/4LPvxivee+AcYe3OWxZyl
tLcStkRG095nUvPFlv1whrAr++3FPpMH3aXYZ/W6Cz2KfYZv1+AH5+x/ttLa
LuP0Oc/J+UZkQ8j5Lo+0kTNxtg95HPI5zqQmg+cMayJ4zph+WmR5LWMnckbk
i+SNPBGevN8tMs+Yij8yV86briuyjJmxFVkk8mDGWvzhOSf8nej3RT6TStjP
inx+FzkpclPOqfIM2TPnWqHIpDkjC0VWzZnLnaO+ODfLM2TSnC3+qshp7Zvz
s4kZnw0m7W+LfN4YSjn65iynPi3j88bUE/I/znDuFHn8WOQxnbHq9ei79Efa
B/kystt9cpbnnprxuUxkmsggf9azS6Ivc74UWSRyyrODEm5qhEWG+kuE5bvc
M+c8x3EvX3y3l0Xd8a+aHe8wM3je6cLgfwh//ie/RnrE3xjPeB/qDhkk7zAt
8kfuOChnembG52uRESPL5Pwucljkspz73TR4zv02DZ5zvVsUW0Z7UvQ15L6c
WU1HuJnRN/neOI+7Q/RXzrbWRzjObDcJfkDOaZyR8bnc5lGPnAHeptiyz+lB
KevCaEPa7/woO3kMzLnsUzI+49ss0uKcdl2x5cHjg5J3R40PZ2l8OKyVz21/
UuS+wtlrvg/6+jMKs7l++ssU5im5N5X7JrlXy52W+0a5n5O7mdw3y/2C3FvK
fYvcN8n9q9K/Qu72GguWt/r3OEfRS3reQmFuFX+1nk8RthZ/vZ7/qPAL9PxC
ud+V+0K5T5X7SbnPlvsMuZ+Xe5rcZ8r9otznyn223C/LfZ7c0+V+U+7z5R4v
9xNynyX3VLlflXu63OfK/brcM+S+TPm3FW6T+3E9b6Ky3CD3DXL/rDCXy32y
3I/JfabcJ8r9qNxT5B4r98Nyn8EYKfckuQ+Wu43cp8k9TO5H5K7h/agHuU/X
80PkbiX3BLmHyn2P3OUKc7Xc98ldKfc1rBfkrpb7Wrlvl/svhV8s90NyJ/X8
OrlXyV0n91K5J8r9tMKcI/etcv8p9yK5V8j9j9xXyn2z3L/LvRAZkNylirtE
7jvkLpb7qlY+n8/YRp+YrOfPKvxU/iNyvy/3zFa+L4C9K+T3nG1lP4l9JM6X
ss8Ez3lT9pPgOb/6V5H50RGPPRbuVPipyGPJsBhTGCf2y3lsmpTxnQTVMY73
z3lv7PSM73L4PsYD7mz4IcYA7m6AEp/zsexjsX/FedmS4Dn7XRHvMCr8SXd4
vAfhDo4xizGGfxFjIeMg9xrwjHHrctXJ56qTS1QnC+X+Qu5L6dtyfyf3ZXJf
Jfc3cs+Te7HcX8k9V+75cq+X+2K5r5X7B7nny32R3B/KPUvui+X+WO7Zcl8q
9xq5L5J7ntxr5Z7Tyud3kTWw19cvZzo543O/v8cc4XyFf1vhL2jls8E8Iw7n
5Pn/8T/krDDvRJweOc+rTsh4/2Zs/BsuDNlGa2Fm0DbCpUJGyAq7aSL2viY5
H1TZTh52nLDThK08bDZhw+m4atvXwl5Vzw52j6q2HS3saWHr/vjwx47V3wrT
W6hkvRfPsGmFTSxsZWEjCzta2NNaj52e1k4Hm1zY38K2HPa4sC2H/Vp4bHVR
xl2ytsuFP3a6sLVFeqSF/S3sdZEH9rrwhx8d+WNba1y1bbhhu21stW1swR9V
bftc2B47stp2r+BrmXyK78HdjKLvVbm+uHv83SrzR1c7HjbMCja6sNnFXeXv
VDncEdW2o0W6h1fbxhb8YdW2tQWPbULqnnqfq3GuorVth9XlXXZsge1b7fre
gM0htXcToYfq+tBq2/IirWOqXRbKfXC12xAbYDV5U+x/YR8MO2GUFXt62POi
7QdX244eNrzQOUYXGR3kd9XHntXCryprfWSeob+MPjN2DYfo+TsKs0phKrPW
Xf4+4l8QYQu60lDiTKy2vjf63+hSo8+NbnVB35r46GJ/GOHQyf4oeHS4Pw4e
PW/OJ6D3jQ74huALutqkhW41OtYFve8vItxpkT966qcGRX+dPo8+PHrz/Ymr
+vhK6EfcKvMDeRfRb4RB1abfYrcpb4otwgHVjke4A6pdr9hIw34hlHrHLjE2
s7BNjK1i7GvBY8MYW2Dwb6tu71XdVijNXh2s4z9CGF5tN3r/+1W7X1C+A5Aj
Z3wuYIu8z5igb39shIWnT3IGivNN9GF08jmzhC78J1G/2JDDbiJ9BRtz91He
rM960V8ZJzbL+/17Z33e65Bq98d/z29V2++OqEfq4+GIR99EX55xge/4lqCM
DZx16RV+m+cdtk/WZ6vor4xV2Mi7QeXpzH3I1bbJiL3GU6ptOxJbkpzLot6p
b85pDQ7+wUiDd7g//EmXs2f7R7iq1h6TCucNcDPm3R6Ub5EzEOR9crXPQIwX
JlT7DMcpwb8V/vCcZ2BMZEziLMWJEZ+zDseHH2fOGBcYJzjzMC7CNcs73j5Z
n9kYU+0xbHmUhfZfEZR+ujIo9d6O9lVdPV3ls3cDom1WRVuRH2eKeka9vxZp
j4v+cXj0F+wQMrbRD9rTl0SfFapVtudEu2bdBtjOLNjwhBZse0KxC4oN0OWi
XbK2/4kdUHjGYux3Ym+zYI8T+5zYByUe4bDjiA1I7DoyjhMWm5zY7MTOKHGw
U4i9SewWYnsS25bYosS2JTZB4bFniD98wSYofZ1+RHq8Q8E+KH7YmyQN8sbu
I/kX7EBCH6Mvyv0q37DQWu4nRFcLrajHKvNVeYfdWe/eptr+T1a5jVPRj7PC
83r2grBjtduNum5b7bC0Zcdq+78odKo2fUnIVZu+TP1WuyyvC/lqP3tFaKw2
pawdqt2GtF8i77Ddsra78XaV/2HY6XhD9M0q2/uAvlVlex9QwjFWMi9g7ORM
GGfDsIfMGTLOkmED+doK78GzJ39Nhffs4a+v8J49++1Lg7Lf+3zO9A/2GSMe
4Y7T//FbzY96yX283N8hh5b7W42NFwnbCU+KP0o4WnhaOEY4VvhMmCpMEz4P
yv78hqDnCV8JM4TzhS+F6cE/FemR1jfCBcKFwhcRj3BXV1ifgHfbqHK0F75X
+ZZUWG8Av74Z63zcKtxWYTf6KY9UeK+dPfmHK7wHD/9Qhffs4XfsYL2SWyr8
v0U/AD2CRyMe/FVCt8hvYYV1GtB3WBQUXYPLKv7bY58flH3453LWafhdZVwr
elaFdRm+aeXw84TLK6wPwT78gogHvzjSJv4V4U/eL+Vcxr+4cyDSQ1fi66hj
6vFVhZkoiqDtTdGThJOFj4XThTOEN4QTw+81YawwTvhQmCRMFl5WOiNE/+Ye
D9GRwqgKz1+GV9jvowhLuu8Jpwqn8Q5VtmvJfxe7hwgBi4Wjhb/l/4/wjjBe
mCC8LZwS/PuRBu/wbviT7lvxHoR7IcpynPBi0OOpn6AnCD9X+KzIpdRdZ/2n
0OfupDDdXfePdNGcLvw5X/KdMFOYJfxUYZ1L4r+ec98sUX2uEZ0inCn8KMyJ
cN9HvNnCD0Evog6jLKOFV4KOoY2CUu+v5dyGxUr/lZzb4R/V+SfRVuT3TIW/
Oep9Y6RN3p9GWehbnLvjfCNzjtXij6zwd/u4cLhwhLBQddBF2ElYFHTnOJPQ
g3VMnBnYXdgj9PL35WyEcIXQOeJ/mPN3m8r6HABh9wwd/b2FfYTFkXbXBtug
/FPh/0fdttL8ucK2YTlv0E3YpcF2YH/T898rbHMT+keF7XJCiX9lpEccbF+S
3l8Vtn0JpW/dFvn3jbMBfeMdOEPQJ8r3Zs7jY1nWenbbhuzp5h76D6qvDOzh
84aMtZxj5Uzquhh/2W/dOuRrnI9kvlw4Y7o+wnF+oqfQS3hLed2uvMqVTkUP
j1VvdfHZCepsL6Gxs8Me28lnOHpHWbE3Sl1RLw9ofJ4j9GzjMxh7RR4/oMci
tOWuICELVR1vr7BlbdVf5H4i2p8+wdmS7tHeS6Lud23wvBidJ3SX7qmwThj8
3RXWMYK/s8K6aOiOfZTzd1yj97ornhGOsyX7C4MbfC4KekCcwRggDBTuqLAu
IGmtrLA+H/yDFdavYox+oMJ6V/D3CwcG/2LOZfyfvpEVovtF/PsinwMbXN/8
B9ANfCFn+mfGZ0LIf5Dwfs5jTSLrMzGDotyPCYcJhwvv5Tw+VivM4/HsCL4D
tVd/0eGdfB6F76OfsIp+HPGvi++Jb+ly2ji+nycijSP5/jqbjuzkc4dHCUc3
+HwL6ZHHI8LB9AXhIWGoMEzId3a7HaO4j4Y/eXMOiTNIxzb4jNrRwT8TzzgH
/kHO/49k1nbTsaeOHXXWLazhWcc8EXNV1vG7qE/10Jh+TZVtbe8u7FFlW9vQ
Pau8hoDuFfPIXkJv1neq992qbGP8fzn7t896vtkzwjG37SPsXWW73rtFHrfG
s31i/tpfGBDzSOjAKq+99xcGV3l9NSj4u8J/UMxBe0ce90bYA2IOTdp9qzwX
59mBwt8500zWc9shwkExv8Rm9NExDx4mHBzz4KHBPxhhh8YcF/9DYq5JPGxM
PxrPDo055TjmrVWen+J/bMxTocNjDnqCMLrKc0yejYi5JhRb4GzwQTtmPXfv
F/XF3Bab1cfFvPb4SOvFeHZ8zGVJe0yV57LQsVWeXx8mHF7lNQP1tK/wl+pn
P9EOWa/XLxAurPJ6HTpTKM2b5rOWoWCr/sqq/2zVwyNbOkOYIvzRwfbpd+7w
nw17wmGPHpv1S6osu5ooTKqyPGuycHqV5VinR1rMs8cLE6o8nz4leObXJwf/
bvifKpTknV4ua5nUaZHHe+H/L8/9myrD1VWWz9GX6ad7dLAbWR4yI+zBY/sd
G/HzRBuzlhVhPx6+YMcdu+4FWQmyk1/iGeFei7qnTxTn3S86ZS3Tujjis244
Kd4HedOc8EMuhr35K6osd7si6vEvlXNPoay114e0Ie2H7GxBxEGGclGk9Ue8
B37IWmZV/WeXfnaEWxPtdmaV117YUefb+Cfn/pLNWmcQ3cGCfjS0oIMM3Td0
S9ExJRz6e5wD4uwPuqCcYRsX+pjoZQ4O3T10+AaGfh/P0O9DV/OkiINe5eXo
LGas140ePOdpCueXOM9UOL8Ej0713ODRdUdXnvNM6EyeHOmimz0vwnUK/3mh
V0j+lAk9Qt6pb+hUHhj6pBtD5/LA0KlEtxIevb6hoWuJLh/nvgrnk6AjQw8R
fUT0ItHnPD7ClYb/iNCjRJ+yZ+hXomcJj24k54k4Z4ReIzqau4d+Jen1Cf1H
ykse6ADPoa0y1oUk7G7l/+l07hF6lzzrEbqZ5FnQ8YQSjvX5EdEn2kd9ky46
sOjC0jboqHPWrnB+Djq93GcDOT+Hri/67ZwD5IwXZ+Y4X3dmuXXaL4j46Lty
PpCzg5kuPmdX2cXnCHk2vtxn8Uh7Q8Z6m5zl49wh8oZDY4zr3dxnvtcKfZqb
rhP2bm66vpn1h4nHeUp0Qc+LtNBt5nwj5xkbwh+eM4bk/3nGetGnRVnRl54Y
PHrA6BOjF4yu6dXBU8foBBf0i6HXlFvHGPpVxvrBxENfmPMFnDHjbBz6wguj
rgt6w/Do9i4OvmvEg+d8JOcoJ5f7TCVnIU8vt473pCgr50E4v8e3wVlKnnO+
Er1ozlXynXDOkXONU8p99mF2lKl1lIu2XB1zCuYZyHPPj/8H8tbzhOlVvhsG
OQvyFe6wyQXPHTedgp8b8h3kN8j1mYswB5kXzwjHngnjNHMW9i6gS+M/sYXQ
rMp37WQirXTecpy9sr5jZqdqy2ya5i0D6pn1/TLIp+AvjzLCc38KsjziI6dE
fofcDvk5ckPkT3OCEo7/1eZRjt/VppuJts16TKVczas89qeEGuG3nGmbrMf9
WqEu/mNNhPr4z20SPP/waiER/7C00DT+f3URbmz4J+N/k4z8To30iDNVaBBa
CmcJWwpbxbjfPHjuJWJfh32wc8S3iDj8Vzet8rudHfHwmxhlwe8v9ZetRadV
eQ5SFeXeNO/0emV9l1L3yIM1FzLHlrHmahE8exbIKJEvnhcUGef0oMgap0U8
wtXnLXPcM+u9lR2qLV+cEWHx494l9s/YT+MeKPbMkO0+FXNk9ojYF4DunfWe
AHsD7Cewb4Acj/uDDsx4L4E9hxsiPdJibwQ5HzLrZyMe+xGsN7eKd7swyoUc
tEnesuM9Ym8IuSeyzNlB6WfcTYU8Ebkjdyd1DX5x9GX4mZEe8bnrateo3yUR
D567dtiHIz/2jJDhIt89PSh7GsjokSkje94kb7p71rKIZhGfO6p2j3pEjr9J
xGHfClkz8mnmQOngz4i0iT8p/Mn70+hz9MFzq9xntol5Sk7IV3leXCyUCL/q
eykTbZ31vLi0yvyI8If/RWH+1LqnVdZz7aKIz//gd+QOlZ7LQAnHv+K3Svsx
T/8nlNuY9/yFbKvSa5f3RT8Q+mXsZu3E2ugjuT+u9NrlK9GvK71GgX5T6f/l
/yqdFmsF0iMP1jD4s1ZjjfK96A+VXsd8V2meNQ/+8Ovie+NbXBt1Bl/c2t9Z
Yb95WtTlhqCMv+sjHt89+3OMxzOqvP8GZbz+U/14V5Qyld5TGvPHC//oOz5F
9G/RXRTmZ9XtRpVlB9Xtbwp7hdC5g9dVlB0/1njU04eVXi/9JPpzpddMvyD7
qPQ6CUq9s676sdLhWGsRlnCUcVthO2ERenp61l3u1SrPScL/Wnl+3F7oUOX/
zQ5Cq3if7YOfEWnAXxj+ras8N88IWfqC3quNaLus1zf4wzNv3jHyOC/6JmVi
/s1+JPuTfypuJ8JlvR7oWGV+QfRf5KaXB2Xf8oqgxJ8b+RNnUaS3c5XXUdCu
VZ6Xt4tyME9vG/wl8d68w48qwyeqn+2yXh9+Wem+yLqcvokfa3rahP66SvV3
ovBnK68bPtezDbSF+vYQoUz4RXW+QMh38LoC/y9op5zp9lmvHT+rdHzWneVC
RZXXn9DKKq9LofwDHuJu8zZaq1V63b6Wfl1pecEa0U8rvaaH4sc6fn2l80Bm
QFh4zoZxXwP3WvCdzBJmR/+7SJgj1NYUFd2c0nwZO8dyL0uZH6Mx7SbRK7mH
pMb+t2LnuMb0NmGswqwUvUphmur5ipR5bNjhf3vKtvaWp+yHrb07Re9K2W4g
9O6U7QBC70nZhuB9ovcLLWpMHxDG5U2XZG2z9WG5HxESct8gemPKNlsfFH0o
ZVuuUMJhy4+yUA7sBt6Rcjm+F2YJs4XXyUM4UXhGOFYYLjwlHC0cIzwqHCIc
GnkfHPyzEXaEsCr8D4u8h0W4V4TR1KvwatCxwmtByfsFYZRwnPCtcKEwU/gu
KGXFBiL1dK/wvDAy4ozIO9587MdFWfB7WTgh8n5JOD74x6KMh6dsJ5H0qPdq
uZemXKenpmzDGtvhE1K2ZQ1/WN42rLG1PZjyca9Q0u0zRDhIOC3iYYO8WGle
ST+Jthka9YJi8+KU/canbEO7SbT9gZHW5JTtkmOLfFLK9snhJ0bam0abYce7
JuoxGfzJKdvZpqwnhX9t1Hciwv0jLEq5HCU1LuMS6itvik3VX0QvFeYKvwad
Rz0qzHziK8zvopelzP8W/vA/C5dE/OPz7msLFf5/opcLVwgbhYuEOcKPQS8W
fgpK/Ioa23W9TqisMb1eKKuxfVfsvCZr/B3w3ZbX+Blxqmoclnb9m/zjnf8U
FkQ5/oqy4Hd61Dc24B+PPnIE7aN/3lGiq1O2ocW9gdxF+nLS98By/+vHce8V
92B9FPdewX+Y9P1W8NhJ4y4t7tBak/T9xdgb+yTiwX8az7Arif007KhxF1fB
3ht3d2FjjTutuH8LW2uDg8fWFWljq+7+8C/YhRsS92NhK25opPVIpMfdYA+G
P37rk7ZHjA3jdUnbyYUfkHe5sJn7VtzPxZ1e/fO+Gws7btjdGhjviV2sAcFj
H6t/8G9HPO7uwp4x9/AW7BtDua/3nfDn/q03k74bl/zeSPqOMPj3k7bJxt1g
L0Wb0B4fxDPqHdt5vB82+96N9Chrv7zv5MVe52tJ24jj7t7Xg5LHK9G2hHsy
5T7AmPhYtEnBrh2U+9i+kd8FKY9fXwvnB/+VMCP4dcLZwjnCWuGs4L8Upke4
NcIU4Uzh06CEezfl8Yjx6QvhvIizPtKbKjwRffZI4emUx2/G9DdivGA8eDMo
48TIvOkC1cNxcp/L9yD3Z5HeNOHzoPi9k/KYRTneFk4J/r0oF+PfE1Ef3G+H
/TPumCvYQ4Nyvxp27qDYsyvYGuS+vdURj7vusK2HzbuC7cEREe7J8CfdgdQ1
dU+fS5l+K3yY8rjJOPp+lIuxc3je4/RlWds5JE++50/07Iyo948iHuPBqLzp
5Qq/f8ppM+5/EOmRB/a/20U/ps4ahJZRX1sL2wh9E943RL9u34QpenSt8tav
Qw+QO9vQr4PfL2F/+H0S3mck/mEJ30HMXb8DE9YJREfw8ISfcc9u74T3Mdm7
3Dvh/UniH5LwfcHcH3xwwvcOww9LWOcEfv+EdRTRPzw04bDk1yfh9EhrQMJ6
iOQ9KOH8icPdcuTPvbwnJnz/Mvcxj0v4/mX4o7jvsNr3+7bJO+xQvfsxCd/z
y0GingnvabO3fWzCz7iP+eiE4xGubd53Lg9T3BEJ39HMXc7HCxUJ35d8QlDu
VB4dlDubX+7u+2W32UnfQZSRO2jHJnwHNGUdmrAODvWS66x5LvtqnTSuxn7j
EOHh2Jdjr25MpE38B8If/QPut+O+acraOm9dzYOYPyRcx+hqjlW4hJAUMsqr
gn1H5XWCaKVQJYwOWt0Qdws2ONzpwubCFg2+t65UKGvwHYRlEY49QA5uFQsd
OzvskUq/h/5rO8p9kTC3wXrNHYV5QTsJlwgdGqz3fLHQPvg5DY4LP0Vo1uB7
pWcLbYV2wqwG6023jT1I8i9p8B17JVHWbN7tfQQyLvG1Qh355X2n8+F6nu3s
Z0eozJdFuXLC/KC0zUlCTcQ/IOF6RX/1wIQp+qzj5beJ0ESYELReODVoWpgs
bBZ1Oi7aJEX7Rt3TTtx9SHq05YnhT94d8r5/+TCV+bRIr6kwSdg00p0Yz+Cn
xTjBGDEy+i99hf8/96dzV3qd2ujvpP89jOMcoitOed4NLUl5zgstTXkuXC5U
xL+KuP8kPSfGvyzleXNZhOM/8T/5/5X0v4KwRfFf2VbYLuW51V5Cz5TnWNBe
Ka+N+gh7p7x26h38MXn7z1U9HJH3+Dcn638b6W2f8jppH8ZF4dC8yzsr63/X
n0mXiXn676J/JL1uqE55/sr/sLmwZYzXzYI/PO+520VZ/y/x3yrlNUBVxOc/
2SLG6LPDH561QWWEY95HnpSDNcwvor8KB6Q83/8h6Xk6dGPS83Xoj0mvH/aM
+uI/w7Ofkp73/5x0Wofk/Wxm1uso0v4t6fUTlHceHmMe4xpz3t2E3VOey+4R
eTDP7iTkUp6z7yLsmvIcvGP4Mf/OCNmU11KthTYpz/t3FrqmPEfZQWiV8tyl
VYSbFWHbprxWIWy3lOfQO0X8s6Kfcn9/r7wp9l6ZWzcKnYWj9DwveknW6wTK
C39VpEe5mX93iXSviHjwsyP/dvTVvOnFWa8NOsS7sX6jbWgT1nODg2e9uH/w
rIH3FfZLeX3QXeiR8vp7UIRjfb939Mvbo28Sh/X6wAjH+nlA8CsivX4pr42y
Ue+sY3YU2qe8jmkfZb0+2pD2Yy64fdT7tVEW2vjovNvw0qxlCqTdXzg2bzov
a1na7JBlXBLzZexFzE3aljq2HebKLyt0FOYLOSEvXCZ0Cn5e+HeK9NoK7YRL
hUzER0ektdAm5ChtIhz6I63C7xKhQ8RBtrKj0F4YI1QLCWSgOX1byF1U/hXo
YbbRmCl+itBMaC6syZlukvW7tYu01uacXj3fteiWwlbCVKFBaCmcI7QI/uzw
h2dP43bR5ZXeI7mt0jx7EStEV1Z6TwJ6R6X3LaB3VnovhHiEY8/mLtG7K71X
A71HeEk4XjhBeEEYhaxLGF5p/ccS4Vxha2Eb4XlhZISbFmXHb2zUU1KYLmwr
bCecjyxN2EG4ICj1fl6kR7hPcw7bRPXzfc5l3zrrMlVWut4pU7lQITxSaV08
dM3uFQYLB8T77B887zco+PvC/0BhVaX19tDXe0AYIhwk3B/+8L+2cvoPRz0O
EAYKz1RaN5S6eaLSOoLo9D1eaZ0/+CcrrduH3uiGnOnmepenRY+J+I9F/sR5
NtIbITwXlPp9SBgqDBMejDLCPxrvzTvMVz8c3V5jssp7Bm1c6b64g56Vt9V4
redHcteBMDTjNiuLepxEv6G/RJ60c2nkXRrhJof/5sLpQcljotA04i+o9HfZ
KFwetLOwLmeazrp/VURbfqLnTUTr9PxhlbOfvqNNqOM2fj5eOI14kcepQn3w
q6O+qV/2Am+t9PfA3uAtleY5M0NfHFfpszTQE4WfVVcPCJ2Escr391bO63fV
0wHK+zfxX+Tc57ZQ2Ya2cd7Iclsp/GDx+7WxrJbvlr6PvvDoSo8TjyvMEPlP
kPvLnMeF5lnLdPme+b6R+Z4VPDLgM4N/P96Zen010uMd3ov3x299pEHen0f+
fJcbgvI9scfD+Mh4iXx8RqW/v69y/ia3zFq2TVj4r8Of7/LFSn9jtNXXOY+D
W2W9N8MYytj5TYRl7GQ/4+JKj50/B2Xc/SUo4/cfURb6yK/xjDH7t6CUFdk9
fZf6+jPC0o/YQ1okLCbfnJ+1yHqf6QphYaX3mhZGOPZ1+f4ZD9gTOD3SZU+A
vk5fZv9siejVld4DJixjA/u7fP+MB+w58E3yLbIvwjcP/53KcLNoy6z3JPBn
LGTfgm+bcOx18IxxlD3qG0RvrPT+9E2iyyq9Hw4lLfYQrhW9TvgWHQnRhqz3
/CgjPHsL+F9f6b1u0iMt9puXVjoP9h7wh2ev5YVoT/ZnXq50P92Y81i/bdb7
RoxBjFvsGzEmwrMnxDfGGMZ+41WVri/2F6+sNM/+EvEY/z6KeqWu2VOkrQjH
fhTjFOmyn8R4Dc/+EmMqPPvq1D31zn7PU5WuR/aWKDtlZZ9tYrTfDzmXaxuV
/49WTmfr2MuiLJSb/XvakPGSvX8o42ifvOcXpynu5zmP5Ztl3Xe6CDsJQ/KW
70zPeu72atJyNeZrT4Xsh7nk6pDfsCZApokMkvkg8jvkqayHkEUip2RdBCXc
gXmHPS/ruePLIZ9jjvtiyP82COcSRvgi6PSk54jIj5AzMQ97NuRJzMueCTnT
QXmnNyPrORyyIdJlTkc8eNYujyYtl2XuBkUWyFz5iZBdHcy5TtELs56vfZk0
zzyOMsEPy1vOe0HW6yRkwfDMJTdE2Vk/IFNGNsx6C0o45qOfx7syP/0saZ51
19qk5bXMl6lj6p35JWVETsm8HvpExJkW9cU8m7ZC9smcHhkrMlfm4jyDZ15M
2siGmR9DyZu5O/Jc5LVXJ20bD1t51yVtE273aAfslm0b7QHFplnvvG25nap6
OD9pu2vwM8J/+yjf1hH/8qTt7WFPb2bSttmw/3ZFPMPmHnLqFknbKOP9Wkb8
+Unb3sNG32VJ206Dn5f0fBl+dtI25JDlLYiw5Dc10iOtC6nHyHtW5E+chZE/
9glvSdrmGTbrbk7ajh384qRtDGLPsKa13YuEq5K2d7hL1OnUKPuSeEadXhnx
CLd33vU6ET2ZqG9sFS4V9kjaFtwNQbH5dmNQbLvtk7f9uUmKe2uUEX5Z0nbg
KOu1kR7td7vQN2k7dSuStpmBrZKVQZHp3xRpE395hCUc8+j+lZ7/sc5jz4C+
wvqG/oI8nr2pZVFP7F3dFGVhj+rGSJt1+9J4J87ucBcqd6MiC7gh3q953rop
fbM+l3xa6Jvwn+jNGFbptf31UU/7591Hp2a993ZbvOvgvOtlWtb7Z7QlPPtn
N0fbIqugjoiP/ID9GPZbkKnwDdAmyFauibrkf9UrysG/p2fwn+Vcrk2z/jd0
E3aJfwZ01/jXQrvHf243YXdhveL2EG2a9f+bMXjn+IftIewZ/z/iEW5x+HeN
f0zXyO/6SI84rHP2E/pVel64j9C30vPCvYNHvsIeD3tZrI32jTj8V/eKd7s9
4u0b/9c9w29lpE2fQJbAGEOfOCDv9M7Nev+NfSPy+C2+T75XZCRzg0c2Mz++
0T+DMjb8Lyjjwe8Rj3C1rf2dFWRhi+Jb/CvC8u0iK2Ivjbb8IPoOukjIidg/
4580NO8+e37Wa3X2n9hrQhbDnh/jNWt79vzgkSvRL4jP+v69pOMgAyAe4ZAH
XRrvhtxtcXzrg/Je25+TtWyPMYLxABkelH7GPvCK+BbZc14e3yh71bfHt4iM
kPSIz/4x+3DUL/vHxINHFsXeG/kh32JcYyz8ISj7G/zDGJcZpwfmTc/OWr41
J+Ijg7sn6XrkPzc94rBnwrjJmM3+zAXBb4y0if9d+JP3Sq0D9m+nb1zt9lg7
3yHI/YG36Xl/8R30vFOj+m5TrTc6qi1ErxOuFXoEvUYYsaO+HYVfrHhbij9L
OJPnwnPCs0IL4RzhbKF5+E8RGoSp4Xe08JTwpNBZ+T4jOk75Do804A8XHhce
Ew4Luko4NOijwhHCExHuGOHpSPeoSHu1cGRQwrUUpkU5thWmC+cJ2wQ9V2gq
TBROEzo0mo5U2TYXPV2YLGwvnC/MEDIKc4HoKIXZVHRSxO+o54tEj9fzVqIX
NnW4euFUYYLQJOh4YZOgpwjbRdqUr1nU3xnC1lFG3mGk8HzU+xbhT/nqIo2T
hc2ivJSpRjhJOFGoDX/4LsJC4QrhYOER4WHaQ3hdeE0YLNwr3CMcINwX/EHC
g8IDwpCg9wsHBiVcvtHxxqgehoo+FHH6C3cIK4V+QVcIA4Q7w2+QcLdwF22b
1tpGtB1tnDZtSzunTdvQxnK3bur6vk7uStEKYWCkQbqpqAPer73KNlZ0hMq2
r+hy4Xahp3CTcKOwV9AbaEvhJeFF4bigLwijhVeEl6lPpfkqeXR02tQf/Anh
/1Lk/0bUL23wZvCNje7XYxV3WLQD9bWHsLSpv8/ews3CMqFXUMq6Z5SRcKOi
XPSPPsItESen9G+jvEq/b7wr/H5R97z/3sKtEWd12vVKnXaOPnK50FW4UlhM
+yrMAmG+0F64WJgjNAhThXNot3h2kbCpyjBbdIDK0Ch6ecTfRjhPOFfYVpge
fNNGP+uv8J1Fr4g4nYTLhHlCE4U5TnRfhWkReZ4ttBSmRTmywlzhUiET9BJh
s0aXfaDidoz0CNch/Hmf7YQZUabthfOD30G4IPi19apr0d7CZ3L3Fd1HWF9v
urewrt6UcB/KvYfo7sKn9Y7XS/ig3s92Ez6Xe9+006pttP/eKudHer5n2vE/
lnuvtPlWwoVRptbCzODbCLOC30QYL5zCNxRtQnuUCiOFEUKZMCr4T5R+z7Tz
KAn/4cLO0f6McSnxJwrjhHqV82TR/Tr6G71ImC0k45vjm+A7nhN+HYRLhIuF
jsI8YW70uZlNPW5mlealfHNKMxv+8O0j3pz4/mdFnE7CZZFWN+Gq6K/dm/o/
drWwa9Alwi5BCdcYfXxBU48rsyPdnDA/0s2HP/y1aY8x5aSdNi0j7bRpqVAX
9U29VAmjhRMYn4IeTxpB6cfVwpgI10SYEG2WjDoeKySCEm6r6O9nUf/CqRGn
mTBFOENIC6eFX1NhYvCbCpOCrxFOirbcTJgcfltEGqeTTqNpP7VFc9EzI48t
I3/499Rneoh253tp9Hh8uMI/xjfT1P/PR5vou1K4bYVHmphuI/yQVxjRHRX+
cT1vVW/+Cblb15tfJff29Y7/pNxtRdsIT8ndrt786iZ+RpzvlGaa50rzNj1v
IvcmwhVy/yX8T1go/B38IuGf4K8SShS2WPgmb9pa6dyu5/X1TutquctES4XF
ceEq8R9u4nfaWnioiWlL4cEmpg3CS0Iu7fEs1ejxtLfSf6Xe4yP8hrTHaP5R
n6dNGb/vVjrNFG4L4Yu0/6OEa9No/6OVzr0Ks6X8mwvfq/xbibbT8/v1vEW9
+ZVybyraVLhD7s3qzT/QxGUk3Hy5/xB+F1Y0cVjq9Gul+RvtpDTvFN283vHv
aeI8Kd9dTVxG/L5M+99PWRfo+Z+R7pImrj/qmvQOFT2E/iD3gaIHCGvl7sNY
ybs08bPBws8qw/6i2Y4u32H1jv+Z3H0Zf4XP5d633vxPeT/LdHTeh9c7zi9y
Hyw6TDhYc92OmuterLnup02cZy9hndx717scP8k9VPQg4ccmpkNIJ++yd1T6
PzdxeoTb2MT+vM8Guferd5m+kLtfvfkv5e5fb/4muVOiSeEWuetEa4Wbm5jW
CMuamBLuWrkrRMuFG5s4XkK4pomf0UdvbeK+T1rf5u3fRuW8Ts8r6x3/ermr
6s1/JfeAepfpa7kH1pv/Ru5B9eYvj2+ItvyuiduE9nhG7vZ8y8KzcneoN79U
7up65/F0E/vz3VarT4xp6vnUV2nPBekr36Q9F2Qed1va82bmyzcwDjZ1vKVp
0yrh+rQp879tG/3vOVTvuJzxq6nn4MvSnhMzH7wpbUq4W9NOm3n0A2mvW1jT
3Jv2moc1zR1pz62Z769Mm7JuuCvtuThrhbvTnrvD35N2PPjtGh32MJXnPsbu
pk73WPW3bupvC9Xfbkk7f+bpN6dNKevtaZed99+h0f/CI5TOc3qeiX/ps2lT
/o3PpE35365Ke9xlbfFa2vN+5nSPpL0WYg30aNr+8K/LvVNTh2vV6P/9kcrr
1bTj8Z98OO14rEseSpuyxnowbUrd3Zl2fVBfL6X9H+X//ELa/3ve4cW0n8G/
knba/GNfTpsS51u592/qfvBm2nNQyvR22v9v/vNr0p4TM3//JG3K/P3jtClz
5LVpz4mZR7+T9jyA+B+l7c9ce2Pa6xnWMd+nveZhDVTS1Gtd1qmtGx32KNXJ
u2nPLUjr67T7KX13vdz7NPWcum2j0zhG4del/YxyfJp2WSj3B3Lv3tTr7/fS
XnuT7vtpP4PfsdH5D+eCcvpNU699mWeMjPL9kvZajjXEr3If0tR8u0avn49V
3D/TXj+zzv4jbco6+8e013W8/19pr6VZQ/+etj/xf0p7LUe4n9POB/5/aYcl
Xb4/vmPWPcyJWC+xLikLSlnfSrvdaMvKCMsa65+03wk5QUU8I/7faT+jTD+k
3T60zZsaQ7pq/NhZeF3Yif4tvFrvNQP/0VdqRevUn4TX5d5JtIuwpXCWcKbw
hp7vXGe/pRobu4l+zB13et65zvHfkXtX0V2Ed+XuXmf+7Vo/I85rtU6bOO/L
vZtoD+FTuXuL9hLWyt2nzvxncvcV3UdYX2u6t7Cu1pRw79U6DfL7QO7d65zu
h3LvUWf+Tbm71vkd7pa7megWwlbC2fGeRwhPCI8Ld+odHxP9Ru84RPQB4X7h
wKD3CXfkTb9m31z0JeFFYajwkPCgcFBQ4h8prI48RgrPC88Jo4QXgj9aeEp4
UjhGeDr4W5XXVOpDea2pdT31FI6KsKQ7XHhWeEY4Nijxj4tykcddeef5rdIZ
JvpwlPUjpblnnevrk1qnvZdQJ5winCx8oef9RPcTbsybrlE6n+v5vnVupyfl
bivaRkgK44SxvLOetxZtJVyXt/+HivuUnrerc5xb9PxE2lnPExFvjLCJMD7K
URtlOUmoFE6oc91XBOVdy4NSrzURlnSrI73RQlVQ4j+tMuxY53I8I3f7OvPP
y50VzQiPyL2t6DbUWa3p1tRdrWlLYZXc24tuJ1yvd+lEvepdrs3b/wO5X671
d5ajv9SaEu4BuRtEW9C/ak3pm/fI3bzO/fXxWtffDrSz3B3qXNbnal1G+Bvy
brdPlNcLet6xzu/waK3LxTs8Vus0KOu9tf7OyeO+WucJf3PefXSd0jmUdyMN
4WDqIvoN3+Jtwq11/haht9T5m4TeHH3i9gi3UmkuF/0q6+9wsbBIGCDcKdwR
fWtFncP1j2cr6zzuEHZh9JXZwqyo92l1/jZ4t+nCedEGM4LnPc8P/jaVYabo
51mPQ6R3RdTpBRGOOr4w+H6RP2XqHe+0rM7fH/SmOo891wrXCOcKG0hfuKvW
Y8zm1IPmMFtrDnO25jBt9HyWMDPGquuF68hX/IXCBXwr4X9hjGFLI9wKlf8G
0S+zHuOui7wZX5cIV9W5/W+sc7ieUUb4raN81Fe3CHtlncfoqyP+8ryffZH1
eHpN+NEfz6nzWHlI9AX6wTZR36TL93NRtM2/Y5WwXrgnb/q90pws+pHwYZ2/
v1eEl4VJ8eyDKN/nEZ/v9g3hdeE04X3hPeHuvJ99l3WZ1glr6/yv+lRYIxxe
57GccXywcC9lqfM3T56M14wHr0Y5pkS8T+r8P1gbaZ0ufBzlPiP84RmfXov4
jDFvRlkZn94K/naVcx59Iuvv/LI68/wvLxcW1Hk8gM6v83gwP8Lx3c4VLq3z
//KKiMPYNCfqmu//4uD5/i8JPhPx4CcI7wrvCKdG/cEznr4dZWU85nvi2xgf
YfHbP+rsbqG/+vD26sPnqg8PFH9Xnb/bQeEP/1q95xfMLZpE3qTXLOqX+kO2
wryNedypQZknTgjK3BPZyodpz/uQLbI2Zh0/PvyZ2yJbZE7JemhGUMIhB2V+
xpzrlAjLfAr5EHN35vjIPT9Lex6KzIZ5MPPc8yIf5AotGv3soI6WAX0Q5T45
0mOujTzojUh3q0Y/G9LRcljyZy65IChzyYVpz9UoX8tGz6GHdbS8inKxhkDm
yBwOP2TDzDuZdyOXZf7KvBI55jfx/shhf4pwl4Q/PPLNbyMc8s3vgkeG+2uk
tSTt+THz98Vpz5uZYy5Km1LWhkbLVoaqnNs0OuwhHS0b5p2Y/14pFDd1fOTE
v0UeWzfa/+COlqdujHc7N+qYdJHPMe9n/fGH+s/hooeRbr3pocImSudI0b5K
5y89Pypt/m+5j06b/1PuI9KOj6GlY4VjKFfacln4f+r9jDh1SrO/6D5KcwMy
hrRlym8wX057rvym3F3T5t+Su1va/Lv1luHtKtQ0mvZROl8gn0g7rffrLatG
3ve23LukHf+3er/TIdRRvenBtEe96bDIe1H0F/JeHHzXqGt45ImskVjbTQnK
2u57ZEKig9OWO66NcGeEP319I/IY0QOpR33XXfRdz9d3/RPyGD07iL6FDEN0
AH1I7kFp8z/Xu4yEYz9hfbTfV/UOS512ibLzLX6LzCPt+D/UO0/K9129y4jf
FjE2MNaeuZ3mI8KW21kGzFqX9fGftZ6jM67/r9bzafi/aj0PhsfAE3Nf5s7/
1Joyp/6t1vMY/l2/1poyl/m71v7EL67zHJr4v+v5YXWOs7Kz1ugqy5pObh/k
Ag9HH0Vuuyr6KPTRaNdHI9ywCIsMYFneZV+rf8EUpdcs3pP9xreaeq/rl1qX
i7n5T7VeS7CG+KbW4yzjblNhYp3/h+mgjOv1QRlz91Obbqs2nao23azO/13+
sWV1nhczt2POd2aMy5tH3ROuRBgRdfFlredhzIN+rnW5KNO3tf43UKavaj2H
I9zXtS4j/NB4b2Qe39X+n6jzjo+qeLs4oNgJSVBJstnsbrKhScmSXTsqqCj2
XrELgooo9oYFBVRAQFRs2HtD7IKCYAGkWBApioCiKEVEBETE93x/5/Hz/nE+
Z547fe7MM+XO3HEfjJ8/ipwn5lVrZD6hqe2eq/f8aqnKZ22R7ZFZx0cvsv5x
cfDsqEOsE7H+xPcf1q1Yr+J7zLPNvAZGu+R7A3qued58bJ3b4ZhoS9Rp1qde
j7bKdwu+V3QKxj/t+Mmw43vUCxEfdZ01L9a6+JbFGhzrZIcGs151SDB++F71
SrhD17wacnneYRxf5zb0eoSLHhkb7rpEnljP6xzMet4BwaQvkff60Yl11ol8
A+Zb5dnBfAeuyJtPqLOunBz1mO8rrDf9z7/wbpTvuapLe6oujW7l7zCzwh3f
wD5r5jW2nsHToj2zrvdmtPk3o3zL8n4/x9VZv1AvWEc8Pt4hftDNfM/mOzb6
emrIPSJs5HPDnrx9UaKxhvRIXvhS5t1LLa9VXdqDNVXF1VVt7AXheWF/4Unh
CWG/4MeFTsGPCQcIT4W7Q4WXhBeFLsIzwtNC52DcHRxhPyccL7wtvCUcI7wh
vC4cLrwqvCIcFvyycKTwmjBWOEoYF/LR4Q+5W7glHccKb0a4x0U8yAdF/M8i
F8y/SV8dEmkn/+cLU4VPhfOCPxHODf5YOCf4I+FU4X1hAnpYmC3MEk4Wxgvv
CaeEPfLFwufhro/wRcgXhr+Zwknh713KqWD+Xek8QfzOf2VXcHms4QyszJ/J
/IfMPcTTIg89hekh946wZwi9gvFzmvBB5OES4ctI03sKc454ncK8TrxI+I48
FMx/6vk14m+FhcINwmLhe+Ey4esa+7867BcQh/z+Jt4gv3eIVwkrhYeEf4Ut
wlXhdr7QT5gbYd0u/CIsr3Hft1RYIgyOMFbUuL9YEum4PtJCuq+M8OYJlwvf
RLhXxDPkByP+f4QHgjcLDwtcJkr67qaMhbXCcMom5BGUR8hvSQ8MkR5YKT1w
D3kV1gtDeFc1zv99wibhL2Fk2ON/KO853A2LeJDvDbcba9z+Gis9WwtjZG4k
bih8UDBvVNn21fOv4l3SVnG7lTA68vS38GiNn+H//nhGmu4UVse7GSj8GuWO
Dtgm67jPkPlDYVL4OZNnwvfCgbXSAbUu706S9826fPcR7511OywXl2WdlrPF
Z2XdjpuLd8263WKPTNutyNoP7+ScrP2QXvydGe/mPPG5wjsq/2Eq/9WtXK6n
6dmpWZcvfErW5dhdfHrW7xx/hEsZkw/sqIP7ZZ0H2lsi63R8qHKuJP6c23NK
5qqsdVWpuCRrPQQXZ62P4KZZt9edxc2ybm8ZcTpr3YN9kTBR5hpxddbtEsYd
ugn7JlnrUXgn3Cs9O5D2nPUg5bdL1jojmXVa0SWkEXmq3J/Pe+9onUT85GFS
wenalLNuJQzSio7cMes40J3EiXx6jdNKGql3PbIOd5rC6UN96+h2eYzMR2dd
n47NWqZ+nyA+Puv2AB8nfFowN+zo9oy/o7JuAydm7ednmQ8XHyb8VGPulrVe
OCJrO+os/o6krtRYT0+hvgRPFt4pmNcqv92jLpMf+rNts67r1HvCIFz6se3F
22Xdn8G4+1HmQ8WHZK0XO4sPED4umP/Nuf31Ei6Idgj3jDguFHpHWBeFTNgX
h9w47HvFO7gk6/LlHfQNGb1DvT45a30En5S1/oApO3ThgeIuWetEmLSim/fP
uq43inTxLtGhB2XtB13bVXyw8EON84r8ScFlz+W16F3s8UN/lhfXC4Nq/C55
JwNq/P54bzPldwT5lt85Ms+n/svcXjwya7s6YZRwT4R1v3Cf0EYYJgwVcsK9
4a5j2CN3CH+EtZtwd/ghXaMjLNr248Jj8c6eEp4UZhfM23d0uTwR7vYQHhIe
FNoKwyPcgvBAhDurYPvtOrpNXy70E64SFmSdz2uEbyl74W0hIX1ZIYyVeWdx
M+HVrLlUeCVrLhFek3mXWrt7V+akuFJ4Xebm4l2FcVkz7j6SuZW4pfCezFW1
9vOhzLXirDBe5lSt7SbInK61PEG6dKR06dpW1uOU06PCB0K17DPCpKzDqBEm
Zs3YTZa5Ra3jmJJ1/MhvZZ3X8lr3CYQ3RthLeER4OOrcs8IzUV/hp6O+Ph3v
CZ01QLg1a90G35J1W5kpzMhat90W7pJhf3PW+vT2sKOuTxOmZt0uPxOmZ93e
ZoRM3/Bx1mV5djB5OiuYvNKHfBLuekYYhHt+hP2p8GXBvFNH6/WBkY5a4Q5h
MHEWzNt0dP93vXBd1nodvjbrfqi/cCPlKtwl3Ml7FoaETP95Q/jfO8qY8m2d
dbvB3S4RHvVx5+Crs+4Hro462yLCJn2VUX43Zd1HDYo87BnvjbbxWcH2jZX+
6QWHsXVH9983RproD6/Ium3QT14Z8m011uPoiDezriNlwjtZ13HayXz+x0Ib
6eg22VjmrWtdJ7YTb1vrOrJ9rWXqzg61lmnT2OP/Od6DeEfheZmb1Fqm3vEM
P+iO9cKfwjeKdx3p7eg8LM56vEOeloT8tdwsFTft6Lq2TPgxygz+IWu9Rnjr
ol7+LPwUZYo9/mln5GmrWrcPuFGt3yHcsNZjAfTKZVmPBeBLs+6fYfqGW1SO
y2rcR90cjP5GT20W/hYmFKyP16ufuins0ffosC3CP/Fe/w2Z99yg1jI6d6Ow
IWud+1fI1DPSiDvq13dZ67t7wu36qF/oP3QiOntT+J9XcJylHa2j/w67hQXX
hV06uh0sinBvjfJbFuHtLzf7CXOol+I9hG/ltw26UX6/yvrZ7sIXMhfE+Vqn
74Ba+6fdthO3rXU7bl9rmXbMs91qHXfnWvtBp3cS7yu8nLWeLq61Lmhda/1L
u8cf6fhG5n3Eewtzs+a9al0WpJ2wFhUcXpnS/HXW9uQHfdSh1mlCP9XVWkbn
5Wot0/5/E1Zn3eetFX7Put3Da7Ju/2vCHTroF2F51m0df6uy1o/Lo47Sz/0R
Yd0R9iuzbv+/hv+5SvMKcbHSPEvcsdZp+o7/NYmb6/nnWZc38vXRhniXX2b9
TngfC/i/EH2c3L+UdVkiD444ieMFoajW7Za5NOMD+n/m0DDjAuax9M30+ZeX
qNyFucIVwryQrxYWCguEq4LnC1cG465f+GOfyDXCt+HnkhKvp7C+0if4c6Gv
8FXYXRb+5gh3lXo9l7XeO4NZM74jmLXkxnmvEe9fp3da6n2d7CtfXu8wquu8
T+6sUu87ZL/pOeKzhYtkni3MKnF/xxzgv7E/zHzlTtmtLvH+uzuC2Zc3pMR7
Itl/N7TE+yaRh5V43yHyinrb1yoNw0u8f5F9iyNKvE8R+Xrhe2GR8Ivcfyeu
qXOfxVzuv7kUzFoG8ymY9Q36dNLIvGRwlAdlcYrGIe01DhmmcUhvhTdTmCFc
GHlFvjjKnvz3CvvPhLsjjeRhIPsjS/394fZgvmlcVupvGHzTuLDUe2op+97B
M4RewZ9RzsLscHd5qb9b8N2jT6n3DLH3tlHevK/yfmmEzd6irfPer7+fnl9f
6v337Me/qtT7nvlmslU+vp3wTa3Ue/r5TnJtqff9I18X/pCvEOZFOm4o9Z57
wr1RWBJy34ifb4+XBJPWfpF28n+38Eepv3sMC+ZbxNBgvpkMCaYe3xblxzmD
+0r9XYrvUbeW+gwDZxcGhD3y/aX+/oS70cLmkO8Nf3zzuSX8cdbh5mDORtwU
TNn1FKYL04SRpf4mxPeWM1VP8qono1RPRsQzvtWMirD5jnRPMH6ujnKl3AdH
O2C/6qBg9tKyftWMebswssR7fKnr18SzXYRrg3eNfraSuXeN17JKw/+ttEPW
C2rcLydDps9NhB/W33Zgvl3jdcLtmHPWeM2qKesINV6zgktqvK5VEnGwVlYU
7i5lns4aQY3XGLePcPtG2DtFO2QdljVF9t6iP9Ap98i8IfJ5b4n3Q28M/cX+
ONaLaW85cV2p2xncodTtDW5f6nbZsdTu0J17l3qPHW2Udej6UrdVGHdLSrw/
+qBS6+V9Su0HPdJF3LnUunjfUtuhmzuVWkZn71dqeWzB+V6cs47ev9R26CHC
OIA6Xm9uV2dddWCp41hc4viRrwsdhj/Wk1dVS29WW4+yPsv6LuNz1q3+W6+C
/1vfgt+KNQPWDp6JdQXWF1g/GBj1i73brKGxJsg6HGukdxFfzutXrA+yjvhr
vfejZ5Xm20q8/5s96bdHGMj9S7zXnLK8MZg83RBMXm8q8T543A2IMAj3FmFZ
ifen3xyMuw0R/yjhiJZei2T9jPW0EZE+1ihYl2SNkDUE1iVZX2RN8hHx6pzX
UFlLRf5vjZU1V9ZGWKPEP+t4rAXjbkvYI7NmQni4W1rvellZ5/XD0REWa0qs
sbKGyhoIa7X/rdEOj7S+E/X9xBqvKeGWdVbW/e6Nd7A2nuGf9RnyxDv7O94P
8W2T9/f1A5SGB0v9fR35oVJ/O//f93bhE+HjUvfP8EdCA/n9gLpd5/36Y4VX
S73H/31hgtBQbj6lntd5f/wbwuulPh8wXniv1HvoeTau1G2XsKeUekwwWfgw
6v0TwuPR3u4PPX14xPlKqc8JvBbpOCP8TQpdMCXC4izCxFKnu3vYIx8V8eP/
X72XN2njdd67/1apZc4K0D/RT3LW5cqQOf9xTejgZsH0gX/Vm+vrfMYAf/RR
nCe5NvxwLoH+jH6McwuXhsw5hstCLgp/yJyXeFd4p9TnJ94LmXMGb0da0TVj
hEdKfS7knbDrGGVGH3VKvB/eATqPfoX+JBf2yDtEuhgLoKcejXD3irAfLvVa
YzbrOTTrkczhmWfzLYJ1FtZFWLNkPo8d351Y82LuPrng9YLNOX/jYR2K9S2+
8bTLWuabFc/wwxonYeOH7z2si7HGxreB3bMeH39U8NrWlpy/i7BewHoM311g
5vd8y4FxN6XgMP7J+TsS63SEy/clxt3IfB8jveRhm4TGVUJvoXFwL+Efvesn
VR571Fl3U08fEzbXu13tXufvlA+UeryQD6YeHxb19+VS90uUK+1vj2D8o+Of
KnUcnLd5UXhB2KLwX8JfnfX+M8LTpdb7z4a8daTxgoT7mMfiXXYOt4RLf/W8
8Fyp+43nwn+3SBdxdI04ccd5lYtLPX7kHFgP4XxhQ705V+ewOb/HOT/igDnn
Rx5gzvkRB2f5OMNHvtnHg97ZNm/7znWu05yv4wzf9nmfwTtQz3fM+9zmwXUu
78bNfF6TuskeIMJCF3DGjzN/pJtzfZzRRN80b+azfeSVZ6SD8iItpJtyIjzO
g1LvOfNJuJQdz5DRha2b+VwpegvmvCk6j7O+pI82yhlgzuPS3jiLi0z7Szez
jA7ibC3nfdFNMOeAabecJyT/6DPO2XLudoe87Q+qc/vm3CPu0AXEg4xuwy3h
Mt5n7sXZX8aanOnljPLUUjNpRfdxBpLyYm6AW84HozvJE2dqGavyDP/oU56R
JvQj74d3gx6lXAkL3UzZcxaTOg5zjpPziIy/mUe2DGYeydknxuuM0zkLdXfI
nJUaHnLrsMc/4zPGzYyRGa/dEzJn7Jg/MC9pHsw8Y9dg9C9n7C4o9Ri8UTD1
mPOK55W63+uucXhHjcNHtvKZsV7hh7NhzK+YV20b7QB5Y731Zcc6nzPrHX5a
FynNsQ+4ReSVufLf9Z4fFup8xpI4z4l08J6mRny8j+nRDjm3zDna7fLmLnU+
m8hc5ZZor5Qx7mivRc1c7zlzyTyHeQxnMW8PmfOmA0PmnGL/Us+3NtV7rpKv
8/nSQeGuNtJOusvDLWV9fqSXus9ZSuY8+E9FnKQvGWnEro3KYliUyyjFdbd4
Vge9U/FIYQR7tcrUZwgfCz2EacJU4fzgT4XzgnF3gfCZMF04J/x9JFwhzBO+
Ee6Xzq/Q+PdT6fyrJC8Q5gtnh9spwpnCZOFD4TLha2GOcGnwV0JvYaYwQ7g8
wp4r9IpnpOOG3fy/kXGqP2dF2IT7cN5pnKuyHSj+VfhFuD14uXBb8M/C1cLC
SOt1wiLhO+F64fuQbxAWh3yT8IOwVBijuL4l/4rrRvGScNc/7JGvjfBwd7Pw
Y/i/VfhJWCbcIawSVgqDg1cIg4LJQ78oA8priLBG+E14TGlYTfqVhrviGfKV
Ufa8mwGRV+J7NO8458v9I3mX9zcy9xF/IXxOOTXXmE98hDA8b54uNz/r+eEy
H0aaZD6qzO5WyHx0meV5Mu8r3oe0yHy8+DjyJPMxZXa3urmfHUvcze12b2Ga
zO3EbYWJMteIq3mvMrcQ1/KeZW5ZZnmI0tZK/InS9qme7yZzG2FY3uFN1fOP
9bx1WbhrbnvkVc0dP2n6qbnz1I330dx8KO9e5i7izoQprBV+L/McoKNQz3wg
73L/XHFdHOU3m3ogvweJDxQuFGaVuU5fFPbIS+Tm4DK7Wypz1zLLd+ftb5rC
XKjn+8u8H/VG5kPK7O7H5k4j8iXCl/H+FjS3207UOZkPKLP/+c39jHfzXXPn
CbvDWzovzG0m6Xm2zOV+o9pxebXb83kZ6e60+n3x9RVqB8Ii4QZhccg3CktC
vpm7OLmbU7gpeKlwjfCtsFC4OniB0D/s8X+LsCz8f6ly+E68k/TJWzJ/Uq56
rzI5SelYq/T8IVwrnfO7+Hm5OUHP16QtHyvzKvFq4biM+Tfhukg74Z6j8D4W
PhLODp4iXBXpmi9cIcwTvhH6CF8InwtfKz0bxU0V7z3iDcJ6YWTwn8K9wl8V
dnefsCnk24Tlws/Cg8IW4R/hfuHvcPeVwv9J3EThXyieJcwUrox0kaZLKKNI
00XC7HB3caQR+VTl/U/le73Ql3DDz+WRp7n4V1xzxDsqrsvIW4XlfmGPfIPq
QVnUiVMU5rq0wz1G5pVpl3UvmbcWGgu9g7cRLgzeVrgoeDuhn1AkNBXOFjYr
jH+EK2QuFkqEy8Me+TKhSfg5S/g7bT/nZOxvi9BD5oZCI6Fn8FbU24L5ReXx
/IzrMu5GK++P0H5Ur66Tm00K4wW56SK7RTJ/L5ybcdi0gfvlfhRtTe5vkPud
ZPeS3PcV75ixfIjwg9z+KBwk82LxEuHgjHmp0DVjxt2RMv8i/lU4NGN/y4TT
Mn5vG4SjZV6Rdll3y9j+J+EapWG5+Dml4XA9/zlt+RKZd4g09RG2D/niKHvk
kzNuQ7zLM2T+K+38n55xnBuF7hkzdodlHCdxHJVxeknTA1F/NwsfNreeRo9M
l7l9mXX68WpXbwtvCe2EEcJwYWze/KvKczfx3cIwYXuhj3CxcLTwujBO2Fa4
SLhQeDlv+5/ldwfxJeHnDT1/Q7xaz48Kf68JJwjvRDqOi7S8KRwuvCq8IhwW
/LLQLfgl4dhwS7hHRnhjhSOC8b+j0DfSsZNwachNhcuFfkIjoafQQ2gYfL7Q
IPg8YWuhl3ABaVFerhQvV15eytv+J5mbia9GVwmlwbjborI+t9y67Z8yM7pt
k8xnis8Qtony6y00ES6LtBZFGpFfV1wvilcprmLxFZGHrSJd5KFxhEFa/1b4
Z5U7js1ljhM5KwwWBgknCu/GOyAdHwqThP2FJ4UnhAOEp0LuLDwd8kHCc8Kz
woHBzwj7Co8Jjwr7BI8RuoQ9/g8Wng//nYTHw89fZU5Hd96nzLuId+Ydy1wm
bk45lJl3FcaVmXE3tsxueQ/j8k77SpXVBj0/XebThOEyrxP+YHwT6XpE2FN4
WHhIyAn3CqOEU4QJwnjh5OD3hJOCKbs3Fdf74t/qHMcH5ZYPLXc9fTHeweQo
X9IyMdx1FV6IsmgvjCx3O9wr0kWaOgr3RZo6CPeEu7pI4z1RXpMi3Hrh/vCz
R+TpQSEvjA6715TmB8QrlObdwx55anOP9Ri33azx/Ekaz7+l8Xyt7O74r95o
XFLDWliN9/HCtTXeGwy3YO057/nDzDqv47ZlnavG+1SxbxlrynuxbhXr0e1Z
54p1a7iuxmvquG3FeCjvMfpshflGwf5+lI79Q2k+Wc9PKvPe1+pI34iIs32s
GbdmPU54veDwfsh5vXi3SN+wsN8t1rB3F/aItWx4z1jj3jPS/bnizSvOevoe
mQtllufIvKd4D+Gr5ubd6c+am3E3u7n9dRS+lnmvMvv5TOYOZdbRM2SuK7M8
VHnPiT9V3mc1tz/kUXnPZ2bVeY07LxRibb0QebhO7/EYvcexrbwWXh/u1jZ3
mZ1Y5u8ElHeONXk9P6HM84QRedt/pvCr9e4HCreXe01/3xqfLfhL7s+Qm+7R
/q4ptx6kjV4vXCdsLHMdpe7Tjm8Iu1cVfn/xL3Vuw9eG/0rhZuEmISncEnIi
nvWP9n9d+EkJA4RbhRbCnVFfWwp3hdym3P3YUKF18BChVTDuqiIM4ksLt0W4
mcg3crlwY+QBfTol2vbdoVeYk/x3FuK/sxHwEcJ6ldVpsj9V+LO5+RR0UnMz
9Zh9vJyd4MzExuYu19OFDc3N+B8X9v+dpYA5k8G3K85O8I2QvcecD+GcxMi8
1wtmqJyHxpyJ+SrnEUjXTznveeZMyH9nMrpFHviGs0+8b76PHRtxvBFxIo+O
sQZj5REx1l4nDIgxNeNmxgWfC7PL3cdOQ9+Uu4+FPy13Xwozr6A/mx7u6L+/
FL4od982Q/is3P3eZ+Hu7bzD/r3OdeI74dty98MLhPnl7ke/FuaUu3+Fvyp3
P/qNMFd4R+HME6+tc/+NP+S+4fbLqN8LI9xrIh5k+vBZwsxy98MzI619Iu2f
R11cLayKOgqvLLduhVeUu2+Gf436/oOwtNx9w5/COuFdpXOJ+I86twfskekb
1oc7+oYNIQ8Pf39E3V0sfF/udggvKnd7WhRl1y/K4+toK78La6Kd/BZ5GBLP
kN/LO+x1dW5na8MP7fbHyAP91cZIE/3TJuGvcvf9W6uObFXh8QLcqML9M9yw
wv35NuLGFe7D/g7/9JPYN6jwGHAX8c4VHv81E5dWuN+tFWcr3Kfi9l/xeKV5
M2VV5366qZ4XVXh8s5142wqPPQmjpMJjIJ6Rjgl5p2V9nftYwttS7n70n3KH
+2A8Q6Z/Jv6aCvfTcHWFdUeLCqeP8Wy5uKzCY+GKCsuMjxMVlhl3VImTFR5/
wJUVHlPvWuH8T1Ta0sxt6zy2wx7/H+h5c+a/dR43Ew8y45pUhcOl/e0mblPh
+XcrccsK6zmYtN4b7413SVvFbesKj2nIU0aYlPezTXUeD/GMNDE25/3wbhgf
FVe43NEBbSscNzr3Z+Gncvu5LXTJB829/pQpc3mfp2fnVrh8zxGfXeF2uL94
vyjfgcLtFW7HncT7VrjdYo9M2z2gwn54J4PCTyb83Rbv5g5hcJQ7ayI3R7nD
N0X5wv2jHG8Nd9nwR7jT8s7HVjnXwfMrnAfaW+cKp4P216XCMu35YPFBFdZV
e4r3qLAegnevsD6CCxVur3uL96pweztE3LXCugf7vLBM5m7iQyvcLmHcoZuw
r6+wHoU7Vlh/1Yk7VFgPUn77VFhnHFjhtE7JO43/1Ll+3BnlhU4ifvKAHiFd
5GFy3mFsrrOOzFU4jg/zjvPvOvfBy0J3UO/uinBJB+s7rOvQLlkbujLq09Uh
T817XalRzu3h2gqvde0cjLuS8Md6Em2AdTT8fJr3mktD+d1JfGmF12nQC6y/
YFcc/lizuVXjq1M0vnqnlccIvwjLyz1WWB71+Naoy+SH/qxdhet60wiDcBmn
Ha1w2rd0f9a+wu52qPC6Emtd6MULhJ4V1otwjwq3v2HC0Aq3OXhIxDFcuDvC
GhFy+yg/5N3Cfli8g1FRvp/lvV7WOGe9Q71mTbE8mLXGsmDKDl3YW+glfJI3
N8hZN5NG6vr0vNO1dc469MLwg65ljYw1s+0jr8g7RtmT/23DHj+sAZTEe3g/
73ezoc7zqCYVfm/HCG8IrwvHC28LbwkPCf9WeI3vBOGdsDtJeE94VzhWeDP8
nyJMEMYLpxJfyCfHM/wcF2Hj53RhovBBhXXTJ8LHFW7nn4bMe5suTIuygadG
GU0Nd6dFGMTXXZgU4Z4hfBjyrLzTu13O7Zt1H8ZiD1P2CeeTteADZe6S8Bpr
Z/EBCa8j7i3eK+H1RHjPhNcZ4T2EX2U+Snxkwuub+4r3SXidEsY/68sHJRwH
Y73DxYclvJ56RMIya8ldxQcnvPZ8SMLyGJkbiRsmrL8pp48qvO6MW8L9Tnns
Jm6e8xr0oQn7/6XC6SIOxpfEiTvWYjslnNbZ8juZOpVz30DYUypc3/8Q1kb9
Yx13RtRd+DPh87x5h5z11/PCc8IcPf9NXKTnM2V+lrqZs/7DHhmd90L4ob6v
qbAf9NdqYVWF2+G6SMewSMvvFe4nVlS47AcGk9fbgynXoeGWcO+I8FZWuJ9Z
Gf7R6S9GOtDxL4V8uPCq8EqF+8AnhMcr3BfCj1VYx8OPVrhPekp4kvIWXhPG
Vlh/Y887PLrC7Wwc9SUYdzPytt8mZ93/SNRN+qsHo77SfzwjPF3hfunlSOth
kUbks+K98S4HSk92l56c0Mp99pORh84RBmmlb3wo4tgz4kT+Nu+6v2vO3zr2
l3m/hL8twNQb2l9b8W4Jt0O4DW7kt71455zrRYeEZepLXcIy7bhdwv5Z9+8o
ziW87l+fsExd4xl+5inMSnFpzvqjQubyhPOzTey7IX/bJiyTt+0SlqlnO4p3
oD3mzSU567JEwmFR/5qId0q4bLZP2D86iDy1TrjNwa0Sbh9wy4THAugSvoHU
B/PNpGMwfQNrfuho+ijW9mD0N3qrWmFkEl7jQx/jjrU/7NH36K+s7Gtos0p/
rbhZzu+4RcIyurVKnExY16YSlqkLpBF31MGtEtYj6ELcUqZz89YrxTnr63TC
/tGhxEn60K2kETvqO/uHCIt2QNkj06Ypvx1DT/UQzk/4m9CZ4jMSbnPHiI9O
+HsSz7oL3ysNp/NOc05fz/CPLjhefFzCbfiEhGXiviDcLc47noqc9fh5Mp+b
cNsmHvTywrz19C45f0NDx6PfF+UddlnOuuHYhNPHHP1s8VkJfx84J2GZvpCw
kZnDY0/eXi3zeirr2eibExNOKzrrZPFJCbfzXWgXCfeXZeLmCesDeNeE9QGM
O3RQU3FRwnoEf80S1lM8o77Sj9IOCGuw2vuZau8ftLJeKE7YP3qhJGEZPXpK
wmli7eHUhGW++52WsIx+Jb3kge9/vB/eDd/qCtT3hL/D7Z6wjO4pTTgOvt1h
TxvmrC/nZDi782Lea77LmD+W+bsCa/YfFKt+lahuCe8Xm9PCWzJXiMuF52Te
Sbyj8Gaxn5UJE2WuKbH/l2QuFjcVvq5XeWImrmI/KxLm1jvsYj1/T8+rZE4K
D8q8RfhH+FJu/iA+uXm22HHuIDwvc5MSp+PdYvurFMbLnCpxWG/LnChxut8p
tj3ynHrHX8T/1fW8pMRpfUXm0hLLF8v8uTBb6CN8EfKlwhzhK6Fv8JfCJcG4
m1Vvf9sp/MvEX4efC4TPhOlCL2FGyL2FmSFfiP+QXxN2UVp2FsbJvGuJ5Vdl
blbitN4n8ybhL2Fssd1iN0zmtcLvwhvFfj+8gyEyrxF+E4aGPXLPSNc04X7h
7wj33gh7I+kv8v83+bflg/X+V+acDuqXxa8KrwgXFfl/mtj1KfK/aPmXba8i
//sS/32L/E9b/jt7aZH/Y4t8STzDT29hZvjpJ8wt8v9iry3yP2T5p+x1Rf5H
KvKNRf4HK/9JfbjePFdpu178fbi7LMIgvofq/Q/cr+XmiiL/Jxf54kgveeAf
ir809b8j+WflryE/pLL4N+roA1FPNwsjhfXCn8KI4HXC8GDq8TPFrr/bC6Oi
XDcI9wTj/2GhQYnjeFLYVuZthKeoUyWWx8jcSNxQeFTmrUos8z/NFZHWr+qd
riaqh48U2y3hniC91EZ66U7ppcf0fOsS+3+62OkijieKHWdj4Zoob/4NfL6e
TxU+FboLk4rd7imLc+X2nEhTD+H8iA8+L/IDnxvxXSD0LHH54e9s4cwa1btq
1b9ql013PTu9xP+ZaSg0qnGecHtWievomeIzhEX1Pv9WVuf/RWwgjGr/P+Sv
aof7akH5lfy9+peTVA5tVQ5DWrmOEwbxfVfvsJvXuUx7Rn56RvxbCRcEExb/
8GkQ6eOfFfz3h/8PfV/vcx3ldf6HxsGxrs3ZDP5bdGDN//+3CJl/BPFsWe7/
/3/E/5A4v3FAuHsx1sVZ7+YfNZn4bsRZ5nTIrxRcfoty/o/QFpn/rfb/hWDS
yrmENTL/Liyp93m8RJ3/NfRPtf3wL4vN1ZbHFXyWaKnCXFzvsxwVcn+Gyu3D
qAes3f9W7XD/d+ZBvFa4XXa/CMuF24J/FgYE/4TeVJi/indUmIPEK4otz9bz
edRLPb8r9NZqYbCwMtzdGc9WCZcL3whzhR6hz6ivp0c9pX87U5gc6T5LmBLy
2cJHIZ8XdfwToV+Ehx4/R/g43M2st/22StsdET9pujXytEy4JfhH4TphkfCd
cFqk5f1IR63KM1viuFuKW5T4X0nrq12Pb9DzxcL3wssFl+t3OZ8L+kPmdcLn
Ss8S9IvS01+8tNjy9eGPuK8WFgoLhJuEH8LdzZFGZL6RcPaId3lVuJ0vXCN8
G/6vjGe8m2sjT99GPSAfjAP++58X//e6ssj/H0fPXh26hH+E/9ZE9Yb/1gmr
ZD6Wf9UV+X9KzYWyGv/rCebffPzzatsan1XbJPdn8k/AIv9vqrGwTY3/bbVN
uONfK+gA2v8auT+hyPFtlLk7/xwU/pD5ZP5tJ6xtYj5R+L2JGT/rZD6lyO6G
qZxPFU9V37GhicM4TfiridNCuOub+BnuukrPVErP3NDK/+biXf1Z7X95wbzj
Urm7qsjltGP0kfSHOwTTl24fTB+1XTD9bbMoU/z/q3jPY0+u0AB9XWR55yLr
cdyVRDz0eyPqzZ8pL5vl92yZzxL+bmKmfFc38fvh3ewSfTBh/aPn5xTZT5Po
X+nPi6LPRm4qXB7yTmFP3u6udxqnKd5doy8n3Pv0/HH6YD2vEt8q3CJk6I+F
24R08AAhFYy7GmGQMFBIhr+bhTphlHCPUCbcUORxQUfiE+4VKsPtTUKF0L/I
Y4p2Rd7jPFxoG8we6Noi/xN6sNAhwmY/dDaekY6R9Q5jhvKSiLAJ9556p3Gm
nncRPyM8LXQOfko4IPhJoV64P9K6u/Cg8ICwh/BQyHsKD4e8j/CoMIa8Ka7R
4tmKay/xI+Fu77BHLkR4uNtXeCz87yc8UeT3cbDwvPCccFDws8KBweSheZQr
7/JQ4SXhRdKuNLwg/kJpOCSeIeei7Hk3+0deiY96jG5AXzQUehS5HjcSeoZM
fPyPnv/H8964e+CHKGN4aZQ1zLiQNsm/4CdGHPybnn/S00b5jzz/jz897JFp
xx+GH9LFf+3xQ1k0jn92km/+p086eG+khX/YU66N4t+llG/D+Acq5d4g/oHK
u8Ut4T5W7/AWdHC5bxX/+6TtTY500BanhEy74R/9/Ncf/cS/6flP/AnB/D/+
+GD+VY/OGl/k/9lTjvxPn//rHxf2b0a5Mq6fFuU7LdwdG/b8N/2Y4NeFI4XX
hLFF1nGUH//dRxd8FGl9oN5p/KqD6yj/deW/sOdF/OThpEgXeRhd7zC+lPuj
xOMijkOlP6ukP/tLf3aT/HLULergTk39DkjHzvHvVdoh/2zl36i0yw0hU882
hvxovf9dO7+D29WmIv9flrbNv1D51+mYevO8Dq6nf4V/2gn/usU/+mBd+Dki
yoO50NZFnvMwZxpebz09XeFsI76wyPObxsG42yrc8h5GRNoJ97Aiz6tejnLn
n7D8O5bzGL8X+V+t/JOef7ny/1f04vIi3/9AO+OuCO5noL3B3L3weL15YQeX
I3c54I44+D84Mnrk33hnvINd4h+3pIV/2uLugXiflAW6lrtAaIdDIl2k6ZF6
31HxTQfr6J/C3YBI409RXs3iX7noRf5vi587I0/8Zxd9uiLs0K8rQ74j7JGZ
PzFXOK3E8yj41BLPw+BTGOPGuIfx0Sf15gYaL5WLbyz2OKsyxkO4S8YYDnmH
Ys/zWQ/IFHtcy3i2KsZ8uEvHM8a224db1hL+buqxJmPP3/mHrvgEYR3/5BWf
LPzJP4aLLU+u9xhxs8rtr6YeZzPf+qje4W1h7NHU41rcbWxqe+RUxE+ayiJP
jAGbBzMOLRauKPZ4eY7aV6618tvSd7F+E/8+5q7X+cK8nX1WhL197DcsLfa4
kDEgZz7Yq8dePM7cYI/cLMaauNs5xo7IH9fb379Kf5Nir4+wprJLjCNxt2uk
EXkt/yQudnntFG5Zdykq9rgc/zvGM95N08gTdp/Wey7RsM7nXdg3SR7+aOry
JtzNTT3uPyveB+tErBsdWez1F9ZUjghm3eXwYNaKDgt+OdL3bvjvXOy5NPP1
LsWe8yMfEM+ejLjfCz/HFXt9jbW0TsLjxZ6XH6f30kp6bzDfC8If8/LP6r2m
01j5Olr8erHXh46PtBPWsREe7o4Ke/JzYLHX0UhTbbHnLcylDir2uh52jYq9
HsT8aatir1shb1Ps9SnWqxoHs461dTDuGoY/1gm2FS4KP/809dyJst4i87nF
lqfUe671j+pDg/CHfGix1xBZL+wWZYzcVXih2Ot/m5q6PdE2ptfb7dZ1Pj+/
f8yZDw635K1aGFjsdpuNfFM/6oq9FsMaDOfD2PtLXXku7/3ESxXmE3nvq/5W
5gfLvDeaPdGP571Pd6GejxSvZ38c+w+D2bP7bJn3c7Ov/N4y7xVmX+GoYPzf
V+Z91dhxhoD93MT3ZN77179T+I+VeT83+6YfLTOzB3xMmRk/j5d5LzXunijz
/mzkp2Tertx73p8pc1oI98kyP8PdA5En9lyPDmYv9v3BpG8iZ3rKvafynTLv
d2Rv49N58/dK51t6XlHu/YZvlpnZO9lf9fkE1ec3WA8v815w1p1flrmk3DJn
+dizy17vD8ocD3sY3y8zs7fx+TLvNWdf/HNlZsr3IfbWxLvh/B77KQnrhTKv
bePnvTLvlWRv5vgy779EnlDmsJHfLbM9eePMG/vCqROcC2RfJuFyjo7zAOzf
5wwh+5vZB81ZLPY9sxebM1ow+505awjjjnNd7GlmvzPnC/HHOQbO9rFPnX3r
nIlkryd7PDkryD71/+1Dz9vt4jqfp+ScA/tDOXO4X7n3pHNWDybdz+atm5fU
+dwgYVOnOd9VKHc6OJNJGMTHec225Q6Xs2WkkfxwFpBzF5x14EwgzDmGF/Lm
H+t8XpG99aSVc4mHlHuf+PN57yn/oc7nBTkLgcy5Sc48cGaC843srcc/Zws5
O4E7zhpij8w5SMLDHecvKXv8c66Rcx28D/awssed8wHsFYU5q8GeUZg8cH6U
cuVd0kZPLfd+efbAslce/7RbniFzbpOy591wnvKYcsc3td5ru42Ur3bFXvNF
bl/stWBk7vjKhY7hbpuOxZa566a+2PJEhbO7+K8OvremIHO+2HeCERZhf1Bv
3tjB9+Jgj3/u29mj2P65q6xDxE//Nj76GNZ1DtXY55ASr7cdLj6sxGtUcLcS
r1HBuGMNCLddS3w/GWknXMYlEyLcGfVeu9qmzneatZV5t2Lfi9ZG3LrY9xHV
hN7l3qDDQpdz71C30PGT6s2bOvh+IfpX3LHmTr+LzF04e4v3ElbKfEyx+z3W
4umncccdP3sWuyy4O41xGOMg7lojXaTp/Xrr/Q0dfFcWYzjccWcSaURmLYx8
H1ziO4pqo6/gPjfy1KrY9xe1KLYd98a1LLbMfW/YI7MGTxrpe1lbZD2PNT7W
4LqIO5f4G1G9uGOJv/fkxHUlXlNsI24tfFNvLqnzmmOrEq8Psia3n7hTidc3
24p3K/GaJYx/1j7bldiOb1f5EsfHmt2+4n1K/P1qD/HuJf5+BRdK/B0Lxg/f
rvYssTvWQPcqsTy/3mE0q/NaIGkhXNZK9y6xO75pkacOJf7WBbcv8bcmmPR9
q3BOEu9a5/Xco2U+qsTrv/CRwsJ68y51Xj8+osT1mG8qJ5fYP2ucB5a4fBfI
/UHinev87YWxP+743nUi30BK/N0LPr7Ea5cHiPcv8fomTPnOq/f7Ka3zWir1
gnBZ7+Qd4od132PFx5R4Hfq4EsusVRM2MuvC2JM3vs1QL6i73Gd1SLHHNdxN
RR2nHr9X7/nDOtXVD+s9nvu7g+8PYx6CHXeIMSZm/Mvdbox9GRdz9xhjNcZo
3IfGOBt33JOGPTJ3j+GPsLivjLEafrgvjrkBYXF/FPMi5hDcqci8iPnThHrz
+g6+h6qi2O64H45xP/MD7kXbrtjhcs9cSbHDHV9v+z/ld3VTj33J229NPX5F
XtPUY3Fk9A7jspHR9vh+eVe0MfjOaHswY1na6NBwh57l+yVjO3TA3cX+Ltom
GHf7FnuszTc0dPF94Yf3wDczvsWhZ+8PO/Tu6JCn1fv731Z1vmeLcmKOhS7m
G/YD8S4Jg2+GewRjhz4bE3HsE/Ejc3cXYTAH4n475k6UKffdMUdC5u5KdBvz
Tu6whJmncgcmzHvi7jLmnIyR7wtmHsldaoyJGe9zb9nmcHdv2DOP5M435jDM
V7hfjTkMMverMX9A5q6yTlF+3L1GeNhxNxt1mTi4G+2fiIO7y/aNvHLX2X7F
9s99ZvtEeXDPHHEy1zlGY8UWGisO1Fjxqbz3cSyq892AWyLcd+s9Z/ijg+9a
Y17HfHFYMPNs7ltb39Rza+7SYz7D/Ib785i3IHM327rwz92GlD1lzT17tCHc
DY3wqJtDgqmzdwVTl7m7j7CZA42KsmSOzh2J/0a6uccPe9L9Tr3t1yr9b9c7
jN87+H64PyNN3H1In0d/wt2Hq0Lm3gD+qc3/sPlv++zY28E/evnHK/9wbVhQ
valU+eYaNDhN/IHwvnC6MDHk7sKkkPsIXwifC92El4WXhIuE2cIs4eKwR75E
+DL8HCa8En4ODX8vCkcJ4yqdjiOEscKrwsHC88JzQoOCeW+l80Dxs8IzwuHh
lnAPifBeELoG47+v8FWk41JhTsiXC98Ic4XzhE+FT4SewnRhmtAjeKpwfjDu
zg23HwvnBH8kDFOdPF918qNWTu9OSelQobPMTwtPCWeH2ynCGcKHUb4XRvnN
FBorv1+L91d++0UakU+N9zNB6B1uZwgXCJ9Furcu+Nl+8numeHLEsVXBcXbK
eV/pWPZAsa9Lz16Pd3CyMF54T3hC2EZpbyw8KfO2ScvkYbuk5R0Kzt9BOb+P
HWTeXniU+MSNhJEqk14qk6mtXAbY43+4zOuEP4THSHfSfkbI/GfY3SgsERYL
Nws/Cj8INwUvFfoH4+5W4SdhmfB4pdNOuHdHPGuFq4WFwgLhEaGh7BsID8n8
r7BFGCVsFDYIxwlvCW8Kxwa/IRwTTNkdL7wd7k4Q3gn5CmFe1LNT4r1RvicK
74a7K4X54e6qSBfyw5VOF2naXuX8l/hAlfNI8fooo3sijciNCn5v+8rNfeJN
lfbzYOTpH+F+4e+wGy1sDvmBsEe+Icr7+0rvb6aOvJLwfuTXot4slb69ib2I
Oe9xu0a4OvYv3ircEvveeHZV7DO7Urgi9i/enLD/JQqnjziR8x7PSxKW2cd5
sXBRwnsebwk/7Ju7Ubgh4T3ajwpjEt6rDT+S8F5v+OHYq3e9cF3s1YOvTXj/
aP8IqyzCuz728F0b+WFPZN9IE3skLw2ZPXyXhcxeugeE0QnvKyfOhxLetwg/
KCzLm1M576O9RxgZe/Lwd7/wo9yMoPxy3neL/YjYk4f9fQnvqR0V/tlje2/I
7CvsF2li7+DlIRdHeSOz9/Fj4SPhTrXHs9UeJ7Xy3tDbhAEJ7x8dEO+vY8RJ
HOwhvT3cHRZ14eWE94F+KExKeE/lFGFywvuMHxceS3g/8lPCkwnv3Xw6ZPZy
PhMye+GfF55LeJ/yE+GfPffPhruDwh6Z/fEvCi8IP+Uddlrl9rPML5HenPeP
jku4vrKf9PWQ2Tf6lvCmsDxvrs55/+gb4a5rhE2a2Lf6dvjpFvkmjn0jf9Q/
9oy+E+7Yg/me8G7Ce08/inJhj+b7woSE927C4xPe0zk+/PzCfzjFNTnvV/0k
3ln3KOOJCe/phHF3YsRD3L/yf05xNuf/Gs4SZia8x3ZqwnbszZ0WMntwp4d8
Zrw33iX7cz8Lu94RxoyE/zs4I+xok7MjjhX8U1pcm/O+8OHC3cL1oT8WCdcK
3wnfCkdW6Z0IY4Wq0Ne3CMlgdHxlMDo+JQwIdwXpt3Hy11dxZSTfLtyG3sqb
99DzrHiwMEg4Wm5fr7Kfm+LfJ0v5h4nwrbBQuD7+ucK/V7oLk4SJwjNqIzeo
jXyrNtI//PEvlRuD+cfKzfHPFcK9Jf6hglwT8Q8UqoNJayLyRH9VHn0buvbv
vPv4gtLfQnyncIfQShgi3CXsGf0BfdQuUabXCLuHfkd/7xH2yLsK14W7zXm/
j93R1eGPPrAs4seuItJFmmojfsrxWuXnuyivkuir6NOaVnr8RLqL4xlyswib
fqw0GD97VbqvJQ/XRXkT7oD4vwv/eeknzBW+Fi4LniNcrPc+i3ei9F8hnid8
I/QWZgozhD4FP3tWbs4WfyRMES4QPhOmC2fFs8nCpRH2V/y7RvhS+EJ4W0hk
VB7CiLT/OcT/aoYH8/+au4P5J1Sf8Pe50DfCI6yLhNlpp/visEc+M+L/EDdK
88fip2nv4k/Slu9M+/9R/OPorrT/I4Xct+A4+ffU0LT/O7VGGBKMuzvCH//t
uS3tf/NQvpcU/M8f/tszMO1/6SAPSvufOsiDwx9yD2GaMFXoGeWHfJ7waaT1
1nhv1Pvzwy12Vwrz4z31ivfDO7g67Ta3QLgqGHfXhG5gTLa3MCbqyn6VHoMy
jvs34TE64+4tCTPj7vUJz1sYF/+ZMDPOWpcwM55tUOmxO/73r/RYlnA3JDzP
wf/GhOc5yA0rPe7Hz/aVnvMwp9la6FXpsfZWwcwVGgXjZ1Pe4/K8ynmbSo/p
kbeLMJgn7VDpeRHhbhvPcLcp4fE6c4J/Es4fc4W/8uZ6hbmd3uMambvkrBd+
E1ZXWv8tF34WhlV6nPs74Rf8rDN1Jp7hf5uCdfMBOetdxsuMre+M8FaFDoBX
hi6AVwjzlbZO4n1JW8Lppez+lvmsSudhY95l31HhH1DpOQPlPijC+JU8VHrO
wJwA/fhL5GFg2CMPlx7uKT38ifTwWvrXSo+df0x4Dsmcr32lx8TMG3LCvZUe
v9cFM0buEIy7+kqPgxkjtwt/zEV2qvT8kPliE+GykHeMZ7yztuGW+USbKGvK
lfKgnj4W5QIzBypUWjcz1m5Z6XdGGefjGenYkncYe6qsdouwCfffvNO4l57/
ovweWen58fKEmbnvzwkzc+sFCbcZ0vJdwnNOyn5RwmWN/H3C82fkpQnPk5ln
L0y4beB/MeOtSrtbn7d9ndLwbcLh4e6HhMse/8sSXgvgfaxMeF7EnHJFwsz8
fkPenFM4vyf8Dpkn/Zbw3Ik51qqE51f4X53wM+Q1CbvF3U8J55X4flCYgyUn
cz7zNEgYmPDZJ5gxayf1/Y8LjwmdhaeFp4QEYwKhv1ARfKNQHnyDsJ/wRPhf
r3nYaeJThQ0yn15l+c+kn50i7C88GX72ER4VxggF4QFhtNBFeCbScUCkBT97
CY8IDwt7Bj8k1Bec9j7K494RHu72CPsHhY1KQ/cqp+kvmc+osrxJ5jOrLK+S
+VjxMcIamU8QHy/8ljQfJ6xOmnG3VuaTxCcKK5P2x3iqgXC+cJ7wb9J8rrBb
wfY9lM7len6EzIcLvyQ95kP+W+azqpymzTKfXWW5nfyeI76AtR3xs1FGbQsu
1556/ofcn1zlNG1JOk78/CrzUVWO4/ek00veGpKWSOthwivCy5EOxp6vUnbS
LZdKt3wu3dJO8ghhuNBeGBlyB+GekDsK9wn3kl/hbmGYUCeMCne5sEduLQwV
hpCXCBs/y5TObuJDeZdJp5VyfZT1D3Ej6hBrLeLG1L+keWvhsaQZdz8nXcbk
r7/MS4UlwpikwyDcjirD+8UXqwxbRVruEloIdwp3CLtHPaKOdhVeEJ4X8gXz
JfJ7kPi5eDeHCC+Gu3yV6zVxdIsyfiny9lK4qxRurnJ7axnxE3eNMEgYKCSF
W8JdlXBryClhQMiHx3vjXaaF28KuOsK4nfIvmC9iLiAeHHHURl6Rf0w6feSj
VLhKuFIoFq4QLscsN1cIlwtNg/sJRcGXxfrXRcKFSa+znEE7FJqE/aWx9tRL
uCDWznDbO+m1lnNoA0mvEeK2b6yLXRzh0m8fLj4s6T7zaOp60mszB4kPFJoV
HOeROa/pnJl0OnaM8C6J9bg+Ee7OBT87Kue1HuI/K+k1IBj/rBWdm3T6WK9K
i1NJrztmkpZZF65OWmZtsVacTXodE64hX4orKe6a8zpXpcyJpNeRscc/61VV
SbtjXYx4kIvltzN5z3lNkPLrGet056N3Yl0MJq2MG45IurwahdseSa//9Y53
MErt/UK19+mtPPbpknQczFMpS+SSqAvUA8YfRyYdLuOjbtSbaKMXCD2jrcI9
oq32FnoJPyXdLmkT7ZWXC3mec9vtFf53FPrSvoTtaKPUW2GHeNZH2Em4NNwV
Cf2Ey4RmwtVRd3cWrgl5F+HakOsK7scuVLzNxdcL1wlNIgzC7VBwfe8tN7uG
Pf63j/hJ07aRLvJwY+iYxUmvO54uPi3pseExSddRxm7UU8qONdpDqANJr9HC
Byc9rjw2aT+MOylX3LGGiz31m/XfU8QnJ73WeWrSMmudxInMWPYE8fHC9bxL
YZFwQ6QRuaTgNnS48lhasNsjch4Ln5i0f8a8xyWdJtaJifOkpMfRMO4eTlpP
0+89QBtOuh+rKbhPOkNh3lstHSR0FO4SWgqthJFCe6GDcE9wnbAq73FSS/m9
U3KL8DNCaBd+RoVbwmUt7xthrjBYclaoFVbmPZ5roXBGKz01ejZV5tvEaSEj
DBBSId8qVIW8Ju+5ShvmApKTYXezUBnyTUIi5H4R/9cJrznCcxJea5wX6Zsh
d72E3tVeM/1K+FJYnffcrFXO32aahP7jWw26FXluJ9U7+Zu7l+brSfcZ9Fd8
20EX426W7C8ULuIMUt7zpdYKc5zko4SjhbuF3YS2wgMF8zS5GSI9cK70wGTp
gYF6Vl3t8hoS76q1MExoE/6HxjPk14QjI46xwhEhT046jfQzt0d5E+59URfq
OeeW95pLW/LO3F/P5st8WMsGDWZX+7/YY8R7C/sIjwn7Cp2q/V9D3HzOeby8
1192k9/Hw34/4aGC+bOc16bnRLnzL4G7hDsT/u/AHQmPm1ln/yLh9bsWYY8d
/0gYEn52i/W8YQmvg38ZfvinwtBw1ybskR+NtJPuR4S9Ij8PC3uG/LDSeYh4
htL5grhrteVnhQOFg4Tngg8Wng/G3UvCoUI34f4o17wwOrggvCocHu/mFeGw
kF8Of8gPCrsLe2Au2N90xpl5ry22k/mOaFu0yYfCLXl4SjhA6Cw8Kewf8jNC
l8jD02GP/GHS9YLxyEdJj8Oo0x8nPUZEvjfpsTtj+TuTHoszZs8UPP4+nbaZ
9NiR8cvNwT8IdyU9jsfPrUn3PbhLF2x/mvwOSHq8iN3IpOczzF1GRZzMacYm
3ZfQtwxLeg7AmHpoMPOGIcHEd3fS43Lc3RNhEG51wWF3V7zD0ePh7rak5wak
Y5CwIunx+8Bg5gqvJD0mox9+OfpjxmXPJN0v0i89nTTTZz6VNNNHvZp02vH/
UNJ6Gr2cLdj+TKWntuDwzpL5Rdk1jX71haSZvvG+pOdOvI874j3wDm6PNJKH
15Luaymv+5Oe2+Dn+aTDoN8eHf0Dds8m3d+Th+eStkcel3S/S1jzZN63ynPH
OUnPA5nnvZP0GJo567tJj5WRJyQ9DmaMPD5pZuz8XtKMu7eT9scc9/WkxwHE
17LgcfM5Koc39LysynYtCp4Dn63nbyXtD3lq0nMY5j3Tkp4vIX8ic5sq1+PP
kp4vMX8aLR17iXTsLOnY6Uk/w8+kpNsBY//3qd9VzsPEpJ+RptfTSktG6RRm
Jj2nYo71bdJzZubZs2Wur/KcbFbSjLsvkp5vMy/5Mum5DfJXSZclcquC7c9V
Hr9Oeu5NWc9Neo6N/E3S7wG5dcHrCOfJ/Yyk00I+GVswX2VOz5gDZo1hYdJp
ZP3gu6SfkW7GI8yj8NOm4LnW+Tm3UeYiyAuS9kd8jLMOrrKfJnLfAne8L5VP
WcZldHnB5fSynu8u83i5vTTntYCJwgdVHm/O4P2QT7mZKe6X83huVpVl5tkT
quyfMeAi0k7+5f578RU5jwt59m2V1zzeDz/Mud+lnlZ5XEs806u8BjEp0nFa
pAU/rDe8LbxV5fUG+M0qz+3fi7BOiPBwd2zYv1Hl8eziKqeJdZolIbN+szRk
xspf8f6rPM79WphT5TH9PN5tlce88Fzed8F8ec5pqUipzqccdyJl+dIIg3Av
ibC/qPK4eHaUI2Plz0NmrvtDpIk57Y8hM6ddFjLrMh9GGV0T5bqwymP6BcL8
Ko/pF4bcJ+IkjivDfl6UV1JprEx5vWOq8GmV5yW8h2lVnpeXyL445fWPncXN
hP2V913E1+b8nWzXlGXKmzIoS3m+XZqyf76nNU/ZHe8De2Tm+oTdNOU5OmHj
h7WqhuIGKc/5VwurqrwG8FvIrKGsFX4XHpbe6Ce98WUrr1WsCXeduE9BYVyd
8/z+F2F5lddU1gl/VHltrFHK8bHuQFqKUl7DaCLeKeV1hJ/iHeyhMD+ijuS8
DjVFmFzl9anJ8W5YY/q4yu5Ya/g5/J8XZfxJldeiPgl3+xScritzXh8hfuJm
PWsH8fYpr+dtnXJ+WFtsnLLMuuE2Kcs94r3xLlkf3DZlO9YNCWO7lNcOYexY
l9kx5Tj2Kziv1+S85kF5rxQyWbU/jSM/iDP3CzQ2WVjt+peV+5qU89lK3DLl
ulYQ51Ou77unLNMG9khZpoxqU/ZP/T5E3DXl+n1oyjJtgGcHp1yuLVL2gz6o
FmdSrtPEU59yObZOOR2dC07L9TnrmrTMqZT1FFyVsn4h7YSFfiE83B1QsP11
Ob/vbimnifd3WMrywXJzuPimnNvSvjLvk3J720/cKWWd15nwUm6j8P4pt0sY
d+gq2h/6grVS2sbr0UYJg3DRN4S9d8q6ZM+Uy/FApWEv8Y05150jUk4TdfzI
lOVfZT4qZZm61iblMkLfUa4HpawTDxR3SVkn8gwZ3UacxHFQwfb9c/7n9Tzm
INXuA3J6Xpey/uI9dEz5fyLfyX5Rtf8/An9f7X+QwIuFFwvmhQqzq8xnyN/N
Of9H/mvmcdX+R/jP4uXVbvPHyc2xKf+fm2e/VPvf83Oq7WeM9MAV0gNzWvmc
FvX022qf14JJ0yGKq6fCuCXn/6CQD+r0C3wLxpyz7jg+5fj4z/1X1Y6D/+uT
Lty9VHD83+b8T/Cfqp1W/hG+rNryCoVzdMrvgHbZTtw25fYJ75ayPoB5N+jd
9im7o+0dk7L/LgWX8Q0595MdUnZHG6U8cHeo3PRFV8lNN5mvkXlAzv+FWaq0
/FDt/8QsqbbMf15+rHZa6Yd4b7xL/gGDW+z4V/6X1c7/YQrzFtnflvO/8plT
flHtf+rDuFsr+5M0zjgx7bXVX0PnDg5dQnkMJm/CCspFYT4tHqwwT5R5lcx3
841S/JuwmjaOLlF49cJjer9X6f3O1fudRV3TsxzfyFO2R+7OvEx8n8I5XOY7
ZXe7zEfK/LDMg2S+TryINipcG/xtymUGL6SsaQ+0D/IkvCe8S91TOPeIByqc
E2jDwtvCiWGP/KWwe9rp+Io6lLY8l3Ys3ovv4rxncVvh9IL5XoX5KfVC5jZ8
/5a5g7i9MEnmrLiG7+gp27cWzmD+Lr4fXYTOkHkf9gSkbN9K+ChlbskeAplr
0w5rZsrlVyfMkXnPtNP6dcppRD6+4PIYqvC/STls8jA95XSRhxkph0FaJ8vc
Iu04pqQcJ/KvvG/xkXzHR1cK84V+KZcLcZ6Xcv7J3zkp54G0nyZ8ILwvnBo8
QTgleDxtteByH8K+rILL607GtOKJ4R8dQ/6xO592GPFdHPWMenRByuVO/noG
866OLZjvUpi9Us4z7nqnXI7IF0UY1M0+whcR7oXxDHdnR54om7OCKbMzg0nf
7cIvwnKhv7BUWCJcmvJ7ok7dGM+oo9dHPaVOD0y5rPF/ecrvjPK9IuX6gTwo
5faHu9sinp+FAcE/paxLvoq6fHKUMW3g3Hg/vJsr4x0S7mXxDknfCSqrH8XD
ctYZy1KWb42wkW8Sfoi8DQrd8D99kXIdOSLtNB6ddr0h7ipxUnhd5ubiXYVx
KfMuwmsp887C2JS5WdppT6Xt/1mZdxTvwL4WmXdKW34m5Wfbp12n0mn7oT1X
ihPCkzJvK95GOEV53E48Mmcdhj/kJ6SjrpGOmicd9aaelzPvSls3kHbCQl8Q
XoXwRsr25Od5mZuknSb0FvoPnfiCUJS2Hd9v/xW2VPn7G/xPlb/DwZur/N1x
vfBnlb8JM47Gz+iw/7vK3xQZ/zKGHhFuGRPfH/abGNcUzFfl/J1yQ4T7isIr
VVpKhFdTLmPkl2QuFjdF/8q8SfhLOLVgt/ewfp5y/3CC8GLKbskb3z43Rhx8
C/0rZOomdeFw4SSFs17ycIUzSrxR2JCyfto/bT1IG+gi7px2mzgwbZl2clDa
8pmsJYpH56zvD0jbP+3p4LTdUS+7pi1TX7uJD027ryBs/FCXD0vb7iyFeYz4
gZzf2bFpy2tSzuvxafdp8HFpv1sYd7QNwiZNtKdOaetx2iL5Jo7TCtb9o3LW
ZdUyZ9LWhTD19d4ob8plWMr9MeU9NJi0DAkmLXcLf4S7+4W/452NEP4U1lHW
wbh7IuW635iyk3lz+HlU2ErPGpF/mf8JuweFLSGfrPT/S9g595+8N94lfXKD
tO3GpBxGQ+GRlBm7x2TeOu04Hk85fmTSdYr45LTvkON+u//ulLsk7pSj7N9J
e48e9e7dkBmnvBfyqZQj7V64sGB+Kud382baayfHBL8e8Y0P/9StZ4Sn472+
FX6oZ8+GHf3iPeiKtMco9/Gu0u574VFp95+jwl1PpWE0+c65vrwd4XaOeJ5K
u29nPx/7+HoXnK4nc9adrwljhV56/oL4iZzLi311F0Q5wj3jncE94r32Dne8
5wtDpv9mfyH7BNGR7H1kD+O5Be9ZfDjnfv6ucNcq0oWM7h4XaaJ+v5h2mmhj
z0UZ0caeD7l9lBP7KGkTL4WfIyJPr6bd3l4OO9rGKyEfHvbI20ca2UfZLsJj
P2aPgvdiPsqYU/XjXeEdYUDB/L6eHyEeK7wq3FowT8j5bsFXWDfL+H7P98J/
e2Ekez8zvifxtfDP/YPjQuYew/Hhh3shpwiTM74/8QPizfgeTHhCxvdXTgg/
3HU4Mdxx1+GkkM+MMD6Muyk/inBvK/jZBznfffmG8LpwvPC28FbG943Cb2as
N58QHqdeFMyP5zxmfVB4IG19R717Mu1xLc+oo/vHM/y3jTKmfBmP3x91HV32
GGWe9vgRHpP2OBJ+JG39QruiXR4d6aXsjo00kgfGvMOi3rPntbWetcp4rEoY
D6e9V7elnrXIeCz7UORhz7BH7hbv8KWM+2zqCPWYcUDfqN+0xY1p3zF5T/D6
yM+mtO+avLTg+z25i5Oy2Jy2fG/Yb4y4t6R99ydx/xvyA/Fsc6SLuz6x61fw
/aHc10m5cg8p95JS9tyJiYwO2D7uyKTN7BR3aNKWdgz9R7lyryj3h1Le3CuK
jD7aIe7WpMywJ+6Rkb8/o31yfynpQFdWZry/GR3EHufyjNtZM3Fpxu0N5i5U
2iHMXai0W+5FJSza/y7inTNuxzD+0b/JjOOYJHNWXJPxXufajOUr+Eco8eSs
m9MZy7R/4iGOywq+15W7U9HLVRmH+4HM1eJMxjoexj/7qakjxDEx7Thx1zBt
XXh+tAfuhyXcM9JOE2mkrzov7f3XjNUujXrD+OyykBnT9AuZceSAtPc+01+e
lfaebsaDt6R9JqAq7JHTae/Dxg/96Nlp+6Fvxh9paRBpJB3nFJyWh3LuV0+X
+bS0+1eY/u3sgvnBnPvjc9IOl/EC4XVPe9wA4z8j3B7pOL/g/d9jcp7X0Q+w
75uxNnv9ORvBGPaGtM9GNA9mz/6uwbjbOdyyp7tZ8FURH++Ad3VlwW361ZzT
zjPeW2m4ZZ84Y8bLo3wro/xuSnt8xN500pqNNCKjm2hDvMtEuO0vPKWx+nUa
qy9o5bE4z26kTAs+M/BIzuNW4kQ+NHTGixnfnwu/IOxNe6M9ZXzm4QDx/hnv
W4f3y3jfOtwp4/3+e4h3z/g8Q+eM/bCvHft9M977nxfXZ3w2ALeFjPfTtxO3
zXivPG73yfhcwp4Zh0tbulm4Ker6bcKAjO8Ops94I2f9xH26/92dC9PPcB5i
n8gTZyn2yjjcqwt+9lrOe/aJf7eM9+7DbTLe709fSPo4c0AfSR/LuQf6P2TO
Q9C3IaNTifO/O4Rh+kDOJNBX/XcnNkw/gG7CHv9r0r5LG3fcr008r+d8xob7
jA/M+OwE5dcx4/MEdeIOGZ8rgNuHjrglyotzF7jNZXw+g/LmHVxV8LOxCv85
1Zn+qjOLWvk8Cncw8/44P0Ea6W/7y/2t4ndy1pf9hRsz1vvc0/zfXdDwf3dK
w4wL6AO4yxx36GXugT4v8//3Vf93fzV8Qcb6u0e44/5onr2Z+/97rLnXmn7i
4pDR+31C5m7oS8Vv5azrubsaGX3dL2R0+ZUZ33eNjr8qZHTu5eGuOOyR/7vT
mjT9d6826aZfJH/UP3T/NdSpjPXx7VFHU1FPKTu+Vd5AnjL+Zglfl7GOHhh+
yqNccbdr2F+b8bhgqDAk43o5LGTq6d0ho/fvEAYTRsH+3s65T7o68kmfd1O8
v2y4HZRxv3Fn+K+JZ6SpVcR5F/4K5ndzPh9DvfjvfmyYseEPaeuRrpH/5cLP
Ed4K4dcIF/4l8vxLuCPuVcLKKDP8/ZRxvflE+DjjevNpyOfEs4+ifHG7LON6
/yNpIU9K8wbc5DyeXS/8Gfn5TVgd5b1EWEwaCn42JedyIoyllFPBYU/OucxW
Rn7QhU8KT2SsC+HHM9Z58GOkR35Hid/Lue3eL9yXcTscHTLt8oGQ0U0PCw9l
3Ebvzdg/+vLBcLdH2CN3jPBwd0vBOnt8zjrv0Yz1+Atq4zerjS9u5bb9tPBU
xjr6qcgDcWzMuLy4M/154bmM9c6zwjMZ66HnQuYdvxDu9o28Et+IKON1wvDg
PzKup/DajHXVPRm/E9rZPOGbjNsbPDfjdgh/nXH7nB/u2kUchE29XigsyLh+
Lwh3nMuindBuOJvFPIcxMve2Mxcal/MZRfo/6uuStPNM/jjj2DXKgPa3SPgu
4/5heOSDs2Tc+064nPsibMLiLBnzJeLgLBltApn5M20bHXBthPdtxvqI/M0R
BiptX4kn5az7pmZc19EF1M3vM2631Efq67Aoy98z1oOzhVkZt9c1GdfvoWGP
jH78PNyhL78I+cLwNzPjNYYvw+7SSBdpuj7ipywGFZz2D3PWzZ8J0zPWj9Mi
3bcX/GxizrqSsGdkrONnhB/uK+X+M+5b4x8B7ImuSPofFqXseRLK20nHtlU7
bKE2LvMt7Wz+WVwmLJX5dvFtwo8yV4rPbmvzdTJfKyyU+VdxlfCTzCtbq76q
HSyTeVCEz/MdZT5J5gUyN5L5aJm/knmT+DBhlsx99LybzJ/LPF/mzWEeFG6+
kPlf8VHClzLfIT4+wlwg91vCTV+ZL2lnN/tFWmY1ll6S/eltna+fZL+rsETm
O/XsZGFRC98LxdljzjcvzqrO1qqNCotk7iLuLLxTrbGEcKLQX2HcKHwvv4+w
psd3Tr2Xt8XHh7ud2zle3Pyq8tlbaVosc4menxbx8uxb8XaNXX7YXyTzzeGG
dC6V346ymy3zcpn3DD83RNl+J3NRO+eF9/KDzMXt/DwlPk/Pf5b5TaXpWOE4
9jNGeN9vpffa2vIc8iL3DwsNWkofivvJ72Y9H05ZtbJ5g57vLvwt82jxia1s
7iTzVW3tt4+4ocJdr+frxYfJzQaZ75WbUe38/F89P0PPG8r9CLnvLvO/Lex2
nfi0bTVWk9vXqB88E3cU/pTdg5G2LS0cxj/iAdupPPX8yrYO5y+Z92pnN/8o
rtPC3bGRlvcVfrXsz5f75ZI3ys1Rstso81WEI3zDu2nn+ob5GpmPk3l+C7+H
eeKnt1a9kt/dQ24cbubKvFjmHdrZ/e5Rxl3k/op2rs9fS/5O5q3b2Ty4rdsI
fv9u7bRuauG0w2nl8SXZH8OdIZL7yd9l7dymXtbzvm39Pr5XnTxYdba8o967
7PPtnK8hbd2WqQ936Nngds773eIL9Hy1zG9FHaEeTxROF7oL42t83wN3CDxW
8Pd9voNPiGfcJ/B+MHdHjFX/OFD940+tvC+EZ9yL8kmN7wXhPpCPanzPB/d+
fCH0ES4RJoZb7k+YIpwV7t5jLCr+VfF+Je5bY/nL8If8cYRHHB/W+P4V7nWZ
FOEhv1Pws+Xscy74ezd7DD6NdHGnyqy4y4E7H2YHXywUZ33nN3d9l2TN3Fte
mjVzb3nTrO9Kwd2TBd+RwX0ZO+v52BrfVf6Env8aewOKsr53HD+rhTuFu4Sn
Cr4DhbtUVkm+I+xmCL1qfO/EzGDS+nmkkXJcJtwi3Cq8W/CdMb8onGk1vs+G
+2SmRl6RVwqDI47pYY+fMawJ8P2f/l3yzRHuhILDXqnnk2V/pnCWMCX47Grf
tU4eV1T7rnV4JfuZ5bdI8mL5/VDyGeF/gZ5dJVxd4zvScbuKMpL5GuFa6kyE
fQ57oQu+d4P7dKZL7ilcIDxb8P0dS/R8UtRf4vhUOE84X5ga3KPa++UJ71zh
0YJ5NmUV9oQ7vuD4V+j5IvF1Nb4nZGGkl/QtEW4U+gtLg2+i3Gt8X85AyiN4
EGEFU+6La3zXCP5/FgbU+F6d5cH4f67ge3a4B+f7iB8/7PlvLf6B7/viK4Qr
hbcLvgvnZz2fH88o3x8iXbxL9v5zBoAzAl8Llwn9hHFqv4PVfper/X4j+fII
d27YIzfJ+m4h6u5Q6ZAhwkrpkDXSXQfI3yr0svTKHsL7Mk+nzwzzArlpIzcT
6eP0bG/hA5lPoS9rZ/M0+jE9nyBz23B7fCOVeYT5nuQT0M/tbJ6nMFvJ3XiZ
T6KfCr/L+Hd/nIVY2Un5l7wk+NCWPhOyROZDZN5e5s3yu7/QqKXTSHhrGqpe
R3/1k/Two9HX4OZWcb3wrtx9Ke4ovCnzkXJzRDubvxKv0fOpMveQuXOYfxcf
LEyT+QI97ylMl3mdnnVta/Pt4i7hhrHAZ/T/W6lv2s9+/1JeujPeED6kv2jn
8pwk8+Eyd5D5DZm/jnS+JfMxjMfa2TxF/EW4GdDGZUG5zFV5tpD5bT0/rp3z
9Y7Mn9A3hnleW5czeW8VboeqrH5QmuqoO+JbFOb3Ub5w15ae+3wm874tvQe8
h9xMkbxXS/OeLX3e/Tw9/zDkj8Oe8+8zZe7U0vvGP5V575Y+n3dBG7tDvkjm
aRHHtTJ/I/OBMn/NnK2lv7Ffpuez2QvW0rxfS+8bXaF0f8GYTPyV+ICW3stz
ZRvL+O/bxunAz9VtHG6Xlo4HZr2Q+Pdp6TODvds4rch92jj/5OEX8eHie9G/
ev5zyDBneGibg9q4HiPfJPN3UY4jZP5N5qNlvlHmhTIf3NL2MHPN38M+ozHB
PW0sH9PS/o4Sf5C1v4Naem3sermZH/L8KDPWPH9VWUxkfCEeKjcrZD5Sdne1
cR6OaOln8Eal+W49XxVxrAq3pyuuVqo/vdpaV1BHPhWXqz4vUn1rH/KZGko+
Jz5LPJcxo9zPYFxHGcrdroyJeL8yl8l8jty9KPtzxRuoS3pequdnS36hhe3/
psz1vKKVw32+he3PEJ6NODfzTuWmUm5qhLF6/qme36L4bxbGSZ6o9EyT+TWZ
nxQ/LmTk9mFxG6GKcST1UOHs3MppekluzxM/Jb+z9fwElcXmTm7jm8Qb2noe
NJN5k9r1hXK3vbhL6NFR26icYzz/awvr11/EOT1f3dpzHuRVcpNtZzdrxG3a
eVxXG2O8FbTPth73Yl4nv11jzD2srd/Lb8yJ9LyBsJY5CWPqVn4+QuEMR5fJ
/Kq4nXCw7F5k7tXaef+xk9M9T7ylk+3nd3I8vzOHUJqLlbeR8lMkHieui3H+
TOadobueELeLsh0j3k14pYV10uviNtIzc1r7PSHPaGtdxzs6Wcl/nP5E/Lve
xdtyt43crQ5d+ons1ur5u3q+nZ6fJHePhT/8PCHzqeLPKUu5/0jyirbW2x/z
LvX83HYOZ7me7SdMpr7q2ZntbF6mZ53aWid/29p92BSZbwv3hHNOO7sh/PZh
/5b6uD+UtvHys4OeTVCfdEq1x2Hr9Px9Pd9Jz49X+h6hDxSv0vNX9XwL7Vrm
12VuJDeny+5puekuXo8u1fNiykHm13jH6Gz6BOHVcPdMC7eJ44SHWzielXL/
stxvVvjvxjz4JOFPPZ+o50UKZ43Mb8q8dSuX3ZP0ReIbFPb18e5OlPxoC5f3
Crl/Ue43tXQexoT9r3r+/P9R9dZxVlXf4/4oIGGiAgIzgAxz7517Z9BBBp0Z
wA5sRQW7u7tbDEQERGnF7m7F7u54291d2H6fh7X48fn9sV/7OevuE3efc/bZ
e6+110L+O/JN2Z7uuI38geaIX/h9U9iWamNq32VR2pQrayP+oWvmXDt3Sf9Y
t2j+WlOsZXRNo2sfXT/nOjrX27lWzzV70/rH2kJ/d62h4/rbyN9oijWZrv+8
Ofuej2Y/ty3LurbSNXwz8liuA3R9oOsCXbPn+kPX8G2Ux3B95xop8zpWy2vx
ulvzeK5xdE3gzDxuS8pm/p9+9vx+t/lD2Yd9LK/POQjnLO7Me3V3bnvP7slt
+/b3kb/ZFM+Xz9m9/WOewPkC/7/jP8eB95NG5e/u7xjxjiw3Ms/j9jZZ9r7s
N9svfyr73fa/H88+trlrVF0/eWPW1+5Z1r759vmf7L/P76+7/3Yp85pci3tr
3hvXWnoPX22K9Zk35XFd0+nazmv7hx2Eay5de6ntg7nrnJ3vdn2u66Od/3ZN
rtvOibs2121tJvzd/Z2Pc82va3jPbY711K7/dW5Rmftol9CdvFv/sPNYlnwZ
0tmUr/I8TTGvvFD/2HZOeeH+se08dwfy9v1jDti8Xf+wEfF4Hsv55Y7ki/SP
OWJ/d//xzfGfXKOt/Yfrj10vrF2IueuHXT/tOupnSOc3x71xvLNQ3gPr2zWx
rqGdv0bW3LWz2r+4Vts12663tV5fb1qwttZnXfsV13m7vlvbFNeCu62timvE
3dZWYznyHv3DdqNn/9jWtsVrtJxraq/P+6eth2Wt03+XjzGaz7v2Kb36x/7a
2XhOr++c5rjGJ5pifv8f0t/LL1jT6xrfCyhzOPmLlNmKNuQe0t2kUaR7c/se
xkETaI9+sE1znQtpDml05pbbMve7a0D0bx4YEH2qlzj+7eSLDqIdI7+NdCtp
c9IdA+K3LXK/OwfE8+ja4Pnr783P6B/r7s1fboq6cR246+9vQ36hcwbagOUx
PK7rL2aTLiK1ZW65jfntFtLNpHWdo3DegbRO5leT9ve6SS+SXmmOfHGu/0C3
SS+TDiK9mtsHp79ntw/I393/UNIb6Q/6MNKbub0D6eH0H71d+pC2vtYiXWU7
ThrhvIrzLF5Hc+RduIa18xot57N8etbF+s695D4bOsdCupG0Uf5XtzfJuvf/
b5C/u89K85+FfOas1/n+DMz1Z7Ao6UDSAflO+v7sme+k+R757u2R74/v7t5Z
bnHSwaSD+sf7ql+BffK93SfLdclj75/vwHGkY7PtOJp0FGkp0mGkQ0lLZn4I
aWnSEf3jObZ9OTK3l8393F4iyx6c788xedweeR63O+f5HQvfwDN/Gs/8Jzzz
i+W1+/9tB/VZMN+fgfl8XxTm8/1MjM3nuE/Wn74f9DOhv4nz8v3UB4S+H2ry
d7f1Q3F+lhuU98Tt+b4t9HXRO/c7wfvWHPlLTfH+H591Z3tqG2a7pn+GCeSv
NEW7PD7/w7y2O7cH5rHn+8Ywdx91gf9m26Fu8L/cVie5SN7nRt6riaQJtRHz
dd/aBTFg96ldEBvW3Dk71824fsY1N87ZnEMaVxtzkK69MX6za2/83W3X2LgO
x33KpPG5z63Nsd+3/K+B5JPyOhryWs4l1dXGfJ7zSwMyd76pNnPnoSpZ1uMW
a2Pe0TnGQubu7/of1yx5Ha5Zci2T265v2khZ04I1VPPXVJnPXwto7jqq+Wu9
XPs1f07QOULXV/m77ZbzfZvVLpj/M7ec881Dsz1zHZb5J02x5sr1Xa7Bcr2Y
9WcMa9dZuTbMa3UdmOvB3DZGtXNpzqk5N+n5/Q+u+/K6/A/z16F5ra4Zc72Z
53Bdl+u73DZGtXPMzjWvQDov74HXMYM0vTZiBjuf5xxdr9qYD3S7d23Mv7nd
pzbmUZ1Trcncebmbm2OO0fnGbrUx9+gcY3X+7v7GxXae0DlY5zudD3Qf12J5
Ha7NWmxA9Iudp3uwOeanf/CYA2Ie+hZSpwER59t44N0HhOzW2gXxjz3u/HVc
9rltt/ST8pztTF6Xc6BL18b8ovOMi9bGfLzz8s5fXFAb8xu30baMpW35irZl
RbYnZ93Zj5+S5TzH1Nzun8/pmLwHM7N+vZZpWa5f3k/rwtjMzoH7Hi6T1+U1
LVYbugKvqXNtzJFbrkte4/5ZX9PzuDc1x1youoau+Z+c/3Te2vlPf1uyNuZB
3V4qf3fbmOU+F/NjmJurw5gfB93n5q/lox9v/119vv1v+9faXDh+sO+jbl+Z
fXZ1zvbj7dfbj3Ec4v7aejiusM+rDYhjFbe1/1Bm/9r2y76S+/yxfPSt7Uer
Q27KtllbDM9pf1k7EffzOrRdcAxgv35yc+TqAv5cPq7dY2nj4PEsp52C41T/
j/Yc9tG9Ju071JO6fV5zjDHUmWof5/fMb9S45viePd4Utrdd+8d3T3s6c8td
x/NzCs/PR6WwlXA/v7HaXHTqH99YbbH9FnosbSn83e+Yc45+a/3WaW/hd91t
7VMcz3hN6vgdz7itjt/6dls7CceHjvm0EfCeeD/Uu6+Q3xD18Nal29p0eE7P
od5+YH5b1P87rnO8qJ2C4zq3tctw7Oe2seudt9+iNtZMDsnn3djrW9XGfL5x
vNW7qZMzRrv6MnVsxk43hrpt6Pw435Yzzre/u21s9ZG1Ue6H/nEet41Vro7M
Y93YHN8rdUYL1YaOSF1RVeY+x+q1PL/X1K429EXqjW5ojudd/drCKXN/46Cr
f/Mcf/YPHZzbL+X8q+v0bVtn5Xtu38oximNIbVise+voxezH23fT9sLc/oI2
F+Y+09pb6HvHctqvOP73/ml7Yd077p/QHLn+eSY1x7Ov7yBtXvR35D7ahTj+
cXwzsTnmF/SDpL2G43a3tT1xTsFt+3O2i46vtO1wnO9v2pt4DOcDtPsw9zdt
TxxreQ5to/RX5LaxIHrqP0UfNzlfe1od9xTezLlh+HnSIOcASS/BzeSDC/NC
N1btSt6L/GXkQwrx2+9c/yrqEOhLv4B8pULs/zrcSt5CegNuK8T2a3Uhc58X
6+LY7vM/eBj5UHXc8Frka5I+hNcuxPYn8Hrk65I+rot8HXU9dZFb7s26OIbn
ewseXojjvg2vWojtV+CVC/EfboV7kHcn3UYbMKyeNoO6aON/jvF6yFtJpxVC
9hJljqTM48V4jnye7JO/iPxw5I8ifxs+G34Lfhk+Gn5S+wfnfP3vzj8jPxn5
i8W4t95jv4FvIT8L+ZvO+cOnwi/Dw9jnDK+f/HbkqyIfr+6jLuppjbzW0wtR
1nJnwquSv0n5MZR/lfKrsT0W+erk/0N+BvLXi3FNp3i/yN/hmKsVor7eq4tj
r05axnlt8mXJp7HvIjnnPAXuBG8Ozy3FPfqU/R4hFZ1bJXVln23JlyZ/CHkd
PID0W3P8viLPz6PIS4XY5zqO2cgxjyvOCy1UtU0eY3HSKHgJ8hvKEef3JMpc
D68An1CcF5K8autC7Hc18iLyI5BfC1fgY+Br4Hr4qGIca3Qh9nuMa6gvxHU8
DpcLsf0U3EjeQJoD9yPvS7q3LvI+pHvqIq8h3Q/3J1/euWn+4wq+U/zHX5vj
9xXg5+riPVvReea6yC13F1xN3pt0Z13kvXw+4eUK8bw+WBf1V0t6Aq4U4lqf
rItrdPuP5rhvK3Gup5EPLMR/uK8ursv/8EBdHMNrvV37jkKc4466OGfPvN87
kHcjf5V6O556e5Z6ewU+Fn66OC/kdNUx/kfyp5Hvjfwu5CuwfXQhfn8G+b7I
7ylGuWNtK8gfRr418quQGwLreNsc8meR7498ju8IfCB8f3GeOVDVwYV508xV
/Uj7FOaZLM+bQ/Qbav/mTsqvSflJxXluOKv2LMxzh1h1F/K1kU8uzlueWrV3
IY7xEPJRyK8oRrm9CvH73cjXRX5BMa71uEJc41PI90R+B/KBbB9ViP/6GPId
kd+A/Av4cvgX+Ja6aGO6kX7hvixLPpADFpCPJZ1FepzyO1P+JsoPYPtM0hm+
K/m725pDHeF9JH+C8rtS/hZ1lmwfXojfnYI/1OehKuZWR2Xf6UkEu/PjbZS/
A14dnqBuFN4WvgZ+FN4evq4Y9XtIIY7nsQ4rxHn8Buzm81kV7cWphWgj+bxU
7VGI+r6XHTZgx+l+V+BL1fvAG/LbBZTZiPxj5DOQf4X8Hfgc+J1izL/ap7Nv
Z7kplN+Y/D3KTKTMB5RZl+2JyNcjX5N0jt8I8s8oczFlfqDMp/BF8HfqZ+ET
4eeL88JzVZ1o+18V7eDZtp9VkcYV4njrkybDG1RFOr8Q1z6CdF4hfv+EY87i
mN+oG4XPhd8rxnWM93tE/j7y85B/pE4U3gyeXYz57G2yf/sg8i2RX4acW1x1
oG2mugnkI5FfUpzXRara3zazKn47qBDvgc/9voV50xNVcyi/EeVnFmN7v0Ls
dx/yTZBfiHwdticUov4+RD4F+WfFuNZzC/H7PchHIJ+q7hY+H/5EXTZ8KPww
/BE8Df4Cfh4+GH6wGO/tCYWo4yJ/5ux8vm+hTAtlzvT+wm3w2GL4Xr0lfdTp
j/XW3K5uDp9uWzWFn9Pba8L326aZW26j3E9fgPr/1UehPgv1kaofOv3J6W/3
8fxNv6r67NNX34a5n3749CWs7079Yu6QuX4Qt89cP3D6VdVXnT7tdsrzuM8G
eQyPOzLP6XVvmWW9Dv3+PpHXoZ9mfefps+3QzPXlpi5fX3XaLVzAS7YfdfRs
KXwJ66tOv3S9m+Pat2wKH8HP5m975O/u36c5/MqNbgr/zfqb0y+dfpT1Medv
+lp+Jbf15fxqbvdtDp9uW7Pv4eT/y2s9JK9R/3PbZX3oA+/ImvAf5z5H14T/
OP3eHVMTPubcPjj38xxH5e/uo3/nF2vCN15NcxxvVFP4sr0369o4dfXkpZqI
KddK3lITseXMVyEt2Rz5iKaIW9ZWE+WMWed+xZqITzaMfGhNxC0zt5xxPFYj
X7UmYs1ZVr91xpbrTt6tJuL/aeOsj21jAJrr19U4fsvUhA30orbn5Gs3RVxA
93Pb+GraStvnNu5aj5o4rnHY7IO7bRwRzz+8JmKpmXutxvxbmXxITcTNayJf
kbSEfQny9Zri3EfUxL3q1hz3Y5OmOPdReX+M0TeoJvbXH/GcrF/9Ed+X28Y+
XKkmyhmLz/N4DuPzDSRvrIkYiYNropzxEZtrYts4hV6j2/o5vj+Pa+zBBvJK
TcQeLNfEvTQeoTK3u+a1+04Yt9DzuM9ytB27FGLMsW8+Iz7Hrp1wrsG5gU7q
kinTmfwS3pWetCd70Z5cBtfA+8Fd+G0LyixKfgXy5ZEfhPxSuDe8D3w53Bc+
oBjltqT8YuQdSZsV4jxTU8/j/IprOP7M69AHtH45r8l60bfmBVkX+lyems+o
vpj18dmzOfKRTbGe5K881uAsOyXv9/Tc3+vYqhB93ou5zh5c5x5c52y4G7wr
fBVcBx8G3wQ3w6cVo6+2o+Ma8huRr4T8lGJs72QfkvxK5LXIDynG9s6FqPub
ka+M/HTkM+BF4a20LXHMWIi6+VMbHLiD30Q6IxekPn4m5Ren/GivrTFsADYs
xLNl3eg7dhZlltR+mjIXwl2124anaXemTQ/lL0K+DPKdkP+lrRGyRarCP7rt
2bP5jOrLdVI+3x5bH7H6edf/6Wn5/On7VR+x/VKmf1n9tut/9uR8D/XHbbtl
m6Hf2LPz/T8636Xu+bvbvrvH5T4+0+fkPsXcT5+4+gi/Lp+PdfIZ0d+q/ubP
rAmfsrWZ61O2f+Zj8t0Yn8ct5PH07dqjOfLNmqJNOT6vwzbmhNyuyf+kz921
85z6cF0rc327rpm5fmptC43TYDyHtsyNybBG/q7/WtvaWfkct+bvbq+ev+vX
tldz5Fs0Rft1cR63b9a3de3akRPzWrs3xzVu2hTtzeS8l77/E/KeLdcc93bz
pmgbJuZvtpGX5DlsOy/N7RL9jHHZ5/iMfc9xnEYfu4F8Aulc0r08S4N9V+jE
bqlNC9tN9iftq8PlYshWtA9OA3QzvAL8EC/G9uXYv5ntq8kr9iV5cTYox3YD
2yPgK/O3+7KssSXvhleCN+K858A1zh90jXPWwwd2j/08/8vwnfAg+CuuYZQ2
MLm9bTmO5X/YuhzlPO7t+T/OoPy1eS1TubaNyrHd6Bg587+Q76seznE/jd6S
jrPYXqIY+eK+98gXL0c5t3cn7+zYmkZ1Ucd3uX8HxyD524F5jH8Xjd8Xtd9N
+U+Hxf5vke9J3gX5Ici/HBbX9B75jeQDke9APW9Wjm3rvcU+qnZz8Mhy3A/v
zdnk1eR7UYeN5di2TjuX4xye+3OOexb8Dnk7x1ZwJ++ZfXJ4eedk7N/C/eFv
m2McXuSZGUF+Pek60t51MVb3t33rYp7LebID6mIuzHmy3etijsDx9351Mbdl
uf3zd7f3yf081h51MSZ3nwPrYk7KYx1VF/MvzlcdWxfzO87BfN8ceT3XdjT5
u1nukLqYa3NebU/SM3ncg0iv5nG/a47fS4NiHDWVtnQT8i99Vl1TU4ztaYWw
jZqS9XHPMjxTjmvY7luMvI/j3aW5N+V4jt2emL9PRD4t71XNslHH/eBfkK9U
jnJur+14MJ/7tnLsMwC+mLzou8XHa0bKTuI4XwyL7XfJZ5HXIf942bhv3sNR
XOeq5fitwPbqjvvyWBelbB2OuWY5zlEqxvnNF+NdOzLr2/nCNflmHcN3qD2/
rebaNLid4+JKfKe2ze+UeXvq6pFKfMu2LoYt53bkeyK/tDHmx0bmd9Df22Wf
Ze9i9FvsX+xZjD6G81tHF2OO6+FKfENH2e5U4vvrcfz27laM7+9jlfg+7sD2
3mzvTr5PVXyTlfld9lu6XZ7X77PHW9j7Tz10ybm78xsiXwj5i5WYEzuyGPNn
5s6hvVSJeTOvz/7U/tlXeqYSfSe37TcdWIw+y3OV6FccXIz+i7l9mH5Dot/V
nfz5SvRbDuW3ZyvRN3P/kZTfN/tuT1eiL+e2c36Wda7OOcgTizEvtfyQmCfs
MSTmF48txhzjE5XoL1lfr1RibvB4x7CVmA88HN6uELJlcv5PmXOAT1aiP+m9
uZh7N7sxngf7P9az/RD7JLtkPdc6l8v2csXIe5AfzYHqnL9luyfbYzI3Fnyx
HNu9ivG7+xkrvt75WLZ7F6PdMu/QNWSWvYR9l3GszfZSPivlaHOX9P6VYy1B
h2K0c+YjOsfzu4j3Hf6P/7EuqaPHyudcPjiPsfNi0ZbbRl5H+d07x757kC/v
/En+N/Pu5N255r7OB+b2pIZYr+f7ok33kGLEU9bWfuVixOKzH7dz1mHngVyz
bbjzNrzbR1LubfLHK9G/tZz9zB3zXevtXDrby7J9bOab8kDUlGO7G9vdnKOA
u8KHZ15cPK7R329dIs63S743h2ZdPsp/37Ec32yvu0c59l+6GOdcxu/D4nGN
ysbCR2Sboe7i0LrQc9gWH1YXegi3vx3Ae06+KelrbYbINyZ9Aq+nDoP08YDI
1yF9NCBy19r9rj0T+bb2Z+D16+K79OmAyN3/c22P6uK377QDq4vz/QZvQ741
6Uftyci3IP0wIPKRflMGRO4+P8Fb1UW5D/lejCLv7Xz1gDjGaNLcAXEtHveX
ASGz3AfN8Z96Uf5LbaTgDUlfDIjc61sq68V66pzfRb+TnTL3u9oxc7+Ti2Tu
t7cr6fDc/x+OuTP5TqR/4V3qYnvpurgfllsyz+O38ZPmyPtwbX9qKwZvT/pj
QOTW7zcD4v54b5api++Bx/oL+Y51sc+i+Z32m79Yfl/dXpx0cG53yd/9bx81
xzVWc95l6+K77nG/QH4ReX/k1eQnkU4k9SWdSjrFa838ZFJN5pZzrcWYutDZ
9c79TiANJE0iTSR1Jx1TF32EFUmTSed5b7Ls8aTlSMfVRf+iUhf94vGkcub2
m2vrYu75dFJjHts+dP+UeR2fNscx+vJfeuaxPe79vL+TeX9+4V1Zje3LSJeS
Vs38EtLwzC8mNZHOz2sdTJpKmkJqJk3L7SGk6bndQppFmkn6nGu4wLrhGlYm
n5HlVsnf3V4pj2e5VtKFuf9Q0uy6uB+uzb6SdEVdrM82v7wu1mlfnv+hW9ar
99J39BrS1aQvuYarrLNB8d4qc3uFrHvvzbD8r57vP56rXevi2fW9vzaP5eTv
bnXxm/dKveaHWa/mH2T9mtsv9D1Uz6Q+Z+vM5+S1dnKcXoj39YEsNzp/V2fl
c/9g/uY1tadsu0Lck0Uc1xfiXnkMt61LJ57/yzo1/zfr2vyfrNOFClHO/+ox
PK7167EXJv3UHHnDoHj/Hsrr8F1R/6fO8JvmyAuDom1SF6VuarPM1YPZTt1d
F7oy61Fd3WNZd0/ktm3bnbm/7YLt9JtZx09muU3zeOqBN8lcXc3Gmd9cF+3L
Y3l9o7L+1PXZLjyc/8FnpHMh6v3r5vi9juv/qjmOMWBQtLt35TXZJt5IuqEu
2sibcttn/W/SX3XxDHYpxHEdi3QlX6oQ7+KvpF/y2fott3/kXH+QVwbFu/Q7
aW4+g3Oz3ITc7+e6eB/+rIt9fmDfH8jLg+L9/7Eutm0Pfsrtc3M/t9uT9qqL
McfHzdFO17DvwnUxtnE85Dj8e9J33v8su0fWqXowdWALZVnvyfpZH/5Xv22O
vXw3zi+HvYI2CurBvvUZqYt2UT2zdgG+b4s510f6uTnyxkHxXi3hHFohjrVk
IbY9tnXptu+rv7u/51+6EHXt/VimENu2O//kvZmS98e6sw3WFsF31Xb5i7qw
o3iQNvACrvu3UrTdn2Q52/XP8rptQ7/MfWxrvyZ9VRd6vm9ye2zWn//59Pzd
fX7tGT45RpOegVcgH0iaC2/bK3x23LMKzyPj6YOH8iyr4If3ge+FO8OHwDfD
//Xg/sG3wgsh3xc+D36KDvaG8E3wv5TZC54Dd6HMofB98KLwYfCj8NLwMfAD
8OLw4UNjPt8YdcbHewj5ksiPRP4wvBR8FPwI3BU+Gr4NXhjeD34MXgY+Fn4c
XhY+Dr4Dbg/vD98Nd4QPgu+CF4EPhJddmX4IA6WPWjkGvCH8Ibw0vAH8Abwo
vBb8P7gbvDH8MdwVXh9+H+4Erw6/DneB14TfhB/kXEtwriM411LIRyB/D/li
8NrwW/CdlOlAmQOGxty7dWBswBdbwjf/AfR1X2oJX/sHwi+3hE/9g4bF/Lxl
jR+4OMdch2O+zTGXgNeF34Fv5Pj/cF/25Pg3wH/De8DXrxJzPLvD38CtXMOs
oaEvM06kMQ+/Rz4M+WzkT8E94BPgJ+Hu8PHwt3AbfCF8GfwWz8P2Q0Nn5zHm
x/k0N6biV5RZhfIzKfMFPASeDv8IrwpfAn8MN8Hnwz/Aw+GL4e/gofBF8Odw
MzwN/hJeGZ4BfwqvBE+BP4MHw1PhhaiTVurkBerkEuRvcp3bIr8CfgfeEZ4K
Pw9vBk+DX4A3Hxr6RK/dGI+zkL+CfCvkM+GX4S3h8+Fn4I3hi+DX4NHwDPgl
eAv4cvhteAf4AvhZeBP4QvhVeBR8JfwuvBN8DfwBvCt8Nfw+vAt8FfwevDN8
MfwGvA08BX4O3hSeDb8Obw1fC38I7wb/Dq9DnVytIRB10kKdPE+dLAy3wS/C
LzFO7gJf1hpzvMYWNaZoh+GxrrPn8Ihn+m51xFtXP6aezO2P2beafW9m3w/h
XvCN8AtwJ/hS+Hm4I3wJ/By8CHwxvAjHHcjxlyf/AHlP5De0xlpN12z2Hh7x
Lo0Rb7z4ZynTgTKzW0O3oo5KHdTTyNshvxD5M3B7+CL4Z7gBfgj+Ca7AD8K/
wgPhR+BP4Br4FvhzuB98O7wC9XNSF94Z+AvkyyO/A/4KroXvgj+F+8C3wt/A
dfA98LdwAb4XfhfuDl8Lfwb3hW+Dv4dL8H3wb/AK8KPwXHhF+DH4T3gl+En4
D3gQ/AT8O9wEPw5/BxfhOfAPcD18P/wjXIYfgN+De8DXwe/Dy8HXw+/A3eBr
4AL/90j+789wPXwM/Ftr6M2NUWqs0Qry45DPRT4QPhH+Ey7CR8G/wA3w8fDv
cCN8AvwHXAcfAf8El+Cj4V/h7vAmXMMncDt4KPwS3B4eBr8Md4RXg19rXRDT
1O9HB+TDkb/SGrp1r9Hf/uV/rYz8WeSdKbMG/Ab8H/JV4OfgHsg3hT+F+8OH
cj3fw39Tphn50/Bf8GD4qdaIrWqMVZ/FN5F3RX4F8jfgpeDLW8MmwTbDcm8j
Xxb51cjfgpeBr4IHcK7DOdePcC18GPwD3A/emjLfwb3hLeAv4V7wSPgLuCe8
Ofw5XA1vCX8F18BbwV/DfeHR8Le+g8NiXt059j7IRyH/pjX0xc+oV9b3Ju3D
urQP19A+zIXXhq+C94Rn0YbUwvvCF8NFeC/4QngAvBN8AVwDHwPfBA+Gx8IP
wmvCR8E3wIPgveGL4Dp4D3gm3B/eHZ4BLw8fCV8PN8H7wZfAJXgfeDZcgHeF
p8H94F3gqXBf+Cz4AXiNoRHreWvSNqSdkU9B3mdoxH1Wti3pbOQPIV8L+Tj4
YXht+AT4NniVoaGzM76v8ZNPQn4H8hbkp8J3w0PhU+C74Db4WPhmuBkeA98L
D4dPhu+EW4dGTOrReX3HIb8F+RDkp8H3wMPgc+BH4HXgCfDj8Aj4XPgxeD14
PPwovC58BnwfvBp8PHwrvDJ8OjwHXhU+Gr4RXgk+DL4GXgE+HL4WXhE+FL4a
HghPbokYaKvw/JzXEvHTVoYntUSstCHw+S0RK60F/nUwz5wxWnmuTm2JOGb1
yKe3RJy1YfCUlojP1gpPa4nYa0PhUzQag0vwYS0RC6I3vE9LxHddGt6vJeK3
Lgvv3xKxYbvBB7RErNju8MEtEb+3J3xyS8SaKMIHtkSc3x7wQS0R/3c5eEf+
7/n832r7Ay0RF64N+YSWiH02GH6hJeJW7Q//RfkRvCPXUf4g+Ar2rcAHwpfD
ZfgA+DK43meyJeKbDWTfQ5BfhbwR+cHwlXADPLElYr01U+bsloiPtiI8tiXi
o60An9sScdhWgse3RHy0QfDpLRF7rQKPaYmYbGX4jJaIw9YAj2uJuGpN8Jkt
EYetUb0b/Bz1sCT8J9ezHv/rWq5nB3gy19YbboVHd+X3Nto0uJ4y45G/A5fh
c+E34QI8Dn4XrsAT4PfhRngS/B7cAE+EP4AHwucNXRBX2zjbbyEvIT/HZw9+
mmvYCN4QPgVeFN4EHgMvAW8MnwYvDm8EnwovBm8Anwx3gd+A6zjm2fAk+Enk
G8B/w+sjvx7+EF4Bngy/Dg+Ax8Kvwv3hM4eGrty49cb3/gT5IOQXDA19ujL/
w8/IV0d+GfKf4NXgS+Gn4eXgE+Hf4LXgK+Ff4TXhK+D1Vwm9Vmf4NbgW+Vnw
y3A/+HT4Obg3fAr8LNwLPhl+Bu4JnwQ/D1fDp8IvwDXwafBLcF94DPwKvDx8
xtDQ+9vX879pq6DNk3ZS61FmD+57J/8jvCvcAR4Mbw7/wvPQCG8Afws3WJ/w
N3DFdwT+ui1s6oxt7xhjCPItkP+GfEV4Y/gHeAV4I/h7eCV4M/hneHV4R3gh
zjsc3g7+F3kLPAr+A14F3gr+HW6Dt4b/gofC28B/w8PgbeF/2sI27/PquKZV
kW+P/L+2iLH+GbLVabu2R34e96IX5x0Eb0qZnyjTDI+Ef4W3gSdQZjnKjITP
grsODfsfn2W/GZshPwP5Usg3hU+Hl4RH1MT3xPOtg3w3jrmI+8K7wx3hJngT
+EfOtR08iX17Ih8Nj4e7w2vAO1FmYe8jvDPczmcV3gVuD28Fj6P8svCW8Nnw
MvDW8LlwD3gUfA7cDd4CHgsvDX9Jv6U/fYY76TM8BS8Mz4JXpC9xMv2Wv+FZ
yO9vx3cDngnfBx/i+Jr6/J3/tyb1OQP5HOQHt4bNR5+0AblenR/yU5FfBD8I
Hw5Pg++BD4SnwnfDB8Dnw3fA+8JXwU/BJ8AXww/DR8LXws/CJ8Oz4YfgI+AL
4Qfgw+Ab4Bfg0+AL4Dvh/eAp8F3w/vAD8O+L0CY4fhkW/mT0M3Mf8vcocx7y
m+CX4NMdd8MvwmPgW+BX4DPhyfDt8D7wrfCr8FnwzfDL8BnwXfD/4PGtYQfT
K+1irkb+NPITkd8NvwWfC98LvwNPdM4B/oPrPB9+CP4TvgB+GP4LngI/Bv8L
T4cfhf+Bp8H3wG9znAnwHPhdeBL8CPw3ZabC18DPID8JvhJ+Ej4evgJ+Aj7O
PnNLrGs+n/r5ryXWUk+FNQB3bfU0eKHWWP8+HW7fGv5LZsL/tMSa6wuGhW2j
No6vktq1hp+NGX5zW2Kt9GT435ZYtz0F/qYl1n2fAb/ZEmvbD4f/1xLryI+A
32mJNelHw2+3xNr0o+C3WmK9+ZHwty2xBv9M+OuWWCd++rCwu9OW0Wu6k//7
Jv/3HMdlLbFu+zzK/N4Sa7snwdtT5gTKtFJmB/hEuA3eET4JHgpfBj8GHwNv
y/HnVsd78nNLrGU/h+NcTpnHKXOscxfwI/BRrWHXat2syjv1a0ushT+X8nNb
Yq35xGFhb+n8kMf9viX8FoxF/l1L+Bw4y2e5Jfw8nA1vx/GP5/gtjkNbYq39
BOS/tMT6+vHwTy3hI2Ic/EZLrN8/DL6Dfd9g33HeK9qEhZegPWoLHXRLJfTQ
2gutYiztUth8+d5rc7dEyrUj0taoFT6oFLrstkrqs1Ou/ZD2azXZdmhzp+2d
Nnra3nXL7eO5ngu5npFczyT4Vngv3yn4IngL+CT4Yngr+FT4Mnjr1tARD6uE
7vdk5JcgH2V7BV8Kj26N/zXU+L7qe5OXzOtfuRJ2UtpBrVRJWyh4SCVsorQ1
Ggjvlv9xuPFB1ZHDq1VCJ90FHlwJO6V+8PqV0KH3TT6J8sdwPTO4nk1bw67J
8vuon4cHVWK8t2weXx32onkN++W9aK6E/ZY2WivCe8CLJGuv1TGPs1cpjt9U
CdspbYq1Lda++ViuYSbXsBnXcBw8C94cPg2+HN4G3g8+B16jNWwQe2a7ti/y
cchXbw07xeXyt12Qn4p8VeSHwpPhEfBO8MnwMHhn+BR4OLwrfBq8GnwYfD68
PnwIfB68HnwefBu8d2vYGNqmVpMORD4B+drID4DPhddqDftDf19HW3fkFyDf
APnB8CR4XfggeCK8Dnwb/Bo8Fl54ePhd7EbejvQ7XE1+DmVuoMyulJkA3wzv
AZ8L3wTvDo+Hb4R3g8+Ar4K3h8fB18O7wGPgK+Bt4dPhK+Ht4GeHpb86xw7I
r0O+M/Kz4GvgHVvDv5t+3nqQPzcsfL/pC+7YfIe8B0dSfirlN6L8UfA0eOPW
sHNdNt+xscivRb4T8qPh6fAm8CstEfv1YI75akvEqj0Efr0l/HwcCq9G+zCR
PkMX2oc14cnw4vbx4EnaD8JrwefDS8DrwdPgpeF14alw17awrXUNgPbjayA/
D/liyHeDb4cHwrvDd8ArwKfD3y/OdcJnwD/Am8Jj4Z/hkfBZ8E/w5vCZ8I/w
ZvA68BSOsxS8B3wnvCI8Dv6VMlvCq8ITkHeGR8DT4WXg4fC5cCd4fXgGvKz9
T3gm3M2+MTwL7g5vD98AF+3vwdfDBfuu8Hi4I7wDfCNcgreFr4Pr4DHwd1zP
xvaN4bHI29sfhsfBi7SF/bB1pq19M/LTNaZCPhgeA//XGnbR/q6d/hDkZyBf
iDKt8NlwB/vb8FlwO3hl+Ex4YfgU+BV4Q/hU+FV4I/jFYWEnow3PCchfQL4e
8kPhR+Fh8MHww3AbvA98Lzy4Ley3XefgeoXDkD+GfDjyfeE5cDO8F3w3PAje
D74PHtIW9sOuW3D/45E/j3xd5IPgU+F/+b9Hwk/CqyM/An4CXg0+HH4cXhU+
Cn4KXgM+Dn4OXgc+Bn4GXgs+Gn4aXhPeEb4Jrof3h++HV4YPhB+EW+ApLvrl
W7lDW9gwu87BdRXnI/+X+7g98vHwXHgr+CT4JfZdH54M/4N8O/hs+Bd4i7aw
kfa+eayDkD9E+Vbk58F/U2Zb+Fz4d3gUfAD8AGVWaYv1HJ7fOcE9kd+FvAn5
ifCL8Aj4ZPhleAN4EvwXx9kGngD/AY+GJ8J/wlu3hW2/9805+l2R38a+jch3
gW+FG+DlW9OfG8/GwNbwJ/cw3NAavuYehOta0xccPKA1fcoNC7t01/a4dkf7
c9cCuV3bmj7oKFNsDf9w99qXa4218k/BzwwL37b6jO3fmv7r4EGt4f/tMbip
NfzAPQqv2Bp+5B6BV2oN33GP219tjXXaT8PNrbH2+0l4cGv4EngC7tea/uvg
Umus8ZsDl1vDv9z98Jct4WvoNPiLlvA1dOqwBeua/G8ftIS/peOQf9USfozG
wJ+1hC+iU+B3W8Jf0zHw+y3hq+lYuNIaPu4egD9tCV9MJ8MftoTfpuPh+tbw
dXcf3Ngafv8egju2hj/Ai+BFWsMv4IVwh9bwFzgL/qQlfDudBH/UEv6gToA/
bgn/TyfC+8Iv9aYtgDu1hu/B2fCSreGb8Ap4JM/GZTwbNTwbW8FXwv3gLeEr
4L7wFvDlcB94c/hSuBreDL4E7t0Wa21cj2Tf/Um+Uwsxbp3pPYT/Y1wzA26i
/CmU/wfeCL4Q7sG+O8O3wBXH+PC18AB4a/gauBYeDV8N92+LdTrqoDzfpsgv
Rt6rLdYguI5LPdkmyGcj74l8mdbwcXcN/3e51vBHeAPcvTX8z10Hd2kN/5CX
wJ1bw/fjxfBireFn8lJ48dbw43gZvERr+HW8fNiCNWOee6nW8P14JfKureEz
7yq4R2v4u7seXro1/OldDfdtTX+McM/W8Gt4I9yrNfwc3gT3bg3fkjfDfVrD
d+Otwxaso5u/rs7c6+jWGr77rqVMdWv4ULxlWNiOjqiE3eihLeGToxfyk1oi
jnAh31l9Hj2Z75f+p57Id1D/U4/lu6ZvrMfzv+gPyP+4LH2dVxujP+Z7rf+p
R/O91r/VI/mc63/qwWx/9Ev1UL6b+q66L98dfVrdn+2Svq58j/Q7/UE9Y0fy
VXyeaqMdOIvztQzmuslXQF6qjTbNtkI/RLY/Z/LbKpQZSH4G6cOVuBbysaRW
5CuSH0OaAd85lPcT3oS+6T5+Q/1fg7gm8hPVz7JvHfkppDFwifxY0i/s28n6
hCvIC+Qnk06Di+Q19ndr414cNzzm7rvCY+D3KVMhP5vUhryJfBxpKDyI/FzS
ZLiZfDzpPHiwfV31tvBK5KeSTuc49eQTSOcjH6JMXS/yhuHxjOnL6YZ8xvSj
dGM+Y/p78nkb6TiWduOH3rE2ZBPtfoaF/f8w+KdhsaajAv84LHxH76ydIfkW
1bHfj73DH/sYbW+Ghc/tQ+FfyTenzHe94xxbVkfZn0hz/d7Qh/+d/JeeYVMz
irSqc/LOZ3JfZpG3+P0hzSStktszSCvn9nT7Urk9zb5Xbk8lDc7t06iL96iT
8vCwee7Jtf0wLNbIOB77PttnfVTNyfdIX12+g8vCi9dGe2Lbov+pq7M90W/U
tfle62Pr1mxz9DN1fbYD+pOyzfmPdI/xVLiGAvK+tfHN9fur7zC/ufpYvpIy
XYeH7+WfXEef31B9jfkd95uuD7Lb89unb7Lb8tunT7R78zuuDzK/0X6v9TXm
93d2dfhiH0Y6mnNM55m5gXo+D/4GbiHfz+eSuppoP9B3Bj7T/iT8uU4YKL8P
fBZ8ou05/C7vy2eOJeF34HfhveEzKXMEZQ6Dh3P81dn3cHhVeH34EO8HZeba
P4f/x74Ps+8O8FvwM/CB8MeUecc+le8AfKl9P98ZeLp9Qvhtyr/qWBL+FPl3
yA+yHuFP7RfBjfCSjoP83vMMfkjaVRsJ5Ms5VkL+LrL3eofeZ8//o+vZK3VA
6oz2TX2Tuqd9Utejfm3XvqELUy+2S99oY9UH7Z16ou0415tc592tob/bLfVx
fqP1d+b3ZXfKrOizat8bXgleG97TdhYe6lgJboJXclxmOwgvD5/GMXdPnaDf
Jv2jXZHfJv2j+Z1ak//4fu/4/2tUx391ex34I/KPSRdxzA2MPUM+izQCXpP8
AtL33Luhtjek7+A22yrSt3Cr7RNpCrwK+VTSj/BwZY7f4WHk00g/wauSzyZt
yPHXIb9qeMQU2Zj80uER02UE+SXDI1bNespIG8Hrkl82POKvrE9++fCI0bIB
+ZXDI6bIRuRXD484Ipt47OERi2VD8on+H65hZfKZpPWQr+E7QVoHXo18a59h
7tfZ1N9ovyXwKfBm8EnwmvC28BvwTb6X8M9pV7MN6XXkV/od8L7n/MBy1kna
/Mwgrau/GPJRtt2uM6P8ln5H4D3tx8Hr6w+R/Cjrjmu+nHfnSHh1eDv4CHg1
eKT6Bb8N7LsD+27lNws+CN7c7xO8ITzS7xm8ZWvoQ/dLHegAdaxdeQZ4lorq
UuHP4IfoX5UZT50OPwjXw2Pgh+EKfAZ8F7w8fDx8B9wXPha+G+4PnwDfCfeD
j3PcxPO2AmlFx2bIV0J+LvJn4MHwBPhxeAX4bPgxeCA8Fn4UboTPgp+AV4TH
wU/CTfA58ELqNLn+RxxPcY6Beb6nKDOIMuMdW7HdQGokzUFeh/xk5A/AJfi0
ttCNfpq6TnWjX6Q+VN3o56kPVTf6WepP1Tc9kbo89aSfpM5RHd/jqTNSV/Vl
6lhv51x9ONcxnOvlYbHOzjV36gefSl3V/ZQpUuZUytwHF+BT4HvhAfBJbWFD
0r5b2G+cy/+p5H9T5/Vk6r9GqPNNnWN79bzwY+x7G8ep4ThHw7fC1fBR8BXw
kvB+8M/a0lD+Dvgn+FD4dvhH+BD4NvhX+Aj4LvgFeBX2nQxf6pw6aTXnC5AP
QT4J+fPwyvB58LXwsvBB8PfwQRznVvhreD/4Rvhf+ET4QXgufBR8D/wlvA98
PfwbfCR8N/wLfDh8J/wdfCB8C/wNvD98E/wtfAB8c1vo+B5Nfd81yJfheg5E
fh3cDT4Yngl3gHd1PJ7Pjs/WbOSdke+B/GK4C7wnfBm8OLwPPAteBN4NvgRe
1HVR1g+8GLw3fDW8NHwAfCHcEd4dvhJeCt4fvh7uDh8C3wD3gA/1mFzH8Kzr
m5D3RH448hvh5eDD4MvhJeB94Vvg3vCR8Pns00QaVB2xWewnGJ9FPe99qfPV
VuHe1Asvrp4Ufg5eTP0m/CzcRR0o/Iz1kH0Nr6ka+SzkbyOfwvZK2T9bUj0v
8heQd1Y3Cj8Nd1LnCz8Fd1C3Cz8OLwdPg9+Au6q3hV+Ce8Mz4bfgpeCJ8Ivw
Euph4efhPvBF8LvwIuqO4SfgjvCZ8JPWefY327yvyG9M/bu6+BtS/94Pvhh+
H+4Lz4bfg/vDl8Ifwu20nYAfhWvhy+CP4OXhS+AP4BJ8Nfw5XAdfAX8C94Sn
w2/C9fA18Bdtofe/Dv6qLfT7N6dOX132LanrV59+a+q11affkbYE2hXcnnr/
Mnwt/GVb2BVcn7YE2gbclrr4XvAM+H9wD3gq/DrcHZ4Cv9YWtmF/pd2XNmB/
pq3abvA/aT82jnoskeqrwybtv7RD08bs77Qr0+ZtoW5hC6cN28Ldwv5NGzmd
amjDdjb7F/NY2ifckzYJ2h7cn3YI2jA8kHYI2h48mPYM6vEfSTuH8exfzvZR
+4Gv0mZAnf5jqd9fDX4o7Ra0eZiT9jna4/2RtkzaNf2eNjyT8zvm+7My8rvS
BkN7jDvTnuG/wfFurdBEu4J8MvJX2sIWaG7aQnSDL0D+KvKltZGAX4Y3h79O
OwftIn5Ou4J/B0e9Dkybit/ShkGbhO/TDkGbhO/S3kDbg2/TjkKbhB/SbmFb
+Je0tdBu4ae0f9AW4se0W3DeYGf6CXWOkeEd4Vr4SHg0XANvBt9J//FPv3Hw
HfAfHge+H9ZJ4ibw7fDvyEfCd8N/e23wPfA/8ObwXfBf/l/4QXhh9t0IvhWe
6zXDD8Ht7FfDD8Pt4R3hx+COw2KM/jg8gPrZGfkTcGfku8FPw4vBW8Fz4P84
5i7wk3AX5LvCT8GLwlvC98L/Wj/wA/BCyAfBU+H3kXd3nhB+HO5inSzHPnAn
eCv4bngh1x3AtwwNJ24bwzfDi8Jbw3PghV2PAN8K/0f9bwTfBG+P/BGO38Fx
qPN+8CM+M843wo/BTfAU+D14CXg79n0AXhzeFr4fXgzeBr4PXqol1go/CC/r
HCP8KLy0c4zww3BX5zDhh+Ad4EfhRbiGDeFb4N+QD4anwx/AT8HX8DzsQZln
4evhveFn4OvgveCn4WvhPeEn4avh3eEn4Kvg3eDpfJva8W3a2b4H9/E+jl/L
fZyKfCHkO7aFvcGraWPwCHwZ++48LOwTXk5bBe0WXkp9urr1F1Nf5nqQm9Pm
UPvDm+D94MfhK+Fd4cfgK+Bd4OfhG+F94Xbq46jD22w3/L9c2/fwGl4//C3c
DM+AP4RXgS+EP4Fb4IvgT+FWeDb8GTwMvhT+Ah4Cz4Q/GhrzIZfDX8Ft8MXw
5/Ca1hv8HbwyPAv+2LbLa4a/ti9qncM/wOt6L+Af4fX9v/Av9gn9X/DP8Hrw
DfBP8HDrs3fMw2xgXcG/wqtbP/A38OvDIh6fMfjaq5ekTm5H3gEeCd8xNO71
ennffQZG5PPgc7JuPgPW7YZZ/9b5mln/d8LN8Cj4OXiDrH/v0Vr5nPjMrJ3P
j8/SOvnsXQnXwSPgK+AB8Hrw5XAtvC58NVyE14cvhKvh1eFH4TXyvt8FD4FH
w3fAg+Gt4Ifh1fJ5uxdugbeB74ZXhrfOtvHXPnwf4WPg3+HlnQ+E/4T7wyfC
//RZ0K7+DQ+Aj4J/g/vCR8C/9Ik29nj4rz7R9l4G9+dc68BHw3OR94Nnwr2Q
rwrPgVvhbeH74DZ4O/h+eCi8PfwQvCq8E/wgPBzeEZ4B94SHw7Pg3vBq8APw
MHgH+FJ4eXht+BK4H7yWc01wH3gNuAifwzPzGs9DAR4HvwrXwWfDr8AD4LHw
y3A1fAr8DDwQngy/DfeCT4KfgnvDJ8NPwzXwqfCz8Arw+fA7cCN8HvwW3Bke
xTN5D9wDPh75E3BP+ET4SbgePhd+Ay7B4+HX4RXhC+B34QZ4Evw/uAJPhN+E
O8Jbcvy74N3hZ5Av7hwdfDr8AvLb4EHUyRbIb4Wb4JHwLfCK8ObwtXA9vCF8
O7wSvCV8EzwQ3gy+GO4LrwlfA5fgDeA+8Gmc6znOdSPciHxT5NfDFXhj5wPh
syjzEmX6w2fCL8J94THw8/Yr+O5syH+5Ed4D+bPIl2Df6+Ayx9kIvgFugDeB
94Kfp8xS8GvwHWmfoK3C7Wm34Jq7W3L9nW3m4tXRdq0NL1Ed7adt2mLV0X7a
FnWtjvbqt8ExV1doirZrmepor2zTlqqO9s12r3N1tJO2UV2qow20TV60Otor
v+N9qqOPYX+jpjr6HvZDqqujv+F3rVt1tHX2DfpWx3d/lM92dfQTbDOXro52
0rZx2epoS9etjvmzT3pHP6F/dfR59m6Jvt9S2Vepq45+i32YAdXRt7GfU1sd
/Qq/9YXq6M/YXp2e77j9Fseb9kl2aom+n/0cv8v2je0b2HfqXR19MJ9Dx6b2
c7RFt4+6RN4v+6rapas3dBw23/7f+XJ1iNr/O4/uWgDt+Z1317bf58F5FJ9t
1wU47+4aAe3/nY/vnv3AXtXR97Mf2LM6+nv237pXR5/BMerbvqe9o+09MdsW
25kTsu2yHTs+25+LfPezfdbefv+04fddOCXbmVXS34ljV9vGMdkuud5hy76h
/zoW3q5vtMO2q6PgavhweKu+sSbCtnfrvtFu265u0zfaYdvwbftGG2u7vVPf
aKud1/B/OHds+7xD32jb7UM6B9Ml28nTsm20XT0u12u4vuOIXAPieo1jcn3E
a8MiVqlxSw9pifGoay5cf+H41LUVF8BH5tqQjeEe1dE3drz9Vu+oX9vkU7Ot
cCxu/fib600OyzUm58AH5PoF15Icm2tGXK9xdK4lcQ3FIblew7UbB+daCdew
HP5/1q0cmussXE9xUK6hsF/teMu+93rV8X582jv66o7n7E9qL/pK2pT6zZ2W
3337AFPzm+v3d0q2h35np+d3WRvU19LudER1HPsz0j3IZ+S32O/dRfntm0Ef
sj19yF3awp7297R31db0x7Tz1Cb2l7RBVe//etq4aov76/+xlZ2btrXa2f6W
Nrra5f6RNrra5f6ZNrp/UOantGX1W3xhfpdt5y/I74Lt9oRsV/1GTM7vgt/l
i/Ob6/f6kvxG2w+5NL/dfiMmZpvvuuZb+8YaZ+3Hbusba5ztD8zKvsrN8KT8
pviNGJ9tu9/32dk38Jt1fn6n1q+Oev28d3ynxuV3x2/Q2dmP8rtwbn5r/F6c
k9+yDapjvy96x7v2c5947zasDtmXpI2qI/+KtIntt/3M3mGP8XHab2g3+23a
8WrX8VHacnwOf5B2GtrTfp32t5tWxzG+7R02Hv9Lm4334DfSlkPb4G/S/lab
3i/Sjtd+4xnZV7Q/eWb2Ia+Cz8q+pbbNn6WNtPbSn6Zt8w/wl//HNvjz/2P/
/EnalizMs/FX2mxrK/JW2p9o1/FO2nhoq2BMDu0TFoXb14bdgjYJxqnSPkFb
BeNUabcwd3DUX7EpbBuM26EdiDbh/6S9t7Yl/6Z9uPYkb6eNivYn/6XNiTYk
xgvRLkUbmPfTpkX7lvfSFkW7lHfT/mSz6qhjdb3aTn+Xts3at+gQW5sW7ah/
SPtnbaG/T/vq/3gfT+rKc90Wfr02qIRPL20YNjROTGlBHGVjEF2bsWOMb22M
YmMWG5Noflxq48MY99rfjRFzfcZBM0741dr5lqPcA+kvwlgct8PjyhH32Bgd
xlbW98+dyMeXF8Q99ndjIt+d8QTnx2w2N1bgvcgnlWN/fVb/bX+DdF/655nv
U8Nc3xU3Z3z2+TGijQ1tfPMbkZ9eju3bG2gn9fGlzzu2Fyb/n+uiM57vVYvE
77+XIhbE5fC/pYh3bPzf9qTFKT+9IXx76derP/k/pN2qFsR1Nubh6Dz+m66j
Vl+tTznPlfGerGvjVRuX2pjU+tXwnJ9m7jUYi2K9UjjF97xzOE4hj6X+Wz24
wTIWHhhlFqPMoRx//XL49DwYXq8cvjl7UKYDaUPr2XujPUvHkI+EX3ONdyPt
einqpo59/9bPrf+vEHm/TrS9hdj3sI5hL679uH4ytdfWjlybbe3KtRH3t1p4
LsfZrBRrkT2365Bvaoj68VxF67w+ruPPQpS9z7XoyK8hbewzkflGee2b5DU8
oN/d+vjN4/r7kh3Dd+AfeY+03fe69Bc630+oPkL1V6oPU/2X1lciUIB+6Crw
wuXwRaetuX7l9CnXiLx9ObaNe7+9awU6hb869/usU/ifcz/912lr7/oBz3eL
8bEbon6LyP+tj/1dQ6CN/nw/dq5F0Aep6xJcV+C2dvbatut3VDt3bejdfjyP
N5TzrlAJ+3h9leoT/q/qeGdu555ugex16mRK+ihuVxW+7PQD2KEqYq4be13/
7een/3a3p7geohwx3c/Tfr8c8ds78szc2xjP4fLIfyVfH/mr2nLzDi05PGLM
W1bf8MZ3N8678ej1LevzqJ/Y+THmjS8/zXUV5QUx5z2nseyNW2/8enUo57oO
oBzbv1ciNs0T/D7RdQDlOIc6l0dK0Xc1Xo2/O/09txKxbx4rRqyYp4oR/8G4
H3cXI6bHT5WI2XFvMWJl3FeMeBk/VyJ+h9vGB3ioGDECfqxETBD3N+7HA8WI
IfBLJWIKuD3DdRjliOlkzBCPbSyOuiERc6e366IqEYvEazIexTPFiEnxVyXi
PjxXjBg+5m36r65EHBPL/VqJuAZekzF/XihGLJ2TCvFfNeE1Xv0bnL9XP75t
lD+m/P+PZ398v/DJq29effyOocx25QX+gs31OXwW8p3KC/wj6m9Q/8AnIx9d
XuD3V3+++vI9A/kO5ShnLIB2pPY14fPXsvoHvpwyx1Hm7VL4NfSZ1L+iceb/
ybZXv5X6r+QRnudH9O8sY4xz22fjnp/KcbYpx39YuxjH+4D/dSXyE8rRzuqL
8c985k9EvlU5rlW/wvoZ1ufwOa59KccztDryV8i3oI8yy3Uw5djW57u+9PUB
fxHyI5C/Vopxk/4iHRtcjPyoctT7GsX4/U6OczzyLcrhp/lseJdy7KO/YP0G
60P4cOQblhf4QrYt11fzkcg3LoffYX2JdyAtQjoa+abl2F8/yh5b/8/HIt+8
vMDvsLm+oI0f8kgxYog8Zqx1/avm98rvlt/Eu/R7jnwgdbt0ffg618/53chX
Mq488ieR94N7sM9J8N+VeP5OqI9n1+f1UbgPZZaxvaLNGAxPZN9TGoI9/h15
TPlN8mbSJPhl8qaUb8S+K8JP67c2uRH5po1R5hnkx9XHu+F7cXtev2Wetp2C
e3INp8D/UOYl3yn4X/gV+HT4P/g1eJ/6eLd9r/erj3bB9/aQ+njffNcOqo/3
3Hf8gPpoI2wf9jJ+C3wnPME+A+d9Hz6iPtog38ktGuM/Woe7aJuJ/Gbke8Df
w7fD4+CFKfM2PNbvPfw/+EzYQDlvwMfUR9thuzEebof8XXg37d2Q3wofpo/k
Stzvo+qj3Xwi7+OQvBdzkq3z++FW+De4kbyBtAenvLshtuWG5BsL8Z11229K
mby+IfpCnfhG3M//rLD9RPa7RthGIhsIP1UV33y//YfwvN1QiLLu6zE81vXI
Ti1H/F1j756WbJ/05HLEPjTu4XYc5yv4WuQ7wF/D19uG5/XoH7hPKY7p8Xei
zDeUuZEyk+AOyD8shi2l3y+/Y88i74+8t30RrmNl+DwOdE+ydXUq+SrJT/O/
WrLeRidb/qnGKPMr/GDW7Vz4OeRt8DYLV1U9z7lq4RrOdRtlVsjn/OSGqCvr
/KqGsPP8Sf+GlK+Dl7A/2Rj8ayH6htbnyPxGu21/75Y8pnVu39d7MTf7XYWs
/yM6xrt/OPlkyiyC/GPq5DZ9Hnt/+W1f6myN8gI/1Ob6u57vq1o/1QdSZp1y
9Kv2h9cqh79qY9P8WR39En1nK9N/9Z6UGV5e4P/aXP/YeyNfrRzHdW2hPnD1
f7su8j7lBT5x9Z2rH93/z7fvkvQrKrFeUR+4+vjW17f+6rdGvmI5fIGPggeW
47fd4aHl8NO9K9xaDr/e+vvW77e+wV2jaB9NP8MPUR8Pkra0Taf+/6wPvq4h
+lr2q7sNif5pzxVivaZrHV2zeSNlbsj29pHMt/KbRZnqcvwf11haVr+++jLX
V7h+wrelzKDyAp/l/g/9mW+PfHB5gV94c/2W74h8SDn21x+5/0nf5jsjX6W8
wDe9uf7S9Umsv2B9Ba9JmV7l2NZnsHWpL+Lp/NfOXPeXyKbCneDP4QvgjvCn
8Ey4C/w1/Djc1/WG7H8N3NU+KPJLHNPAP8IXwovC38JXwUv5fMLXwUvDf8E3
wcs6ToNvgbv5XnPMu+Dl9AXtf4B7wp3hOXAveFH4YbhGe2D4BngZ+B+Oc7/9
L3hx5A/C1fCS8B365IY7wFfAS/p+UX62Yyz4e3gk9VMuh6/r+b6z9ZutH3/9
+evb3/F3/3L85hoC18r6jBrX6V/nwEmrI1+uHL6ZjQPlGNffLuNcS3Cunzne
lpRpKMdxN4NL5fCrXUe6jDJPVoV/d7/R+lDXp7txSoxFsgnlC+UFPrz12a2/
bv1zewz9cuuf29/1770R5QeUo5zfMWPh+S3z227MR7/vfj+N7eg31P9vPXi8
LSrhB1zeqhK27sY5GF2JOAfWjeMTxymOq1zL2yHZtbzakHfJ6/I/el2bV8Ln
+Pxr9L/4P7aphB9/32/nNpzj6JHv+sDygvvQkNewaSV8mrvvsvBnjs2pn40r
MVeyXNbNgOQh8KeUeVUfmn5/kldB/nnuW4LfsH70nUqZt+zz6x8W+dvJXZC/
Az8Cr4j8fccs+qVF/qZjDXgg8nezzGLI38syvre+v77TZftlWX4pv3veC7g7
/AX8jt8WynyZ3Av5N/Cn8FDkX8MfwMsh/yp5iUqsDXGN2XDf+yw/2DY4j79L
JeJM9M92YpXknSoRi2L5bBtsb2231qrEuoBlsi3plbxOJXygL5ttuW247fca
lfBXvnS25dVZZr1K+Ea3jOvOu+XxfU+Wy/LnN8a30O/gpYV417fhXbisEO/0
tlXxTj9UH+/15YXIt6uK9/6B+ihnfALjHazP77/kMZ2rqddPiO2XPu0o92HW
lWvcXevePb8Jjt+XzO9Pv5T7zvfPZ9L22nbbNnu7SsSlmN9+r5jPsOP5Tvn8
237bnvv92aES8Sf65TfB74jfItfNL5PsHIFzBc5tuIbetfTz52ach3H+wPX3
nZPnxU/JMvN8G5RjjkQfBkvmcfQZ0DX/17z4KlnG+IG26+tbt5T5jjr5Elkf
+Af7so5B6yNOg7EZjNUwvRx1ax1PS+6U8i0ps0R9xF4y7tLiycZdMnaEMZw2
KMRxpuUx7+BcZ5djztL46WeVY17TMZZjMcdtlzjeL8fYyzGuY17HwZc5b1Be
MCY+KssslucyVtRMx+/lmJ9wHOn41LFy5/qIF2usWOfvxuZ5O6Xc/+X8hfMY
zmFMd96gvGA+w7kU51oc1zm+c2x3RCVi8MjOnzqP6rzmUZWIf+PY1PGfc3rO
ncxGfnj+R+dGnSN13tR5UOdFnXPVf+/5eRznI513dc71LuTnlBfMv47LOrwH
+bnlmL/U//l5eZw58MTygnnZCVnGuYxDsn4urMQaJXVs88bGyfaD7Bc57+Tc
nHN0v1M/68A/14efmn6VWJsjr4H8x3x+rm+IfZ1r3K0ScXTsp/SHf3HcVYj5
pl+TC8j/qo+5Q31X6MPCeTjn15xnc/6yhPyf+gVzmX9n+TLy/+pjPs85POcA
ZefwnAN0bs/5vvZ5zIZKxKtQvhry7/P5d87Sec65heh//57/9xbKn1FeMCft
XLS2PjdVYp2X7NyEcxTOWzh/fWaWd57dMY/jnSsof2w+h1fBx2f5LbJu7XM6
Njo1y18Dn1iOOeZrc37Vfv4A5L/ldbaHX8/vl33D1qxn+8H2h+0zOvevjmC+
TuCkPKZjr5NTbp/r3vrod11ciL7Y6Krol91dH9vGd3W85ZS1Yy9jxbrtuM2Y
rY7djA3rONj4sEcWYvzq1PaAIRErtteQGNcaB3be2LYQ4zxE88Z8xq5129ih
s4oRP9RYfGcVIx7fW5WIkX12MeKBm/dC/r9KxPS0XP8hEZ96uSERh9br4m9W
fVSJ+KQzihGz1Ly/cYgqEX/26mLEmzV3iP5FJeICX1mMuvZ53aZj9J2NG2v/
2T6yMVhtTx/JfsNIxoMdK9F/cNt4qpcWI25q50r0E+wv2LewT/CDcyaViE96
RjFiq15eXBBn2PP7WNcOifitPYdELNaLihGP9eNKxFe1vg5AfnEx4rhOKsQ1
joA/r0R8YY/7WSXivXpNn1Yixqv7GH/P8y9H+dcrEcvv1GLE6xtTjBh9zk8Y
Z9Y5Cuc2jJnr/Iaxvp13WbUq5mOM9+2cjDHDzYdXRWxw+5uqhc8qxPzHarrr
HxJxwKuHxLyI8cf9zZi6zrsYz9ZYu45R1quKsb4xbR3vG+fWfO2qmKcxPq/7
GEvWse86VTEONoas245vjDnrGKc4JGLI1gyJmLTK1q2Kfpv3546FIzav/2+N
qohb7vyNMXs/qESM2inFiOFs3g/5O5WIa3yu710lYhBPg3cvhEwzGONFKzN2
7huViHVo/RrT+JxixDV2rsgY7p7v/UrEgD4ffq8S8aPPK0asYO/DmlUR49o+
vnGunX8yNrRzUMaFNjc2tDGo3a9PVcSX9nh9qyJm8sRixE1+txJxq91etBJ9
Xfu89iPtPx3Xju97JfpRbjvOu7o+xnqOsYzn5TjLeMWOsTasinGhcZAdGxrT
2HwD5BcVYk5iq6qIyew40njLjs+Moez+ji+N3exv0wsx7tyMMhcWYuy4ZVWM
L6+vjzHmjELkmyMv6UMGeR99CBVivDiyKsaON9bHtuPRm+tjTOp49Nb6OO6s
Qsi2oPw/NB4v1sf8k7HL/H/GKzMutGM7Y5o5z/Rcfcw1XVuIfJeqmDd9rD7m
Tq8sRL5DVYxlH6mP8ex1hZg32hX5JYVog7eGryjE79tXxTjSWN6ez3nQZ+pj
LtS526fqY/7W+GneB2OoOd9ze33U7+xCjINHVcWY+M762L66EPvthPyaQhxv
Z+epCjHW37Eqxv1P1Me230B1sX4DZzVEfTgXV1OJ777f/4Xg1+AC/DAfgRca
YoyrHvay5HaVGHM59rrL6yH1K4UuoLYU+gLHZo7f1mgfYzbHM++3i3i+i5OW
IP3H9bxSH/tcz7legpcvRdxh59Q7Or9eiTGX7eySlRgTeax7c+x3zkLx7fR6
1UF4jeqDn8z50hMb4piVlPt/L4IvzGu+gfNeAa8N961Ev8j+0TKVGGM61vwg
x3WdOlDflRjHOZ6bP67bF3nvSvRD7I+8k2PUy/nvPSsxpnNs92WO8Z6n/A58
VLcmrcV2t0qMGT3HIVk3xgj+JftqcxcJ3bJ6aPXLzjWOKMWY6+pkddMHdowy
B3WMPpzX0sS+XSsxjvZ+LDM89OwfDYuxkeN2x0fGmHYuxEZkm/r4pvodXcu+
CeUm+a2tjzi4xsC1DburHO3Q8ik3Vptx24wLa7y1AcnGh+1XH7FyjZO7Tu47
uRhz+8/A9xRj3v4p+I5i9DWMT28fxPl5Y9sb195+h3HobRf3SDYe/Z65r+2o
ceGMa2tMNudOni6HjnGf5Lv8HttfgI8oRjw32Zh1hdzXeLi96iM2sHGBeyYb
f8+YcsYJNpZdGb7G6ylGjLtryxFHzjh1xgk2Hp39ndvK8X1oyDLHFENH4H+8
xW92fcToNT5v9/qI0Wt83r5Zb8bHq89zGeuvT16DcYqr81zGI+6W+6qj65HH
NE6gsf6MiavOedlkY+Pum/WvXlS967Pl0Ls6P/8YfEMx5vYfga8pRj9Ltl+2
RX3EmDe+vHP+j8LXFaM/otx+0/Ypt5+4fn3EhjcuvP0g49nb3xmRcr+rPnsP
w1dRZjT8EHxFMeI87sEzOZNnd/9y6MjVjzuv4/zOCqWYs7F/5rd/VO5r/2vr
PKZ9Q/tND5ajj7ZV8mUcf2h9xJU3pvx68N3wBX7/4Hvh6cXQPRmr3jj16nuN
Z68e77Bk49qr336pHHpv9U0vwo8WQ3f9XDl01AdkPc8phv7ZMuqKN8hz2bc9
KMvfX4x+us+/fXP7v3PK0b/eFL4PvrAY/UfZfuXGWWam39Gs59nF0Id7/erP
d8z765hg3fy/9oPUA+xVibW7bVkn9tPtj99ejn6Q/WLn2uz/Wv/2le0nv5Xy
RvhVeGHnDUvxPZH9PrwMO1gYUIrv3p/l+HY5D+d8XKUU7b1sG+8x/QbY/ju+
+bkc80zORX8L/1sMHegfcPdS6Bk95nKlGFc5vqovxbf973J8qz2X37D5c4eW
8RuivukvyvQqxfdZti/wfO5bXYq+7Vvl6EuqH3wbfqsY/eh3ytGnG5/8TjH6
s++Vo587Nvd9s5h98HL0kSckv1eMb/uP5RjDnZ3Htw/rnPk38N/FqEP7NH6/
7df8Ww493StZt+rtrX+/r35bX8gyfUvRz/I49qduzDq0r2Rd+e33O3pXXsMi
pRg7/lSOfo1z8j/A7ZGvCF/vs1QMnabP/ONwE3wDvEMhYoYbO9w44kPqI764
scWNt3ldOeJnDs4yxhZvzjKOVwblcU5CPjDLH1eMvrbxxR3rrJbP5Phi9Hn9
TtlHXgO+A55QjL68bB+5Fb4FPrMY8Ty9fmOBrpLHNF55S5ZxzDo82+1xxRjz
2c44RtRO5JVy2InMyWeySyl0H9ZVp1L0Q78vRx9ZXcl35ap5g8Cbk+3/PpHP
rf2427Nu7evdlvsuXAr7mpfLYS/jPOgv5ZhbtU/6ezn6eupNfoWXKMV8quw8
6/1ZfrFSzL/+Vo4+6cPJS5XCNmAuvHQp9EQec9lS9G2V2+dV3/0/+PVi+NGx
fbiwFDFz1R3Oyrkc54Ccz3GOR9s153ic13F+Z6dSzHk497F5KeYpna9csxR9
T9k+y9ws43jdOSTtwObPAznv45yPkwEe0zki+1zOgdq3+i559VLMOc2bbyrE
NWjv5VzUX3md25Yi1rp+zI3Z7nyS9mfOP/2T++5Qirku+4X2w9SBqMtRB2I/
0bkz5820YTmpEnYfWybfUYr42trlaGdj3G3tY7SNMR73KfBdpbBDOaEStiHu
q22KtiOjs4y2PNaV/Uv7cyOz/G2l0POoizoj61Y7sPXzP2rzt1lev3N2G5Ri
rm7e/F0h5vy8/nXzerTF0Q5H3Y56GnU047Ju9KOp7kUdzMql6IOr/3BM+VFy
cyl0C+os5+sc1EOod1CfoO5BnYL6BPWs6hl6ZpljSqF/UA9xVCnm+ZxDdK7P
OX71zeor1FNp/+dcoLoIdRJHlEIX4b7qI9QjqU86rRR6JFldknon9Wrql7wG
dRsn5HnVVas/Oa0m/A0vXxP/xWs+rhR6EsurB9G+6bRK2E8tlM/kLqXQ59iP
tw9vnTjGHpR9EvVJTaUYi8vOTzj+VvejLuOD5JVK0U+3nh0zqR+z726/3fp3
/OPYx7GCOifHGeqdHKvM14mpV3sz95VbSlHG8m2l0Ec5hpmvj1IX5fjGMYr6
Ksc03ySvmv/LMsNK8X45nnEMY4xs7QO0DTDe+nHwLaWYR3c+/bp8PtVHji2F
7lEdqvrAcsrVUao/1A5AnaF6QnWW6gotr85yfCl0mMrHlUInqT5SXWQx+Uzv
YzP3mPu2blPo69SNzY/Prg5ePZ46HHU5k0uh81F/qd6nOctfUIp5bnXz6tkG
5jWox1RfpO2C+iL1b+rk+ufx5amlsLM4oBJ2GdpN7FMJewqP6Rz69FLM78q1
2afV1sF53zO59gE18R9WzX1nl2IO2H7vgHyGfTdPL4Vuyv+iTsq45NqFaAti
bPSD4CuStf+4NO/XfvAlpSjvdV4Gr1sOexFtRdbJfbUNWSPLa1cyohx2zNqM
ast8SCXsdq037R7UlVk/6tUmleKeWrcTSmHDeHolbBt395sMP14KG1JZW9E9
y2FXqk3p3uWwJX0i20/ftXtKUWYS/GQp7Exl7VItPxl+uhTXeRh8TT6T2uRp
j7dhPpPqd9TnaNun/uecbNv0d6tNn/qexiwj31AK2z2fbW0Dte87Bh5YDN9y
8k3ZJmvnp23fPnk92tvuCo+HHy1FbOix8IOlqAdtHLVvXD+vWb2S746241fn
fbGeryrFcbRTfCifYW1Q5uszrXP1mPuWwz5Ye1/tGcdVImb2WP5bIb9z25fD
rlRb0t3y2rSX3DnLP1wKW9EzK2Fz6jVrP6rt6E55/dqcbp9l7s/vmvd3Tins
uOzrflCM+WD7DM4TO5f8ZjnmmLdwfpj0FjwyedP2tAHkY0m3wWuSj3FejDK7
1cScxELarA7hfAtTV+RrZJkH2N6U/EzS65TfJPkb/XGTn0F6CfnfjYzNGiKO
+bHkxzeEvZtzQiek/cbFDcG7w+vnvme0C/u6k9IG7O9h/F/tYcjXbQjWR/al
Odd0cyHsxU7M8g81xr57VsW43rjyxpR3DG6c8p1znuEpeO8cyxu33pj1jvGf
gffP+QHjyu+Z8zDPwQcXY47l+UrEtv+Pcx/u3FYnrjlt27Rz81nU7ls78JWR
H4y8rVNc18l5ndp+ag+qnae2ctrVzbe5k7Wv+5R8aEPcg4G5r3Ztg3Nf7RkX
LsY1XMTxVYAckTyL8x7WEHby2r9Pa4h1Aa7jmNEQNjPaz8jbFsNOcGZDjGuu
bYz5Ssc1/jY993XsMzPnMbVTtsx8u8cL8z5qazw9j6/sopRrO3lJQ9hPOu94
Sc4T+jw4h+gcpvfw0pRfnOz9nZ3zhz4/2vlMhbcuxnEuynlF57ue5b4c6PyJ
ugDSR5Qfnc/5e4WId39k1k+7rKvZ1g//99C8j/9S7pC8X4N47lvJOw+JeVef
YW5FVWvWrceZ2BD7Wn7bPO9yHfgeUeYouF0+/9plapO5COc9OuXtkn1HLs7y
Xk975MdkmX8bg9t3jvMfm9dQn8e0Tian3OMvNDDqznrThvkx6mQHjrcU/Ggl
7qc6+amV0Murt1dnr75+/5Q/XwodvvIXS6F71xZcXbc2AtoKvOw3pSaec23c
lbueQVsA9eHqyNWJa4+gvbh2CupytcWfb5ugXYI2CdoaqOtVz6uOV/t4bRCO
zjJvlUL37nnVvx+b5d8phe2D9gHaBhya5321FHpg7eDn65nVH6s71m7CdVPq
nNVFq5P+rBQ6alndtPuqS/6gFLpfWf2vOmp12+qp1Tm7lkxdsTph14apK/b/
aofxZinsNbTb+KYU9gjaImyU/9Hrea8U9hTac2hTYXnXSmlncUae64tSXLNl
viqFzYLryrRxGJfH155BGwfXoX2d98s6eT3rULv8+XYfXpu2Hx5HG4gfSjE3
+yJ8ZDHmS1+Gj825OHXA6n2dS1Q/px5O25VHKvEOOvelPnVWzuOp51O351zZ
J5XQuWrfoX2GthnakzxUCfsj7U8ehkcVw+ZC24ufSmHfIWuDoV2G6+K0+9C+
w7VwPyd7TOM1W0YbDuPXT07WlsO55Rfgw3NeTt2telvnIdXvqtt1zuHtSugR
nZNUX66O3LkLdeTqx53fUM+njm9C1ps2Ic5jqIc+I+vf+/tdKf6La/y0H3FO
Vb24OmnnZNRfjsk5llfg44sxr6uOWf2yc/XqL9U1Otf9Enx0MfQC6jLVRzoP
o95U/ajzOeqe1Ts7R/QqfGIx5nNeg08uRrsxO9uKC5NtM9UBXZzt88eN0Vb2
oO06Ad4avr19tJ2js59gG7pNlvmsMdrZYztEO2vb1xP+MMvYBnbN48i2i9sl
j8kxX3/S58592w9A/hXld4Y/gM+Cd0l53+QP4XENUeZ4+P08r8f0OLvmvj0p
v0OW+Rze3rayQ1z/qPxfX2V5j/mF/Z7kiZTfB15nEd5Z8r1Ja8N1yPdIPsc6
y/KW3Zf0Pcc4J8t8hPzbxiizFuU/yf/o9Zye/7u2JmyqDyS90ZH3Nq/BfV3P
t19DrOnbvyFYO5Z781xXLxIyf/vN+e08jrZD5gfkMedkGfcdk3XSi+OvMCTq
oyP5Z85N57VpA/8+z+5HxdD/f1AOPb/2wF/AvxRDpyqr19Ve93P4p2LYF7iv
dgTaM38J/1YM/basrlW991fl0Eufnn3UV4thV/tGOWwfXEfzKvxsMdZ7ya4D
c52Lc4BPF2N92GvlWPt1UvLzxVjn8jr8YjHWuXjMl4thw6tcewrrec+8L9pa
f438z2LYaXttvxdD9/5pOXTy2ml/An9TDLsVWZ289iwfl8M20LWDF1Ri/d/M
lH9VjG+o6wm1g9s3yzxbCh2751X3rm35R/AXxbCtkLVDuTTrVp25duOfwT8U
Q88vq/+fndf5XTHs0j+EPyvGGhnnMJ8sho269/GTYthxWEbbkO+yHnyef2iM
59y1wD7He+Xz/xA8rCHWa2zP8/pHdaxncB2rfVrX+V7aGP0P+x6XwOdlv+U/
8o0aYlwwIsto02j/xzJ7dI4+zPm578v8tjH8NeVfyXGF+zommDeugP/XGPxV
uxhjOGY4E34L+Ya571z4oIbot72Wx/Q4hzTG9ZwFH5jl3Xf+GOZb+LLGuB77
wPanLsi+1l65hs+1Z81D4t1qMY7ckHgX/xkWfUD7gv/luz4u3yn1zuc2hB75
msboh2uj7rrUqcl+R912PZH3YXy2JzvncWzbLm+M67EO7cPal7X/aN9+Sh7n
iJTbL70lr8d+6V55TO+1bcw52Xbtnuw7ob2b9m3atr3bGGO8TWgnO8CbNcSY
cS75enkvdue/17aLcdnrjTk2axdjRMeTjhP3oMwAZF2GV1V1a474VGs3MQ4r
xHjSMq80Rvn+lHtMHYDfCeRP/7+mzgM6yuJ7/wFEpCwIZHcpAbLJJhQBk7gb
1wQQkA5SFOy9C6IiVTpKE6RJUVGagChFunRUithQFOlVFEEpgoACiv4/j/d+
z+9/zj7nPjM77Z13Zt7pF96kpsVxVvXV+Ukvn3oWtYUdvT3c5227vlMHNEfs
fK/zpfBh3u5q3ufJWhbmxwVt3NvY06CxbFsvM9f5+Pcq6Q/E/c3Yr8fcw/NE
ZWaXj6vbXvV/Y+x28MO1bOyteHvDO7i9ytttnrcai7d3v8XdjdK8yeud4t7j
7uVmG7y55393P4spvV8nsKvv+fkZbho4r5Vr6S2svYS1zI3y9muvOwpnq4ep
d/e5vxfliQ4QDypN/yzf7nMrkmL3y/19I+Ua+/XYN0gjryN8V0E9+F7kPjAu
bvIT3nV97PdHzJ10tVTXHfi6LzvN/B0CtaWnBfkluD7N5FdgDO4+R35EOLek
mdvDoDH8B+QRkA3fivwa5KSZ/AbkwXcid4H8NJO7QZ00k3tAkzQL40fQKM3C
Vrh10+x/PU9WmqVFcaTC1yLXgUrwVcjVoJ3245G/tyHvAPnU+TuR7aWHS+8V
WRP3n0XseZphfhD75shImoW3HlSHb0Z+CtLSzO4jkAJfGbH4WkvPGn7bIFuC
x9WWISunWVrWgFHk2wqlk3yrgP2HETOXhy+PmDkkXR/IpaBKmvnTs5WTjpGI
uQun2f8y35Bm+boNJEvfCHIxiKWZ3begK/Eu0Xlr4g0rbPgyUC5icjkIyl+q
uUuGL0o1cwWlC7kCXAufj1wAysIXppq70hGz+wCUgs9LNXfV4ZuRn4KbVQaR
+0EdvXPkHpCvspBq5p6kcydyDum8Efvt8O9BVfhG5CZwE3xHqrlLROx/mctE
LH6lqXzEnknprhixtK8E8+BN9Z4jps9H+ah8jadZPn0HboRvV7ggkWZyB3hf
5VtlE4yNm9uPSedNafa/ynQ37NcQzyzsK6sMppq5kspIqpnTVXaQH4OUiKVL
/2XCN6Tac9ZIs7K2BUQj5vYTkKbymGr+MyJmJz+pKiPIdSASMSl3eZS/3/St
QV6XZuGprFeDb4pYmS6Va/uctZ+5ZK6NC7Uvt0yu7VPVntKOuL8aFAFPg8Ju
vjbXzvLq3oDHMRcABcFT4Cp394TbFQKBXBvPaT9z8Vyb5wshk3PtvIzOtkgH
aXFQApTNtX2S2vdYOtf25WpvbSdPyzVyl2tj4nCu6djU3TDF0mzfubh06T3p
8StNz/r/iuN5jycAHgH/kB//Ruy8pM5BZiFbYP8zdsdAB/hZ5O9gPO/6lMol
7/oxbb72578d/Ib9GXAb/HTEzN2UX6B0mumbKuVm6Vkt6WbpgFIdDqaZztWA
/zcxbunaTFy3a6+vt10vulu1GdJJVdb993Y7le9JcYvz02zThVXG3dVTO5pq
dbI55qMRe87sXOun5eaaXsgs1ykpfY7Xu45I6Y7McT2Pown/Y5VLhY99zPUh
Sh9ltuuXlG7EXNd7KB2IN7ouTulPjLvOROlUrVDI9MCmp1n7qnClI1JlWGW5
HijLs9+DrIqbjRErxw0xJ9RfQWZivyFi/92NuW5tc98Y3I+bJtpTDyrpu5tr
uilru57Ke+HlC5leV+m7rOU6KzXfPpg0xJBN0+y79BNogfkxb+dr5lo/RG5q
5Nr8sL4j6peO9fxsC4b696h2ro1/9b2QPs2arluzI7ya6/qU3s/qhUwfqHTj
phQyfbjSjVvJ9Xt2Vt12XZyvxS1dG7JNr27FQqZLVzpAqxQyPaHSDVq5kOkD
zeBZPolYfkmXaGoh0w0qfamJQqartG7E2mmVle5xa4NnE/7KEOkJEwdYA6+C
rAzWwlPDZl4Hj4TN/DE8ikwHq+CVwuZ/PTwtbO5eiNn/87NIE/aZ8AywOmRh
y89GeNWw/fc5vBayJvgCXjts5q3wbGQW+Cpk8nrwZcik3H0SsrCVpq/hOWHz
swleLWxxdI1Z2AtIzzfY3xA2d1qn0nqV1tcOYN8Au/pgf8jkzeB7eAJ5I9ge
MpkbtrtmJHWHxkF4w7D5XxGyvKwAdsBvCpv/bfBY2OI+BL8lbH6OwVsiW4Aj
8CbIxuCHkMlG4HDIpPx051maIhfyLD9h3yxs5p9DFkZzcBzeKmzhHg2Zndxt
hlcPW758Cq8RNvMW+HVhM2fDJ4IJykswyc03gNfd3Ai8B+boOVy+q3IBhoNh
Sjt439019P9n6/nAXP8vFQwGL6vsgKFgCEj3MGROAQPBAOWry/6ggst+4GHy
ZBDyLfIk4mEo3Coe9ksqdy7lrimY5+l4QnqWkNPx2xy5AMwHdcEM2YM6LqeB
fJdT9W7BFPA26BSz9zGbcPL8/ykep97NUY9bUu4ei5m/qVn2TD+G7P3fqOcA
k1UGwSwwEzwes/ybhvtmnkY9w06QF7ZydrO7fUdl08N4E9RzOz1PDLzh7zLu
/8u8W89JGPlgX8jKfj3VkZjJD7JsD5zmO4NJtgdOc6I4TfqJtmQgGAR+Bi+B
l8FZMAqMBgfAi6A3OA1GgJHgmLsdDH5zu1dTLb1XE2/hsD13UeQ1YcvXgsgC
YctfSR0E0vu5ClkILIeXR5YL2zMrDP33XMzCeD/LymOxsIWrPCsStvjOePxK
9ynwiqf1JBju5tq0pV8gvwS1NOZINXONiPWRt4DrIiY/AzUjJuXu+oj5+wrE
1a9HfgdugH+D3AZy4F+nmrkHbfVW5Lu01VkR8yfzs9gPQU7F/rjnn8wnwDBP
q8qp8kP59Svmof7fC/h9X3mM3xKE+V6qmWMRi19pKgmfm2pjgNyIpVH9eNX1
4mHLO9XhALJE2MrQ3+AvL1uSl729kLwExoBz4Hcvd1fcz0T//yJ4FZwBv4HR
7vas1+lfQta2TXC3f4Kx4LyHu0f1NmzleFfIyrLqxlp9u8rRHoAuMWub51EG
loWsjITBeA/vDzAOXPBwO8fMbk6WtSmK/5i3K8e8bqud+tXTp7akDOGVVhsN
Lxs28yJ4ctjMS0MWZwgsCZkMhq0+l0KWDFvbJKn8XRyy/+Vf9f7asLl7Pmbx
zM2ytkT14F/kSM+/0yFrj0+CEyFrU094WtUu673pXY5wt6fAKM9vvYNnYmb3
LuE/G7Ow38uyduUff38Z4BWPpy39kJMR60+3hv+KPBExnVNrA6ZbSjqV1gRM
/5R0G60OmH4l6Z9aFzAdVdJXtT5geqmk52h+wHTrSA/UhoDpV9KamfaMq8su
XUufBEw/lHT6zA2YDh3pGp4SMH0Eo+DjXaew9PZOcl290tv7uuvzlW7fN1xf
sO5d0t523dWmdSPtr+f3n07hN10HsfQRT/7/dBZPcP3Cq+EfB0z3k3T6zAuY
nqbF8BUB0+kj/cXjXI+29HGPdV3G0sc9JmC6uaV3u30x00csvUJLA6ZLSPq+
bytmOr6l7/v2YqabW/qhVgVMV5R0Dy0LmF4h6UhaEjCdRNIrtDJgOqS0pqj9
9TrTKt1GCwOmU+k9+AcB03OksaTONFyJm66i5QHTWySdUIsDpndJ+pgWBUw/
lPQsTwyYTuRJ8LcDputZuiGmwh/Kt/Gmzgf8G7e7q3S2gL//u0NK+4J1t57O
W2pPev0kO3OoPeMNkv7vPjvds6ezhtpvrvOGOhOpveoNk+zsq9YQWiTZWFV7
/P+O2z0jWqPQXXbpUcYm0n+abneKaa1D9+DpPKjWSXQmVHoNPqhiukeld2C2
7s6N211gWjPRfXoaz2pPkC4+07lS7QnS2VKdKdT6RsskOzeo9YRWSXb+VWsa
zZPsni+dXdD9ftPIgNkB01El/VPvBUznlPRVzQmYLirpsXo3YLqrpK9qZsD0
T0lH1fsB02N1Bd6/NGHnm56O6QG7S1n3Ks8ImG4s6cl6J2C6rnQ2VXv5daZV
5021dtE0yeYNtE5SINf0YncoZnrGdbZVa1A636o7y3ReRPcW6iyr1rKawPvh
J59xR3syqA/8Jvhteba2rbMgNAlJTxPmncVM17l0l99TzHSFS3fVda4TqiA8
1fU0qVBUdp1xl3Afhq/Nt/VmncvR+WLpdYq43rTLuCkHX5dv+siC8DXwv+Dl
fX5Va70676Xzp9KTVcN1ZkmP3qcB06knXVRR1z8lXVfprpdKOtrSXO+VdFRl
uD6s4vDqrm9LOrOqur4t6czKdP1ZmuOt4O9I9+tW8nlg6VBL8bt2/3dfpO51
lO6/hq5/qhI83/VkST9XLdelpfVvnQdiKJOUiX2j0qYfUGdtdYZM522lNyrh
erik96pBadMnKN1Y9f8/HVg3u54s6WtLdj1uWsvX2SPEf2WsYmnT9Sb9d5sC
po9P+rxqur4w6eGq57q0pPOrtusCk56vOq6TS/q56rquLu0J0HkynZ3XPgCd
e9BWOemgf6KY6Ze/D94CXjXf9kDofBVdkqQHsG9VzPTO3w9vCa+Wb/qs2xQz
fev3wpvDM/NNH/39xUxHvHTB31fMdNNLd/wD8Px803/dDJ6RbzqvmxQz/ded
4HfDc+Ed4XfB4/mm570dvDa8M/zeYqZfXjrf2xYz/e93whsXM93Z0qndtJjp
134I3rqY6d2Wrvnn4K3gA+HPFjO989JH3xneIt/2Luhsk85Kd8P+Eexvzjf9
gxsDpouwO/xR7OvDe8IfhzeEvwB/CF4X/iL8SXijfNvroDMlOjLZFfuHsa+H
fR/40/Am8L7wjvCm8CHwkcTVBj4YPgLeGv4S/Hnc3ArvAX8M3gA+HD4aN7fB
h8JfhbeFD4OPgreD94N3wn0zeH/4M/Dm8DZp1o9Q30J7QXSWRXcC3IzcR8Xf
DxbwX3PN5Wj+2GVL8FLc5JJsm5e/DdwOXsa+vebQs22uvRW4NWJrAB3AHT73
9CB4yOew7gP3R2xeXm5bR2wev52HqzWQrpojjNi87yPgUZ+ffdjNmzw8mVd4
WpSOJR5em4itB7T1cJe6XVufm37B4xgct7Qsy7Y5tns9fZobnY6cEbF5zCnI
qWAk7t9Grsm2Oci3Imb+G7wB3ozY3Oq0iPnXHOpkd3fF/5/sc0wPeL5oPlhh
y4/WdvqCfhFbV7nH06S1l7vdvNrz9c6IrYdI3hWxdZG73J3mo99BzozYelQf
D1drWb3drHn6Lp4Xuz2/u0dsTUmyh/KCcC4iL0VMx1kkxXRV3Yv9nxH77y74
eeSFiOkgk+456Q2/P838XVaa0uz/P0DHm0w3onSFT4ib3Sby86E0y0fl0wNp
5u8v0DLN5puPq3ylmfxFZSfNpPrH7dNsjlnz0Xek2Zz0OeVvmoWhcO9MMzul
9eE0i0fvR3PGi73saC54YcTK8vyIrY2oPmh941nwHBgaN/lhtq2HPO/5qLXE
nqAXGBY3uSLb1lI6u/+9nq9yp7XGF/19aL3tcfBExNYkHnOz1igedbPWtTqB
ZyK2ftjRzVr3ewo8HbE1BpVZvftt7lZxa63ySXe31d3K/5C4xbmcdL4atzq/
NtvWE1R2Zvn7mwRej9gag+xmR2z/luYykpNsf5jOzJVNsjUIneH7K2572nR+
ulSS7dvTGeVrk2xvmc7qMWz6764p3SGl+6a0h0znpEsn2X2YugtT96//774S
Dc+0p1lnuEsm2b5g7ePVftFmvn9De/bm6Px+Lduzp/0L2nug/QvaM60z08WT
bA5G8y+ah9GeaZ1Npwn9b2+uzqyXSLJ73n/KsLvf8+G7kLvBjfDtyO9BI/hh
5A+gcabJI6BJpskfwS3wQxnmriH8YIaZ68L3IPeCepkm1RZfIu8OIKvTcWma
aWEoHXUyLX75yYPvzLA05cK/y7A03QTfkWH/XYxbGqvl2B5BndnVfTtx5LcZ
5icbvhX5NYjBt2XYfzfAv8kwc06m/S9z/Uz7Vih92rOrs+O6t1l703X2nc/N
f+vTasP6R+x7Mxy84nV4sMqd12HJoV6HJYd5WzPRy5zWYF4CL0esDXjZ/Q/n
uQYhV2Zb/VbZVPurtSzpRpgTsTWkeV6PtbYkqe+b1n8kVda1njQ3Yu60vqR1
TZm1HqYw3ovYXhOFWdTXx2Qnd0f8+QZEbA1EcmDE1hwkB3l7NAqMBqmMldYy
TloH0uDr023spPWE7pqjSrV9/zqjf3WStWevun+tD+rOgMtx2+uv+wa0lV5r
aSPd3e8ez5iItXOSYyPWRk/wPD3l72FExPoCw/zd6OyB7gMoQpivxO3/VdnW
Nr8Gxkes/R7n5vMetswj4vb/as2t+byS5oEeidmcyNtZ9Nt8PkjzTGr/tD6t
NfOeLrXGPihu69mLs+07qXk9zZlNdqk1cH2XSrt/ve+Yu3vL/094WbjB/1O/
QPOhmo/UHbhzg3Yv7jdBm4vX3Py3QZvD1Zzu9/BEyOaPtwdNag74u6BJuWsE
fw/MASHMvcGLYFvQwlC4C+FlNYcVsnKc42kaGLf5x0XZ1o7WBw0i1tbe7Gb1
G7QnQGtNM1xqffIdl3I32/019PegudFa/m40r3q9vzNJxVeXd1GeNPXMsnIt
vRaNvExke/rq4OZa3PTIsj6N8lLvQ32TvIjtTRjn8dT2uqEw/tsHUNXCVD2Z
5m71DF8HLY+1HvIl/HpkbXB3zMrKeOLagv118BpgbdDWM7TmcGfM1hvG4WYp
9uGQ5fcSz/cgWBe0tQr5WQYvFzJ3d8Ts/7H4XY59+ZD9twleDVkVfBq0OKuD
I0FbU9F6y8dBW4PR+slHQZNaV1kfNKn4PgnanJ3cbQ5aGAr3rpiF/ZrW7KSr
3Of2PgzaWovSsQpeKWRrMiuDJrUmczhoa0JaCzoUNKk1n91BWzvRmsmuoEmt
jewMmtT6yQ9BS7v8bw1afit/74nZ/xNIz70xC28i/ABuGoRsbWR/0KTWPT6D
1wzZ+1gTtPegd7AiaGnUM/Ty+qo9Mp8HrW7Lz76ghaF1ki+C9p71356grQPp
GfYG7X+Z1ZZXidh+DbWd2puS4m2npPaJXK1yT92dCW4i/RfobHQl/YVUzrCb
DrrETc6gThVWnUk1P3m4/wf33XB/DvMYMBacdzkOPBe3dZVp6vNELJ5ZoDh8
TqrN6f8L3gJva5AcMTkFFIiYnAryiasIz9aduApGzE7puyZi4c0GxVQ/Ui3c
ohGzk/loqq35aL3nh1TT+dAfHHE5AKQS9mDwMmhOXKPFiauK272kMgUGgYGq
H6A3eFF3gIORYARIBr3UDoCg/y9zNfCqu6sORrk50/29EvRzL6mmu+FHT9fA
VDsPqnOhOkP6J+bxYAJIx88wMBQ0I81DlE7SnOZ2Mmd42MNV51zKz49BW19U
nfyDsF7zcC962BNT7ZtXLWL7qka51NrRaJdaOxoQt/1SC7Ptm6Z9RTKr36G9
QdpDNNSl9iLp25jh7oa5nfYcjfHw1M72j9t+pg+y7Ruvciqz+gIVvByr71Pe
zRp3lXNzv7jVmwXZ1o9J9XRoPBZ2dxoPhNw83ONXmnQuSHl/i7f9Wgs8CHpT
xg+CA6APOOTm/uAI+AH0c3kY9HUpdy+6v/3J9u3RfjSFe8nzeBK4kXe3l/+7
8O56Ivclm7mX+5P5srt9PdX6T9oXpr1lCfye5P8X8HvB65ze5d/gDfAm+AdM
9jp2xe1k1n0SundGd0o8H7ewp2vPHmWjj5fvn4K2jquycjXoCJ4G87AvhSwZ
sm++ZADMhBdxtxPhl8BF8E7Q7AqD+fBrQ+b/TfgV8DeYDq7CrhB4w+3+8v6E
wtad+eoTFEcWC1k5PgF+BX2D1r6rXZ/gcf4J2pM/l5GjtZYaNH9FQ3YOW+fG
dRZ7FvbXhCzds4P2v8yq98fAz+B1T4vCegv8C/4BdwXtm6q2/O6gfS9lvido
3zOZ7w/a90zfvftc6rvXIWjfKn2j2rvUd+Be/1/+J3s8yqM7wGr3o3ZF3xh9
W94GGrgpTR1iln9jeN6pmAvCC4ApQZNyNyNo70F5fWvM0j4sy973QQ+3Xczy
ciT2t8GPq73Ksjbll6CZX/K8OSrJoKdFBdrOCnZ2XPc16Pz4P9g/gt3DFUzn
TesKpmfnJLwtsg04Bm9Zwfyfht+GbAd+g99ewcynypud/ByHt6pgfs7COyDb
g4vw+5D3gkvw+yuY+W/4Q8gHweaYyX95lsvYP1DB3J0pb2Eovk24uQP5j75r
2N9Zwcwnylt69QzdqHO7wS6wjkF2pJyt3ap9PenlcqiXTeXXAG9z1Q/q71J9
in4uVXbHe5n9I2jfmaNe/wa6/NHb8lMex1hwHpwD48AFN+sb8xs4HbRvzBk3
j4zZ2vJm7ZEIWv9J5XKEu1W4+u79Ds6C22MmR+H+NU+X4hjjccrd7V5m1f9q
F7S+oPqJLcAHYIHnQWuVtZDlS5uQmRXnbch2IYtbsm3Ink1S7pR38tcqZPmh
vS9qj+4nbe2Rr2dZ3XgY/lDIymOLkLlTGZW/liGruw8iHwhZHZa8X+aYyTey
7HnugHcIWduj8OTnvpiFMSnL8vH2kKVbeSO37b3uPYp8xNu1ruAFbx8lu3g9
fBw85vVQ8lFv754ET3idfMrNhb2tlfnBmP3/Zpa1U528LVY79Yyb1W51drPu
k9C9ErqPQu2H0qU8Kg26g24ha4O7eVoDnsbnQ9Z23oe8N2Tjqx7u5yHS0As5
Ocv6/hqT9fJ2Wf6kS05jsp7uR23ts54mlWuFd0/Iys6dIcvrh4PWv9e4oW3M
+twjCL8LckfQxovPu9R4sWvQ+uhy1zpm/objvnvQ+sHqy3dzKXe9vI1U3/lB
sNHLfauYjXOGaj+Vl1N9l5q51PetZdDGmSrHrcAiN98KFrv5Ni/7KvdtgjaO
UrhtvR7I3NPjV9+8h0ul9Tl/Jo1928RsXPEK6XkyaGM59fGbelrmejrK+DtU
3Mme3x2DNg7c6vX/rpDlr+rq3SEzdwramFzungJfeRxPeDwaZzwTtDG23HUO
2rhd5mc9jd96G6B3qHAfC9p4RuPLR4I23tO7fNTtPvV8Le1l7XGPR36axuyb
PSjLxs1qB2VOCVp7p/ZyPu3qtbRXpcC8sMmS0ikOL4ssA16BnwInwXCXJ8AC
ULqc+X8c/jn4DAzz/38Fj7ndFjA3bGEHwHvwEsjiYDE8iEwGM+FFkFeDRWGz
Uzo+CFtaFN+csPkrprTFLLyNPONs7IvCrwHvhu1/mVfCU5AVwaOelk/Bk+BL
8AW4O2zfGO0Pugesd/O94CM3PwA2gE/A/S4/BneA1WAVeAhsAhvBff6//D/h
8SiP7gRr3M+D7lbhPgW+8jR1At+Ar8HLMZPreMankVvd3SP+HJvBoJilfQ1u
XoqZ3Vr4M8htHpbSV6mc5YXirlzOzCvCljcVwJvwK+DvsOmrk/wLvAX+Bf+A
tzXhXc7MU0CBcmae7P/L/zRQCLuC+l6TnquQG9RfCpud/HTwNOn99MBNW+Qi
9YWQH4LlYduT9Bx4Nmz7n7qA50Fv3HdDLsuy/U9dwQvg9rA9j/yXcLfyX9L/
l3/df6M7cXQHzgzMhctZ+ibBL4NL4J2wlUH9NytsZUrlchm8HDIMloZNhsCI
mMlNpGcE9qfDVmeUDuVr+XL2PJLyP9HjuQjGgQvgPHgN/OHmV8EZ8BsYBc66
eYL7+xN0Bt/6Ox7pbhX3GHAO/A6GxUx+QtrGuz/FMdbjPOf5+52Hpfza7uaB
4CfwY9jmCLW/Wfuj+4Rs77LM2nur/arap9zPpfYp93V5yL9j8rffv7vat/2F
f/O0V2+3fycld/m3ba//18v97fM2V3vTV/u3TXKV9yckV3q7qX3q2reuPpD2
1WnfXMeYhTEry773X3k6nvC0fO79CO2j3eHfe+0R/9r7AZLah645Mu1N1N66
qi41R6x5OO1T1L45zT2NcbPmlca6ubr/L/+aW3otZHPKj8ZsvnlKlvWDtF9Q
+wfVt1rk5lv9ORb59/7bkO0lf8al0vq0p1HP1t7zQ/vQdd+S7rfSnUvqR2gv
u/awd/Fnlbmr572e/zn/X3vbi3n5UFl7MmbhzciyvuNSz9/e/HcQHPB6thPs
8Pom+b3Xxe+9bA0mnF3I9YTTB3nI/atO7w7bf+29bVB97gH2gj1gCH4PIz/S
PkzkcXAMDPByegT0d/kDGASOejl+Cfzs5pfdn8z93K3CHUr4vyA/JvyhYfuO
yfyiP99+tSEu94GeLpU+9QG1n17769UX+yhk5yGejln5mpll3/b1Xkbv8nKq
Mq1+6hb3r775Ms9f9dmXu1n92c/c3cMej843PORSZym0p7M1abk1bHs824TN
3N3zT/mrvvWHHq72qsqtzgmon65zFDrbof77Bjc/6GHL/FTM/n+HZ3kxZt+q
pVm2n1rfG5mLenmR+c9kG29rvH4x2cbnMhf1PpD6RNe4VB+qiEv1uf5INn8a
9xf3/pz6SsVcyn8J77/qv1+Sre+ovuTPyTZGUt/zUCrlDPT933yTm3VWqifo
lWr30uluO91NJx2B6hdqveVosoWhfuuxZOuzKtyfks3uP3cx6zcPJB9KIl8I
Wv864FLpKxC0/pn6dEku1Y/T/K76duqna95fbavaWs3193VzQe9Hyr/OtEz0
74Dm4vu5u3+TLTyF1Shm4fXPsvkwPZ/23F/lfVP1fwuDp93cOGb5PQD3x5Mt
//Schdyt4r6cbGNazbX8lWx9fZn/hj8UNPOlZPtf7zjL06hvzq/Ytw7au2kY
s358X+KqH7S5Ic1p3RK0uSfNITV0qbmiBi7lLi9ocy6aa7nZ/Wne6ya30zxN
zaCN2zWGvjFoc0ma46nnbjU30zJmc2FDSENF7wtrzqCCS/WVKwdt/kXzBGWD
NsbQ2OI6D1vj+HwwzdNU18NWuLWCNl+gdGQFbb5Mcw/Xu9RYv7ZLudP8osYz
ypffkm3Mr3HPmWSbt5L5bLLNZ8l8S8zmxfqR/lPJNi8g/78n2xyW3J2D3xk0
8+lkC0/utD6m8ZvKa+mgjetkbhGzObjBhJmDnBS0+cVsl3oGrV2oLiruXM9X
zS/GgjafKP9xt5O5jOeZ4kj4+9H7KJMgX0rzLci381vjve+jM1Gvh60vpnMA
6merH62zC+qvqx+t/f6yU99c+/HVX1f/Xfvc1f9T/1GbMjT2UH9f+9bbha1/
qb3t+l9m7WvXN0Z+dHbkcfejve3yp/51Ff9O6LtR2aW+JzqroL6++u863yCp
8YHON0gq3QU9vQq3V8zCW5Jle+UfDpt/7a/v4N86nW/QWELmnjF7psVZdkZO
caovluJS37qKLvWtS/Zvkr5FZV3qm1nB/9f3rbR/A/SNLeP/y9wnZv8vz7Iz
EH3D9k0O+jdP4eo8hPJbea3zFRrDKK06F3FX2Mw6EzjY80tnbJ7yd6azNB3D
NnYp7FL/6axDb48j7HHKnOPvX23cgJiNG1dl2Zk3jf00ttM5P41LNR7VucER
btYZv5Fu1hm20WHrO1d3qT5135h91z/MsrOA6gerv1zN/5d/nV0c4s+j84sa
08pPv5i5XZFl927q/k3dB6uzgBojaQyU61JjqbhLjaV0RlFlXP39qKdd4dZy
O6VD5wPf9rB0jmuKm3V+RWMqjZ90lk/jc42JdR5LYxWNY/rHTK7MsnMv092P
zm/NdHc6yzjLzTpT+H7YxuKNXCp/dXZxtrvTeULNC+gd5Hn8SpPOEM73/9Rv
WORp0vnCBf5fC0+jzA39vSlc9TUWux/VQ42LNK5SH2WJ/zcwZuOr1VlWb/W/
zKVpN66n3fiOduPNG3m+AHUJHsT+Bux3aP9tBnVYyqeQj4B/omZ+EP4X8m9w
JG6yTA7+sb8SNXePZZi/AqAjuBoUAU+Bq0Bh8CQo5OYnQEE3P+7+ZB4OoiAD
DAPpbh4BMkFV0B2UBmXAK+5W//UEZUEy6OUyqD1YcYu/LGnu4f7kbqSHVw10
8vReA7qCUuBasBy0A7eBD13eDpaCNqAtWAJau/lX4roVWYG4lvn/8r8QtASt
wAeghZtXgvagA3gN1AbXg3GglpufByVAAHRxWRJ08zQqL36Km10y8T6HLO5+
OoOioBh4xp9P5rGgpsfxrP8vP696flQHY8B17m40qOHmz4hLSsouZhMXsjgo
AR4HBUBB8Ay4BhQFn8dNXsL9Iyov6ZQr0AlexN09C4p5WLp/8CL/3wu/B/wB
/xMUuYn80rxLHb4TCg+7y+CBqMm/wMPwK+kWR0f41R7HScr5FPy+oX0B8IWa
GyOcC/B34bPhd+PuQrrFd1/U0qA4noYX9rCe8OcrBJ50eRU4yjOGVd7I/97I
UIaZX/QyKHNfUA6UBy+DKiAVDAERkJZhdwKKDwY/x+09hAhzqP+v+rDIy5HK
2f3gkp4fDIBXBClgF37H6tnx+ztyNBgDnvL06nn6eVoqgE3goQyr0wM9jEqg
v/+vcF8ClT3dg/x/mR9S25Bu+b7C64fK9HzQDDT3dH+Eu4+j9hzro2bW/Yni
EQ9rNXxN1OKQXBu1ur0BuRHs5bnmqazkWN7p/3VRawM+iZo7tReKR2alcVXU
wlVdmY9cELX6vxC5CNwL/1PvO2p1aG7U4lC9ktsPopYHHyJXRK39kJ38K59W
Ri0O5ZH+l1ltj8JeHLX6+n7UwlXb+QZ4M2r1872o/ae2bypyWtTq52zku1Gr
l5JzolY/JeVH7eWUqPnRmYj3ipGHtOGt1bbDy+Vb2/0WeNufbQKYGLVnHe9m
td2T3d3uuKXrGvK2DuGM0rmPG6xdVxiKT9+B1/0ZVOYmubkx7ifhvpTOvGB+
zeO45HHKnerAEuTSqJW75VHL033Eu0zPR7wLvLyofZwHmnoZGu/tYpbyCeSB
fDAZ5IIbQYK6vIpv2Z86nyUzuAm89b//QQPcbNAGY+r7Osx3g3tUjsBdbt4A
Hsiw794nXsdkPkE671BdIJ1vIuMe98m4uU3B/qMMK0/3qQy6lP814E6PY73H
KXdvgJiH9Tq4wc0T/FmzwUxwM6gP3gH13DwD1HXzLP+/gaf1sr+rC2Ccvw+l
5aK/E7VNeg/Kd7VPKqd6N6sy7Fuk55zt4TVU+QWNQROVO89XvYNjPHsOMsyz
T/T0yvyu+7sFHI/buyqHm+nIOp7uuR6e3vEvuGmELI+bOe5P5gej1q6rfXk0
at8NfXvuAufTrb3eC+8BeoLjYDAYAn4DI8Gr4IzLUeCsS7WJx8DL7ucUeAWM
AKddyv9RMAi8BA6C3qAPOABedPOPYAAYCHbwLP2RhXmWn92f4jgJhnscP7lb
hXsY9AX9wA8u5X8/6OVxHPI45e76vKSkzWl2R9kv/qxDwU7Mw5BX51hbqbxT
27zJpb6NX0btu6XvwNaofdv0ndwNuoHuUWtDH3D/O0AX8AL42t3qu73Zw9P3
/FOXej/fxU0WJA2X+F6PIZ0t6yUlfR+3sK/Cfp+/Kz3br552pVvt9f0e92fg
saj1Kb7y9CqtX0TtG6xn+Nz/lzmTPFlLXG2Jqzh8BvxWeDJ8Lrx1PWubbwft
o9amNgS3RK2tbeDmWaC+m9Wu3QBiUWunbnP/ajezQHbU2rjr3fwtz9gOWSDH
vgGKp0PUvg2Sd0StzrUBbaNW31q7WfXvVjdP9LBzolY/5Vbh6luncq9+ir6N
d7p5tYct8zr/X/0m1fnanr6tpK0W8kq29QtqRs2sdv9GkND7xU0u8p9sa+tv
AnlR+8ZI5kftO5Dw//T9Vh9NfSXdNSyub3kl8nwped6mnn2H7/P3utPLUdeo
fecUXh0wA9QF9aLWR7nO06f6WcPNqq/V3fyOu705at+VHH9P38TN7t9s+z7p
vcXBdI9HcbzpdnrOXZ4WlfvvwfNRK+vbo9avfd7fw1bamK/TLR7Jb9I9PuS2
dHu3Z5G/p9t7kDyXbvHr/2/TrU6XBxX8Pel/tV9Ki/7/Lt3SJLk93fJ3B3Jn
ur2nz5FfgEz4BuRGsIHn/UTxZlsbEQQhf99fYv9VupVLST2D3qHC25Vu7/D7
dItjU9ziPJ9tbZnCCEetvZEsF7W6muxxqC2rErUzDYNdRqLWDknqfMNXhBlF
/p1t7VyKykXU2sLK7n+Q21X2vNYYIuBlpCQoFbUwdL5cz6k2It3tviT8isi/
su0dyu214AvsyyAvZ1sbU9bTPdTTle7vW25LR609LefvprvblfFyEPB09Pf3
pvh0znQx/Zwa9DGqRu09bEq3srkZ+Wm6tSMHkYfSra3PiNp7U5tyIN3+U/nd
i9yXbmVWcj9oBD+M/AE0g/+EPAo2x+3/CzxXU+x/TLf/msCPpJu5cdT8ybw9
bmOwQrRFyfR5cujzfE+av4vaWEvl+9O4hf2Hzqlh7uz/jfD06vn0zawWtedT
W6lnUvrORa2uqi1pAX7G7hhoGTV5HGwh/NMau2Vb/dut8y7gtYTNBbegD/ZW
wuZAb4fPSthc8H11rG1QOZUf1Xnl6xaV+7jVg3PZ1kZ8lm51Q22E/pdZ6dU7
0ft4JWF7jhvUsfqv+JXvak9PpVv61E6fSbc6rPb9t3QzD0zY/g+dn1AbfDLd
/LSK2vP9km5t94l0+09t96/pZlZbrv9l1phb3xV9ZzTHMDNq5j1xa8uK8o7C
fCsPV+Q5SWcQfhC+CV4S/hHj0/XwAHw9fB28BHwdfC28gOYcUmirdCaxrul4
OYQshZuPcfMRbsrBfyDMLfAq8OPwrfBU+C/wr+EV4D/CP4NXhP8E/xy+k3wY
pj0j8NLY78X+Y/gi4myVYnFXwv5n7L/EPgV+FP4FPAL/Ff4NvDL8GPwr+PeE
OYQwh8GTsT+A/UZ4Gfg++Cfwm+AFCfsneA78L+wPwqPwU/Bv4dnwy/AD8Ovh
F+H74HnwQvg9Cq8KP4P99/Bq8LPwHSpj8Ktw8zM8AS8A/xF+oy7GgB+Bp8NP
4n4bvDh8LWleAw/BD2G/GV4Wvh++AZ4BPw3/Dr6EMFqDNiCO/T/YH8Y+F/4v
/Af4DfC/4YfgncmTqylv1eCjErb/vjF8TML26DeFv5Cw9bya8K4JW8OrBe8B
L6U1E3j3hK2lXQ/vlrC1tNrwLglb/7sOPiRh6zR14b0Stp6RDZ9NWhuAhuC5
hK0vVsf++YStO9aAv5SwtZ88+MsJ2xeVDx+Bn0xQFQxN2PmEetgPStj60E3w
wQk7q1AH3jth60M36DIR9f/xl6VvWcLWP3KwH5aw8w83w99I2JpKW/jrCVsf
agMfmbDzA7fAh8Mj8PrwhYTX0svoiISdSWiI/Xb4YN7jUPjohJ2RaAJ/NWFn
EhrBxybsLEQz+Dh4DXhzeCbv6zfe13b4HMK9JcXSPSFha1etsJ+sOVWtQ8Hf
TNiaUDv4pIStY7WGj0/YeltL+Lue3wprSsLWhzpgPzVh63B3wCcmbN3rVvjb
CVsrag+vTnp+Jz074TXg5+C74KsIqwO4A3RM2HpkBvaH+X41L8l71r0l8Gbw
WfBluGsL2oEfsG+B/bu6VyRh651V8fsj9q2wfw/7I/CW8DnwOsRbGH/HcPMH
7udoHxn8Ivx97VmDn4fP1p4g+Fn4O/AZ8N/hM+HvwH8mzDaEOY8wd2A/VHug
sP8T/p72r8GXen1SWi9hPxf797G/DJ8Hnws/SjitCWcu4fwEvxX+PvwAvAn8
Hfhx+NN8E+fDt8Fvwn4ifB+8EXw6fBe8Pvxt+K/wTrj/AD6LuOt7PdEdKX38
HhXdi9LX70u5CH/R70s5R9pmkbaZpG039g0Icwr2O+E3w9+C74XfAp8G3w9v
DJ8B/7au6b7bj9yDfUPsp2K/HV4H/obcwPPgk/R9h+fDX9e9Jf4+bwPfY18X
+zd1DwbpKad1RdLzF3w+aZsHvwL/AL4A/gt8svamwQvGrRzlUDdPYP829m9j
/yv8Lfhb8DX8fye4CxzH/k3ticP+CHw8fAL8FHwqfAr8GPwNzcfCf4JP1N4u
vTv4JO0pg9ekXF2gPO+G14L/Ad8Drw3/E75X5Rn343D/GjwL+0vY74cXha/G
fhW8GHwNfLXKGO5fh78Ovwb7VfCV8D3Yj4C/qncEfwU+Er4LPhw+Al4I98vg
S5Un8KXwJfB/cbMIvlDtGPaL4YvgV8GXw5fBr4avgH8IX0Ee3Q7agw/9/chc
GDcf4mY5bv4mzAXw+fAC2C+BL4b/hv10+DT4fvgo+Gj4Pvir8FHwlR626v8Z
7GdgPx37Q/Cx8HHwA/DR8DHwg/Ax8LHw0/Bp8KnwH+CvwcfXsTlK9S/V3+yf
sHM4N2LfN2FnyeJ1bH5N4yjNGWh+SFJjPs0TSWq8tdfPOmvviO657ubnn3Un
z1Tqy37du0K6S4MyoCl9o0gB4qxtd/LMwc1RrX0rz+Gn861/O1F379xgc2Ga
D9Icg+b8NJZTmjSPpfkazd/0JNyyIDnF5tHkVnMtmpPaEzX/mkuTnfxo7kpp
1xzJwbjJkjk296f+tOLo5eEFQQ9Pu+K4Qt8xFVmLujMkxe7QSANDXaaDl0GV
FHO3g3paj3o6WXe5YC4PKoCvsI9jP073w2Cu7H76gnLu7iBumuJmJm7+Jt4w
djU1PkKWAteC4SAKMkA3t1Nev+hpD4HnQQkQAF1clgRVyefG5PMxwu/tbhXH
XzH7/7psm7vcFrXxhNaWNEejORutIWlOR2bdW7WaMdQN+TbPqzkyzcNp3ldz
bTJrzldzZDIfitu8WKkcu3tnI37r5Nu8oebd5E7ziEeiZtZ9O1/hpnG+rZFo
jkzzTFoz0fygzFoP1LyD+t9aj9Qcgcxaj9TchMyH4+bv2hxbJ9ScmubStCaj
+S/Ne2mtTHYyaz1Pz6E4tBZ4ImpzfloDlNT8ouY1NZenOT+tC8pOc42aM9X8
2jdRm0PV3JzMmhdWXqqc7Y9bnCVIz4G4uQ3k2Ly45vU0T6Y5Y0n511rdlqjl
u9YR9R7kTnfrpVNOBuTbHK3qhNKkNRvNk2p+VPPTmsfXWoHmxDWPLLPmr89H
zaz5WT2H3s0PcRsTls6x+WOFoXUnzSNL6j+tC2lOVnFoHVXPLfMgyk4lL9P9
vbxXBANcpoDtdU3H5kHkOwnbP3QPbc5qeCfaqOfha+Gd4S/Av4L3gw9U25Ww
fVEPw7+A98G+P/xLeF/4APjchO2jegQ+L2Hn/B+Fv5ewfVQPweer/MMfg38A
fxC/j8NXwTvCn4NvhfeHD4LPTtjeqfvhM+F14PfCF/A8zUELMCdhe7kexP7d
hO3NegD+NXwA4bwE/wY+EP4y/Dv4y/Ah8I3wbvBe8E3w7vAX4ZvhPeC94Rvg
XeE94VvgveB94dMTtvfrLviMhO0PuxveL2Hnh3Ph0xK29+hO+EL4Q/h9Av4J
/AV4D/g6+LPwrvDP4b3h/eDb4IPgg5VX/qzqi3+MfRfsu2O/Bv4MvAv8U3hP
eB/lv9p90Aysx/457LvpPWJuDJqAPgk7zxzTe3G3ytOV2D+N+2exvyfF+gzq
K9ydYn0JmdWXUZ9ZfeWLMZPVsq3vcr6iubs3xfxpPPmw2vGKNn57MMXGoRqz
PZBiY0+Z70+xvofM96WYP5mfhRcDxcFzLtW2DvRyrXL/DLgGFE2x+y0rUDd7
UDc7u5386z7J0tgP4xt3KWbxVyfNG7Gvif1w3D+SYmnU2PJyzPrkNXDTEXl1
iulHWUL+PEr+PE3+1IA3oz3/Fb/V4U3hv8CrwZvAj8MXwx/B/VO4Xwp/DN4R
vgj+MPxJ+HL4E/Bn4Mvgj8M7wVfAn4J3Vv3y96b3+op/fzRWfDLFxukahz/l
Uunu5OlVvoypRFsGaoInUmxOQH4eS7Fxusbtj6bYc8s8LMW+q/rOPe7/y4/W
TRt5P0Ztp9YxNEc21/s1mle76GtvWsv6M8PWHWUuQT4fkQ6fPMpQhu3V0H8X
MmyvhsznMmzPhPZWnHep/86CURm2h+JM3PZYpNJOliLMo4R5kDCvhf8MPwQP
wH+E74eXhh+DH4aXgR+H/wAvC/8FfgReFH4Ivht+DfwgfBe8CPwAfCe8OPwH
+F74iVzqMHw1vBj2h+F74L97GvUMydj/iv2PeXankfYKaC+A7i3qk2F7Gb7M
sD092uMzkzA3FaL9wf0A+HR4B/hw+PvwB+CfZdg+Ie33+SLD9gDJ/+duJ7Pu
MNL+Fe150T1E2r+i/SnjCGcJ4TyZZ7oVXoe38jv/R8NvybM7irT3SHt5lmO/
E/uReXbP0bMe7nzst2L/EvaT4Wvgz+fZ3Ubypz0yp+L2TJVy7G6kpz3cbf6/
0nTY80D5UpG8Okte/Uo4KfDf4SfgleDn4CfhJzNsb5P2K1XG/jz2p7CvAr8A
Pw2PwEvRb/kN/hdp+xb7L+BX4NvhX8Evw7fBP4f/C98B/xr+D/x7+FZ4U/UV
CacM9fcWeDa8ZL7dIaW9Hdq7cTP2tbAvhn0TeAxeGt4MngsvC6+ntgVeFF4X
fh38Gnh9eG148Xxb978Bfq36EvAseADeAH49vAS8IHw3afuWtBWA74Jv08Wv
8J3wb+CXSP838M/gV2O/H74DfjrD9n5pr9ZV2O/Ffjv2v7md6lII+5PYH8U+
CD8B/wleAX4G/gu8PPw3+HF4Ofhp+DH4nyoP8E8VZtz27lThvZ/yd6W4L+Dm
S9xsUt2HfwXfDL8I/xq+BV6IMPfAv1M42G+Gr1f6VS/g6+Cn4Bvha1XX4J/B
P4GfhW+Bfww/A/8U/hH8PPwL+MY8u8dLdUL7v3RHmPa6aY/bfpfaZ9STLN0H
9oLe4CA4AF50uR/0cil3N/Oce5A9GFt1Q+4Gu0AHsAqsBC+AnWAH6OLye/nx
eOT/QlXTndgGfq6q6V1sDS+VaXs4tA+oTKbte9M+uNKZts9D5pKZtg9A7gKZ
ts9A5mKZtodAewHOVjUdg7cSZgnkexnm7lzc/k/nObp62pXWPuCQP39fcNjN
/cAPbn4AbACfgPtdfgweBpvBJvAg2Oju7vP/PwL3ulwP7gJrwRpwp8vVoG6O
/d+NvH0W+R34Flybafmh538O83b/bxA4Cn4CQ8Gv4BcwxOVxUJ8wjyB7EmYD
+Am9T/hg//8YeNnlz2Cgh/cjGOBS/l/y/xXf8/4+lQ7dMzfA24iimbb/Q+/g
mkzbXyJzxUzb46V9iymZJrVnpEqm7XHRPprK8NUZZq6Qafsm5adcpu2J1J7K
cKbtoZQ5NdP8aT9O+Uz7X34uxC3sDM0BZNr/2jvzV4btldHeGd2Fp/2g2te5
16XqxgGvE6rPujOvm7s7Hbc6VDnH7sh7IcP2e14Gkzzcs3H7/kdy7H69ru4/
LdPi1x6fIHxxhu39TM80O+33qQH/FLkF/B63vUpphFM40/braP/OVZm2D0bm
Apm2n0budDm69i3JfCXD9hhpf9PVmeZP+4D+zbD9THKnvWC3eJ+mEG6mZVi4
ZTOtnmmfYJFM86f3dz5udlHSUx37zRmW1pqZ9m3Wd/i6TEu7zNUybV+g3FWF
b8wwczTTnlV7o0KZlgd6l3/Ebe9UJuFnZNr/Mv/t70rPczePuc7rTHPazBv5
RiTzjWinuVB4Cvx96ntX/FdXXaQNfIs28C3awE3wyfDJ8E/UB4C/Dv8cPg0+
Fb4FPgX+tvob8KnwKfAv1CeBT4N/DJ8EnwTfAH8D/gZ8I/xN+Jvw2zVPS3oq
59t8+LGAzXVrzvxowObPP4Jvhg/xeeZfAzbnrHnyXwI256x58uMBmzPvoDle
wkyF9yWuPPoet+fZnPzPAZtv/wj7iaRhYp7N5/wUsPn5tdj3xv147OeRP93I
nxqq39ivxv1S7H+Er4IvUZjwD+EL4Qtw3x3316nOq8+D/TLsj8HXwT+EH4ev
h6+AH4Ivh38A/xm+Fr4cfgS+Er4YvhU+E/4O/Ev4DPh0+Ap4d9I5Gv4hvBt8
lPaDwLvAR8BXwnvAx8DXwF+EvwZfDe8FHwdfAn8e/gp8PXwC4U+Ar4L3xH5s
nvXxusJfzbN5+x8CNmeu+fMjAZvnX8iz9+DZaybZ3Nq+gM23a+59f8Dm9jWX
vidgc+OaP98dsHn1FdJTi9+sJFsLOBCwefut8O3w8fAv4NvgY/Ntju47+Gs+
J78rYPPwX8O/h0+AfwPfEbC1hnKMj3IZZ+2Gl4ffCN8DD8Fj8J3wMDwO3wWv
qDE7fB/8AuGUha/y9YudAZv/P6dxIvYr4OfhZeAr822c+DluXoGv4rn68FzZ
+u5hvwX7Ydhvgn8BHwH/HX4tfj/MN714PXH/j9bzsS+B/VLsz6q/Cl8OPwMv
CV8G/wVexNdKtBZzImBrOsfghX3NResvV8MXwE/Bi8OXKA+J6x3e9Yw8W3O5
BvuF2J+EF4Mvhn8O/4Ywx8A/1Vwf/FX4ZviX8JHwz+Bfw0fDt8C3wkfBl/Ls
vXiW2km25nI4YGs9Wls5FLD1F63RHAzYOssJeFHiXQQ/SNqWkbYFpG2/xiPw
efBt8Hfhs+DZuK9CHf8HXivT2lSNdU7iZgNu1uTZnbbaS6094Fm4r4z7K9jH
4Gm6QJW4boBH4P9in4Bnwq/CPq65O3gBeHutB8GrwKcQ/r3UhW64nwa/H94D
/gb8DvhzquMZtq9c+8019rkL+y7YvwW/G/4C/Bf4R6RzJfxt+D3Yd4VPhz8A
76m9dfAH4b3gU+H3wbvDbyQ9GaSnEOnJhUfhBTVXD68E/xs3N8Grwgtj30rr
VvBwvu03rgEvAs+DV4NfDW8Jvwke0lwxPAEP5tvduv29v3Ib9vWxr4R9G61z
wSvk217oOvDy8DSVZ/gZjX8z7GyJxmO1sK+I/WXsa8DLwf+EZ6h+wc/Ba2pO
Bn4JXhueAv8LHlX9gv8OT1e9g5+FZ8KT4efh18HLwy/Cq8FD8D/gVeFB+IU8
u194kJeJttjXw75ivo2pHyZve+NmNvxReF/4aHgr+OPwkfDm8Efgr8JbwB+F
j4K3hD8GHwO/Ff4EfDy8HbyjniXTyqbG8Rpft8H+Kexfg7eFPw1fCO8MHwpf
BH8WPgy+GP4cfDh8J3w+ZWa2xuDwWfCZ8CzC/yrDxtC7sF+A/bsac8Utzqra
C4r9YuznYn8AvhQ+H74HvhD+HnwvfBH8ffgIeDPifRg+AX4bvBP8FXhT+EPw
dlWtnB9T/xX7x7Dvh/0c+OPw/vD34E/AB8Dfhz8JHwifC38KPkjtT4adu1BZ
0bxBR+xf1vcU3gk+GP4B/Bn4EPjr8A7wZ+Gz4I/A+8AnwdvDO+fZfEgT+IOq
a14XFYfmTOpifwf2A+H14HfCB8Fvht8FfwleH343/GV4A/g98MHwhvB74UPg
t8Dvgw+FN4LfD58Ivx3+DPwhH99obPOP9zHVp+zsY5RtoGg13mGm9dcKwafD
74AXgE/LtDHiwZtMl2ezerRT5PlU7NtjXwQ372Ta2Eh6S6VDviCysO4NybRx
0iPSG5Jkd0eHkmy8qnFq2MdvMpfz8ZvMj4BPfWz2uHQ3JNk9yQHCnJ1pY7Ly
PsaTn7+k5x7725JMp+oseCFkWdy/l2njvyD8/Uwb54XhczMtb6r4OErjpNQk
G1/JXB438zJtjHiF8KfAb4dXxH5+pqWxpvRXSw8EvBT272ba2PFB6eNAXgVK
Yz8n08ad0i//Afwx+Pxa5D+d3lTdi0Xnbhu8itJLPmeSqMb1TLdHf3/Oyp5G
jR1voS5dUb7xYZus95pk5rfAv26+w8emGtvrPWl8vwK8nZT0n4J7ufuTdE4m
PW3hU2RdwP6boXeFvAq8rvwFl0Ej4r0auz7E+wbmv/2/aSo32BcE05PMn8xT
k8xO4ebm2Li0c227e72Lj0d1R7zmIzSm153ymtfQfENyks1fyBz08iKzpoEH
JllYlTw/ZI7nmL9natsd9ApP8xn6xGpMrvKue7SfAZ2S7N757h53SXerNJXw
dGm8frvn2YdJdo/8cx5WLMfC61Tb+gNFi9DPw24a764S764R724x/Hp4k3qm
e2mK5730yowHr4Ez/DGUOtUCNwX1/Ya3kvsce6/P17a+i9yOSzKdT3rH+k99
3LFgjOxxP1xpq236bF4FI5NM94zkiCTTxSX5CjhGvP2Iq3k902U1LMnmITL8
f4V1nYc9Osn0S73tcceS7N2rXOhMlPaAao/kIpfaC6lzVM2jtld0ns+1a3+r
zldon6n2bH7g/8u/jhi+6eFui5tbKfLReFVnU3VW9QaPc1KS9dEneD6qXzvR
zTn+v8xb3N9jPqZ92MOaxLMn815uqWdjKj3fKD1jjuXxc7VNJ9a7YHaS6dCS
nJVkurUkZyaZvivVE5V36a96x82NwfvgPZCXY267aN5G+xuJtwGOR8GLwxvC
V8MT8KbwjfAGrjMrkmTzQWqPpF9qHpibZLq75nj6Gnk8Mlf359C7b+JulQ66
Fv/VT9VF6dZaCD5IMt1ai9xcx59D7vLcrcprmpcLpaOF+1ugMHmu+cgXats8
3WIPS3OCS8ES0Ef7c2i06tcz3V3yJz9qa5a5uzqEsxzZtba13apnMrf2MBSu
+gZlqF9z8uzOetXdjuDPoqYzSHqwtMYR5c9VPo9aC74hz8II0fYEC1jenAVn
PI8kf0uycW5F3C/Ks/J+DvyeZPPwudh/mWdrN83gB/Isv8oSXpkClj6FnVzA
ysU1yCIFbM65He5/zrOyeAlcTLK57pux/x77hjz7eexerG3l7kKSmSe42z+T
rP2uTHiVCljeVECWL2DzjlUK2H9q11OQFQtYWyUpd2r35U//Ka/DBSwvmhBv
OWS/2pbXCk/m8R7nH0nW3vzhaVL5KsH/xQtY3brsz6NyrWfV90D1o2gBe/6R
nq+nvVzKX7ECVs9+93egchkoYOFWIh1fJdk3vl6O9Ue617aypjwuXcDapFPg
ZJK1TZKaD61NI7hE4y54ATWUoD92X4IvBJUlvrNfJln/Q3WiZAGLu7HW5JB9
8XOFRjMNbPFyqjivLWDt5WmPW/VNz6HnVOO4nQoXrWZl8Wuw1cvmN25WWVcY
ikN1Q2VE5eb/AR4K1+8=
           "]], 
          PolygonBox[CompressedData["
1:eJxEnQd4FEXcxgORFghwEMhBAkcuEPqVkISQuwtYUAQFREXsNAsiHQFBpUhR
EEG6CgKC0gQErGBBEQUFO3ax994r8v3e773v+Z4n/yf/38zs7Ozu7Ozs3M47
BYNH9RtZNSMjY1K9jIwT+L8/lZFxIJyRcRDrVJGRMQeegX8j9l2XjIzZ8PSw
w76FOycyMp7Iysh4HLu6c0bGTSmnnYl9T/z+ZEbGlLyMjOuwxvBU4q8lbjL2
KfwM/FzY+yxmf6PgPqGMjL7Yq8SPTtk/C3sNHgn3DjnNK/CYlOP6Ya/DV8Cn
4ffAnodHwGeGvM3LcEP4FcryKnY1fDV8RshpXoLrwM8T9wJ2GVzO8T2Z5WMc
wfENI/500vbEDhF/Zcr7UtgL8HC4V8h5vgjPgqeFfc6+gffBz4Z9zHGO9wD8
Av4hrAx+TvsPO6wU7lKZkXEDZcmPZ2Qsxm9HeXZQlquilA9uD+/McthAyncy
YTns+1rSr8KvIL9GcGNsBft/jutxfZ7zDMKJlONysdvhZ5O+VkqTCx+Ep+FP
x/LgF+AZ+DdizeBDSfszseZwMuW8gtgd8OGk42ZhIfj5pPNSHvnwAXhqnvfR
FO7E8ezmWIZzfJdT/hJ4T5bDhnF8Vcl/L2mfwi4kfQXxTxG3FxtF/MGUz+Vh
rDPn7/mU/Rexcrg2fDDP13go2zeGX8c/go2Ca6k+4h/ABuv8kP/TWd7HaPJ/
mvhnyGs/FiW/JPH7VPcp7xWU93LiTw25Dh5k+1LiH8vyMVzF9s+mfG/pGpew
fVnC947SDCe+Et6P/ww2Du4KP5vlsPFwKuE47XMsnJNyXX4NG8H+7oCXk/cK
rCr5XwKnKEsltlf1m+0Xs+0i7ES2H5vyvXM2doT4e+F72PZerD7bN4BfzvM9
M5z42glvexvWje2npXwvT8E+I/56eCL+JOxjuC7pl5J2CXYy6TeknPcGLED+
G1P2N2IN4LXwavw1WBa8Br4r7LBa8Jmc47X4R6jfG/AvI757yOf8APt7EH6I
+IexAtJPT7ls12GfE38PvD7sY6xH/Dr4bvx1WDZ8Q8plVxv1CelnpLzt9dgX
8Ex4atj39NdwffhFzs1L2DA4CL+B/yY2Bp4IjybtGOxduAdlHo//MuW/Gz87
5bbmEHY58ZNSTjsWew+up/qb531cqfOZclqFXQHfnfK50jmpTfmvTXnbcdj7
xF8Dj8Qfhb0N3wjfEPYxfAWfXulje4XyrMO/jvgJYV/Dj4ifAl8TdtiH8OSU
89YxHIUnpJy3jvEdeDw8Iux9vgWPg68OO+xNeFPK13oT1pDybk7Z34zlwL0r
7b9BeTbiLyZ+IXwb9g/br4TvwL8Tq0b6XqRZgP8a6e/Bv434+fCt2J+k70nY
bPxXiV+P3yXhtkJt+kjq480pP6tmYT+Qfm7Kvrb5EZ4Hz8G/CfsZPqPS99br
5Hcv/u3ELwv7nqtCeS6GkyHfc0+S/iI4EXLYE/ClKd+LXbGn4IEp+92wp+FG
Kd/LapNGwnfCt4d9zCeQ/wp4adj7zIAHpbztidg+0g+FTwn5nngOviXlst+M
/QIvhG8J+xz9Ad8P34+/A8sjvx0p+zuxfHgX/AD+g1gI7sMx79K15Pg34e9M
Oa3CmhG/Hd4edp5N4S3wFvz7sMbwYPgkynYytp/9z0+5bHOxX+H7Uk67Fcsl
/TZ4W9h5NoGHpLytjvFZ0i+A54V9TL/Dt6acl8J+gxelXBdUR/6CV6Vcd1Zi
1clva8r70j6C8Gp4VdhtTk34rpTTKqwG3Ib6s526sw27mPrTOmF/K3YRXJSw
fx92IXwm/Dr+a9gMuJD8/mmekfEvdgPlaZmyfwybqucfnM2x1cUWwqey/WG2
PYRNYfsw8X83dx7XE9894bgRPH+u5Hq0Sjmv/7BpxJ9C/AvEP49dy/YnEP80
dWsfdrH6b3CAfTXAlsAd4er4NbCbtX/yjOJfx/Veg38W8ZGQw3YQ/xS8L+xn
YoTz0w+OERfHdhGfm/KzVW3iaJUHbkFcAbYOPglujh/C1sLVUi7bM9glcJOU
29K3sLHqX+ieU1+C8izDP43jezHL5+g6jq8H/FKWw66HT4dfznLYDfCn9Dfu
YvvVWBfya0P+Gey7CnYjvAxezLEswf6Dl8KLwg47Bn/C9qvynEc5/DG8Ms9h
neHPks57DVYB79X5DvscdeT8vEf8UuKWYTHiH0j53tIzqwXxZ6d87oqxB4h/
KOVn2SNYmPgTOeaqxE3k+O/EfzjluEexQrWHHO+rHOsr2DSO94yE657CpsM9
E47TOZmq+ppyXTmOTWd/H1K+OyjbnVgp3DrlOJ2jGfDJCdelg9gktv8o6bQ6
B2XEt035XKqMM+HH4Scp216sHeV7ImX/Kaw9/GTKvs5RB7gDXC3kOngT2/eG
2+N3wLapPYdb47fBNsPt4RNC3mYO3A7ODDlsNnyU8i2nbCuwYtVn4sPEFWL3
wFkp9/XUJxyi+ynluqk06+FeKe+rLbYF/iDpvFQHO+l5kHJcO+w+OMb5eZhz
8xB2GecnO+G+j/pcJ8Ed4F1Z7rMPUn1l+5Zs2wrboPuP+AeynGYw8dGE83oQ
G6r6nHLaImwj6ePEP5LlfV5OfDH8aJbDroC7VzrtFOrLavxIwnlpH0OIf5fj
WZLnOhklv+op33v7sUvh/4jfg/8Y1h9+CZ6NPwcrUP+70n4z8l+C/zLxN8E3
Y4XE7ya/PVzbx7Airu+j8O6ww1rBj6RcdxXWEn4MfiLsOtMW3gM/HnZYG7hv
pfN6i/1txj8n5XulE/Yg+zvG/nfnucznwuemHFeCPQQPgMvwO2OPwjVSPtZn
sYHwaSnXDV2Te+HjSR/749h58JkpX2vVya1wn5TrZkdsu+6PlNsytXF3w+fB
pSHv8xG4f8plUdjDcN+Ut1Wbej/8YtLvSjrHLeC34UX4i7GO8GvwPPxbsCL4
VXhunsNawT/Am/G3YN3hykr7BZyvFfiV7K8J+2qKrST+O9JvJH4TdjKcSvnd
TWnuhJ8mfhJx12IN4ROpPweoO89hE6g/JyXcFihsIvwM6Sfn+Z2/kdKTXz55
NcNWw90S3lbvNNeQvhvxeSGnuYv4LnDDkN9hl8HfkN+95LUBOxH+El6Hvx6r
hL9K2r8H66rnS6X3NZnjvQt/L/ETiJuIBYj/Num8dMwn6fmVdJyOsQH8I3wf
/lbsNPj7pM+NzukpcNeUz53KvAr+Oul9q4zd4OYc3z0c23rsbI4vH16Hfzd2
Frwk5b6snin/kr4h8XcQdzvWg/gGCfsrsNPg5Sk/i9TnO076HOLvzPI2pxOf
C9+Fvwo7A24Cr8FfjfWGG8Ers7xNT7hxwmkV1guuBy9TW0H/YbDOXcJlV5n7
EV8fXp7lNN3hYMJ5X0n6IaQvgDfq3RweCreAN8D3YueSPpSwr3NyDtwS3oK/
GTtf/aGE/U3YAPVvEvaV53lwU3htlo+pD9wq4b6V8rgAzkv43CpNXziQ8LlT
mU+F30/6WatnQJzz91PS13Yb1gP+Bd6Ofz/WEz4Cz8e/FWuj68n5/43n3+/Y
JPj1pO89pWkNNyP+1+ZOMxHOh39p7rAJcIbaM9I+iZ0PV0nZ1xjGBXBT+CfS
/oyNh99Iet8LsLZwZspjHeqzXaT2iXNcTt27nvq9Fj8v5W21z2uIPz/ltk1p
dsMF8J/E/YVN0f1XaX8C29+B/0rSbbXakJbEtyD9H829zWQ4lPKxK+xauCTl
vmk97Db138ijNv4k8luJX0x8nZD7sAuIL005bX1skZ5XcFbI28yHf076Wuga
nA5fQHwX4iqwx+BIyn3Rmthc3X/s4wHShtnf7fi/sf0OeCd2BvH7km6r1Abl
wH/CD+I/hPWF/0rafxg7C/4XfjTPz4xz4F+TrgvKsxf8d9JpH8H6wf8k7Wub
s+Hfk973LuxM+MKUy653vsfhP5KOU5l7w1/Aa/HvxpJwWcrnRn3wxeo/wLVC
Pke3wNGUj11h8+DylPvqaiOXwm+R3215fkZ0gBOck4X4zTk/S/E/T7ovqn0m
iH8n6WeJnvkR+M2k65q2aaf2v9Jla8H2y/Hbcj/dn+V3nku4n9bC3evSFmLv
wsd4Js9Q3xKLwXfrvbAF9x52ZSnp9d6An8KugO+CZ+GHsaHwOngnfh9sGLwa
vhW/PXYZfC98GP8q7Gp4PbwHf4DC4DvhQfj/cT4GwSvjTlsDGwyvgsfh18eG
wPfAz7TwNsPhO+LO6ze2Hwiv0XHDJdjl8K3wJ8RNw84p9X2j+2cZlix1P1x9
3dVwqtT3ger2Rriy1OOwepbtgLvCC+Bv9W6FnVvq55SeV7uJ7wbfEPe7/FH4
FHg+/I76+9jZpX4P07vXIeJPKnU7oHv9CHxyqft56u/tg0+EF8V9LtYTNgC+
Le5zdSd2Hrww7mNfhPWHWxRT71px3bHP4dbwC/hXYt/BbeDX8cdg38Pt4B9a
eZsf4bbw+/iTsR/gULH9XOwzuHGx8362Je9CcC5cDL8Evw/nwHXhLfA7cKNi
b/sA/C7crNhlqYZ9AhfBT+Nfin0Lt4Ifxe+PfQO3hO/HPxP7Gl4W97V9heO9
CF4Sd118Er4AXhx3XdkKnw/fHnfd1DW7FF4Rd91WnbgEXh533dY1uhheGnfd
PQBfCBew/6WtfIxfwFPj/u3gC65PdzhM/F3EJbAv4bERnm88NupVIZ64QmwD
cadgXxEfLHbatzgfR+Fb4j6WkVg/eG7cx3IR1hfeAmcW+B4cA98H1ynwPToW
3go3KvA9OA7eBjcv8D02Hn4Avhj+G54Mb4dbF/geugbeBZ8D/wRfCz8IX17g
fU6Bd8Bd8N8gfiK8E+4FfwlPgu+HYwW+xyfAm+Pel+7B0fBD8KgCl/k6+GF4
UoHLfD38KDy3wGWaCu/W7yQFznMaPIbzuY7zWZ3zeQrn7hHipxf4GG8g/in4
3QLnOQfeo+dYgcs8HX4cfrjAx3gj/AS8t8DnZCb8JHywwMc8C94Lv1rgMs+G
H4O3FfiYZ8BPw58WuAw3wc/Avxe4zHNLPa6o8cVSjfnBh+G++N8pDfx83HHa
x0L4INwh7DIsgA/Bp4W9j0XwAbgw7DLfCr8AV4Z9zLfBm+K+dmpzR8Hz4q67
l2FnwRvivnZqQ0fAG+O+dmrDR8IvwYPVNyW/pfD+uH2dw3nws3Ag7HNwC/wc
3DTsczq/1OP4GrtWme4s9Titxl5V5hWlHtfV2J2O8fZSjwtrfFjHuLLU45Aa
e9Q5WgW/HfdvMyrT6lK/J+p98XyN6cEvxu3rnC8p9W94uh/7qC2t9Li8xrZV
5mWlHhfX+LjKvBzeF/e1UJ27GW5S7HvzI+7HD+D8YrdF/8Ifw3nFbot+gT+C
/2P7MvzXCrn2cAbxPeDP4GfhKvBZ8Pfwc/Ap9Ks716IuYDmdeNYQP4T4DOwA
8d2J70bcOqwR8ZfEaBNzKBsWKaEscBR/ERaFL4Jr44/EOsAXwzn4E7GO8Knk
14+8HsQak99A4suJuxOLEX+c8ndV20359rP/f+GW8FPw03B2sdvyq3WMcN1i
t1XXYK/D9Yp9rm7AjsDV4Tktncch+Bj5dcR/nvz2wdWKnTYPewHOLHbetbCD
8F9x+/eS/kn4b7gBvB3eC/8T97aPwE/BJxS7LErzPDyI4zuRY1uPxTm+ofBF
+E9iJfAQ+Gz8h7BO8NnlPAvwy/Fv0u99MZ/LV7AywnrDMxvSvmPN4UlwuBH3
C9YDPh/+saHzbAtPhJsQdx12Gnwt3B7/Vux0+AZ4EP4zWG94CpzCX4P1gifD
JfjLsZ7wBLg+/jjsVPhc+FBD14FWcH/4SENf0yL4PPhoQ5+D1vBl8GX4B7BS
+EK4ao7D2sOD4Z74W7Fi+AL4r4Y+Z+3gATEfu9K0gc+CVzd0HgVwX3hZQ2/T
Aj4H3tfQdbYlXKfYfQPV8Ve5PmcTv6Oh62gh8X3g+Q19DkNwP3hjQ9fpMFy7
2H0F3UOvsH1WsfsSusdehmvAC1u6jh2Gh/J84PbMuAnrTNzlMN3YjDuwLnAH
rEqRn9E/kz4Gtypyn+N3+ArSd8vwM6aCuCiWX+Q+yG/Ex+FIkftQf8BDSJ9P
2qlYGXGdsG5F7jP9RXwx3LnIfaw/4QjcsMh9mF/hkRGX9RvsROJGwbfh/4qd
BI+OuOzHsJO1bbH7SndzvG+zffNi993Ux/oUblqc7hsR/yHcHv6zlfssP8Ed
4awi90F+ga8i/wvJ+wm92hI3DO6H/yCWhEdEfGwfY93gwTCXJ2MCVqp7N2L/
bayr+nLw6Rnu8yTg4fAI/JexSnhcxHkHeX6fCg+CedX43zQlcINit7W3Y29R
vs+538/gXv9KvznBX8Dnwj/rNyX4U7gCfhPeDH8Gnwx/CG+Bv4Qvgf/RMwv+
Cr4CPgHbDv8Rd9s8D3scrlnsfatNfxGuVexzrTbyJfjPuNvqVaR/Av497rZ+
BvYY/DU8Gj8bux/+Le629VpsD/xN3H5jbAf8fdx56RgegOsX+9qpDX0DDhT7
WaM6/ib8XdxlbYPtgr+Ne98hbCf8Q9xtp87Bg/CPcbedOocPwT/H3bbrnDwC
X8b55+9/61y59hV3W61z9CjxP8Xd1uqcPwz/GvezTse4W89Y7tcBtE17sDO5
X0/meRPhWXMb1pDnzXEyH12dbbCXyf8gHDuBvg92J3wAbo0/F7sDfg5ujj8d
ux0+BJ+Dn+B//zLaTf5nwpdjy/QuA/fC34atgl+MOO4gthq+F36lKnUrk7Zb
fW/4HTgFXwtvhD+BT4Unw8/DXdh2pQyeCQ+kru7DzoP3w3WIG4Uthw/DF+Pv
xe6Cj0RclkA19q13q4jzOo7dA78S8bF9it0NvxHxtoWk36C2Em4ET8JWwG/D
7+JXEr8ZfjPiY+sAb9SzOeKyvIqt0bsT/FOmz9kS+OWI81Iea/XsjjhtKdtv
gm+Ez+PYdmP94Rlwb/wd2LnwLHgY/iFsADwl4r63wnrD10X8bjMW6wNfH/G9
PQXrC0+FO+Evw/rp3THitkzn9Ey9m0a8rxyuwSXwrRGf6yJ4ILwK1gdtuoaj
9G4FT6zqazgaXg1Pq+prOAaeH/GxNIMvha+NuC3VMZ4BT4q4rdUx9lLfIeK2
SWXsAc+FV+NXZfuL1JeJ+FiOYhfAsyM+1iPY+fDNER/bxR3pu1E/b4Jnwl9g
FxI/He6OvxE7B54XsV+b/C+GJ0TcdiYJOx1+NeJ74TtsHTwx4rZXefSEp0Wc
VmU8W30puKCK93kWvAa+mby/xcbCr0V8r/2OrYefgr/M9D2zGD5fY+qEHSHs
Aco/En6Oe/jUujzDeHBeDe+HS+AX4Avh+nDTGvT7SD8cfgZuT/zTxB/R+z5c
k/iXiD9Xv+/oGpP/QngA/CR8CN4Cnw3v1jmHb4DPgffoHMFz4AvgeuQXIL+3
4PPgJ1RHiL8bHgE/S3yK/b/O/kdpzJs2aVWA5zJ9u2Hw08Q3If5+4q+C98Fh
+FH4G9Le3oRnDraH9msObdZTxNcnfgPxH8P5pFlCfg3L/Q2bvmXTb3JXdvY3
YvpWTN+UjYFHw81Jfy/pW5V7DF1j6RpD79/Zv+nrt339hj+5s7/507d/GpO7
FO4PP646zPHdzvFdBAeIL+T4vy7zGL3G6vUbwZmdfS6eyXQburDY5/ZwptvY
24p97ndmuk25tdh578l0G7ug2Od6U6bbtPnFrgtvZLoNXKS+FvwfdWkQYdfD
myKuW33gKfBWuD7+OGwqvBn+jfgB8HXwfXAN/Kt0fYt9rddkug2/BX4YnpXp
Onmz3ufhWzPdhs2FL+F4G3K8pRz/v2X+TUO/begbtFP0+yvX53L4FjgBX0x8
A7gD6X8h/aX6fhKuhKsRPwhuDPeFc+GBcCP4NLgu/Cj7X86+/8bmsf99Eftq
45fCX3Jtr6GuvIU9Qn35Gl6I/wu2G/4KvgH/I+xReC3bL6rqczJOfQn4zqo+
p+Phe+AD+O3Zx0T4G3gtbfMJPC8fg7+FN8PZ8OPwd/AuuDH8BPw9/Bgcgp8s
9r3SgGO5BvsQ/oH4/cS3IX6vnu/wP/Al8DPqa8ArqjlsD/wT/BX+GcQ/Df8M
/wyfC++Df4TfhCvgp+BfIy7rFdj+YrcNeez7BrUP6vvqXqnJPUR/oAbXKgL3
r+mw/9S/hi/Ffxo7DpfpXsBvSPrqpO8In1nTYceKfS+0JO852MdwTN/JEPdC
TTXi9LfhyfjvY1XhTqob+D9gmXCJ6g7+n9gJcKnuTfws9lcNjsNj4NexKvBX
HN+Caj4Hu9nfF/D4aj4Hj8AfRvwsVpod8F8Rn5tV2PPw3/DJ+PdiL8BVyX8e
/vfqE6lvHvG1UdhB9X+osxkc2+tq26mb/0R8LbZjh9Q3jvhaPIIdhjPI71r8
97BX4CrwDPzPsFfh/yK+Ns9jL8HvRfwsOJ/yboWzo97fEOxouu2uhX819gH8
R8R1S3kegD+KuO+gOrMTPhpxX0fnZDv8QcR9mdnY/fDHEfddVKd3wZ/Ap1Vz
nX4A/hweXM119GH4s4jLpjr9EPx7xHVdx/gcXB51XWnF9arJ9fkt4ntDfcxn
if8U7lvN98iDul8jLovq9KNwe7Yvruk68A/cJeq6oz5rLfLrFnXdm4DVh8dH
/G6kZ+xppF8S8bNbfZLL4WUR9zXUB7kSfjfiZ7fKcB+8POK+jJ7Jw+D3I+4L
6pi3wQXs71nOdVvK8BPcEv66huv8r3Ah/BF8CvwL3AJ+QG0X/CMchl+q4WP6
GV5B/tGqbnOugpdG3LdSn+kKeHHEfZvLZPDKiH21QSPhdfD6qm6zr4HXw1ur
uo2fAN8J96zqsBHwHfCJVb3N1fDtcHlVt3HD4dsi7jspzRD4nYj7vqoDW+BW
lP+XGm4TfoMXRdx30j6Gwgsj7mspz8Hwgoj7ojrGQfCxiNuyp7AX4TbkV7em
7+E/4SL43xpuY36Hk1G3BRoTq8P17RD1uVUb8C/x7aK+Fmoz/oYTUbclGpOr
3cnPlo7ktxD7hPiKqNsKjellEV8JV8EfitWFT4y67ZuKBeCToq67N2EN4K5R
tz0jsHpwKuq26UI4G24G317Dx/Ad+2sSddvevw3PLdqKptF0W6v+AfHN4bv1
rCOP7+G2UdcVtYl/wSF4Sw2fox/g/KiPRdfg22I/C3vUcJrPi/3s7FrDeX5W
7GdxWQ2X6VM4L+q2WHX2G7h11PtWm/wHHIy6LVEd/arYz96zargOfwHnRt32
6B74Eh7P++UHzf1NqX4vu47naR/eLXdiZ/A8vSLmsc13sM5wDfjZ+hwn/a03
OV814ZfgYvgtuBr8AJwLH4Grw4/DLeA34Ez1/+B/sdfgE+At+HWJfx3+iPKd
UY+2DdsB71Xflr7hcGwh/AT8ezZtFnwr/CR8HB4ML4A/gS9h26ewXem+ZYC4
8dht8KeaZ0Dc89gDel/W9WX/b2EvaXyYPuSNlOVD/Nn6vjzmsl5K2PuE/Uif
ZQz+UfyZ+u2e9LfAH8Fz9G2h+iek/wV7lbA6Mfv9SfMenAV/BJ8CvwNnqP9S
32Evw1XgOfhfY6/AtWIuW4L0b8O1Y447E363k/vaTTm267FFnfzuUIq/Alva
ye8KHXRusCXw+3Abjn0ethV+Dw7hz8Dug9+Fs/FHY1vgD+GT8e/F7offgn8m
r3PhjfAHcAX+Kl0z+E34q7q+hhvg1+EX4Ti8Hj4Cv1nX29wDvwF/WDe9D/ho
1GmXYNvgt+F/6vqaboLfgU+o52u4GT4Y9bXfj90O74QnUR/exWZ08rtKJXFr
sWWd/C5SiD8bWwzvgEeR9lVsOnw/fDn+QWwavAuejv8pdiM8v7Pr30z86Vzv
A1HXxcd0zgn7i/jJXJsP8Gel3+1OI24ztpywZZ1dX2fhzyB+dWfX79nwjfCh
qK+lzslKwv7T/Vzf99iL8L/wBfV9Tx3q5Hcbfb8crU1bBo+Ej2puClwJXwM3
w5+Gde/kdyfNfSmCk/CEqP2bsVM7+V1Lc4W0TQK+Dz6J8t6DXdfJ706aK5VD
fEUnvxvo26a/sM7wZfBM/C+wUngoPCXLZSrp5HczfZtUm+27wBOjLvsi7DR4
XNRxI7GT4T5R/zZTnW1C8BlRt+XfYPlwr6jb+o+xPLh31L/1HMOaqz8RdVkn
YqfAZ0Y9VvYr1gweE3XZLyL+RHgsXBX/MuwkeFTUx9IT7gqPhn/Ut2lwN/gs
+AnyKiCsoJPfFfV9l/IoT78rzc/yNmXwVrgX53Ibdj38WdT32mvYg/DnUd+L
n2EPwV9Efa9+jz0Mfxn1vfEH9gj8fdRtWUfqwxPqP0d9L2bAj8LfRd0WtlSd
gX+Iel9l8JPwN1G3tQ3gPfC38CNwHvwY/HXU934teLfav6jL1gPeC/+j50t9
t/kvwD9FXVaFPQX/GvW2qsPPwNvhizn2vdhUeBt8Dv7D2A3wL1GXfQi2D/45
6mNVnX9a/c+oy6o2ez/8e9RlVRv6LPxn1OdCbfAB+FjUeemZdVj3Z9THrmfQ
QfiPqM+N2tzn4L+jPjY9k56HX4j62aE26074+aifRWrT7oAPR92WqM1b1clz
bvQbq+ZsNKrwHA/9xqo5IM0r/M2tflPVN7mt4S80RqGxk9a09/rWnz5GtCPn
AWtK2pnEf8e5aUj8y8T35HnziX6Lgl+F39A3xeR1OvyGvoXSN6953Ivw65qb
QfpLgvS34df0bbbmrFEXs+CX4HGkP4dnfzf4CHwF+/+rA2Vk/43Z/wnYBvp6
7eBqej8izWziT8MuU1r4UBH3NfE1NXaEbSb9Irg+/lDSXIn/OpaTzq8tfhb9
j1eIewOrhx8hrDpxx8hvA3kvwF7TttjN9IX/hDOJr4CT2I9w1Ur9yEF7St9s
D1wF/22239jBefynbwdJ+wfl+YkyvghfCF9Hfi/oNyV4U/o3b80pjVX4mzh9
G6dv3vp08RxQfYOkOaDLu/ibWH1zpDkXa7r4m2B9G6xvXk/t4m/49A2TvuG7
Vd9H0mcqjPsbxgFdPGdNv5FrTtgHXTwHSt8saI5SZoXn5Ok3fc2pq1PhOWX6
DV1zzr7s4jlY+o1fc6p+0veRCa4H13OW2tfOntOgb6r0Df8s4hvAj3JuH8Fe
5djD8BkR1zHVNYUp7icsmD7/mzhf2+BApdNvgXvpPRP/Y81viTjPhhr7w1pp
/Iuw5vj5lb5W8TQXVPranpHevi72C+d+cbp+aHulVZ1T3QvpG0h4LnkOg6/C
5mU6rEW6fmnbE9py3oirA4/u6DqiuqJttK3Csiv9DZ++5dM3fu27eM6L5r5o
jkZJF39zr2/v9c19WNeT63WAPlYF98y35Z4zrLnDmmPbhPhFeqYTHyf+k3I/
4+vF3N/Vs1/P8Ieifl7q2a7xzYejbu83dnafsW7M/V31JW/TeCrchvzeIb95
Gu+M+ff0kepbarwz5t+LJ8Ipyjci5t/Tp8EvR923UZ9oDft6Meq+nvpod8Ef
R91XU5u+E34t6r6S+oDr4Fej7ruoD3g3/ErUfRX1AdfCL0Xdl1QfbDV8q8Zz
2X825X2y3H3k+jH379V3XqDxabgx8Qfg+RoPhk+AH4IXanwbDsGvwD2jfvd/
G2vayd8EXBnz9xf6VuBmjefG/P3FReWuzxur+55X/VMdUF1oSf35Q3OdUr63
PyTsE/x3Um7rarTjuYX/Vsptwc/Ef6q5YNjhIrdp/+rbUfJ8ER5O/amNn1Vp
vwfxl7OvGpVu69SmqW1TfEuNt6bTq81S27UbO05+76bcdjdh/5+nnIfy0j4P
w++l3Pa3J/6LlL8Z1bej+kY/1cXvFIGY37f0rqHx8QYxv2/lwB+k3NYPYvuv
8Y+m3Nb3gb/Cfz/lZ0UK/hL/w5Tb+nHwNykfT5jyd+/g9nuuxsdj/l7lsnK3
94XEn5o+Px+l/KyZxfbfpvwM0LNAz4BD8DVsW4N3x6uw7tTV06J+t1YfKZey
nx71u/fLWBP4UdJvznV9upn0u+Fdua4/c+Gn4J/hc+Hb4EfgtbmuTzeVuA6O
xl9c4rq5h/jHcl2/5hH2OPxiru/X+fAT8Ju5vr9v1fbwh/DJ8AJ4L/wVfAa8
EH4M3p/r+/OWEtfhK/AXlbhuv0j8tfB72F2EHYo5/nlsJdwFfrABbWtD6hac
gJ+D28G14ST8MtwJrgM3ifn94X3sq06+h5T/khLfW9Ni/jblDaxvidugJcQv
L3HbdDjm8/EatqrE99gM/KUlvvf+t42Bl5W47ZkR87c1X2L9CHsYXpDrcz4H
finm7T/DViu/mPf3B7YWfiPmY+3YhGcZfAR+BM6D74Ff1W9DcAZ8N/xmzGUr
gzfAr+m3G7gWvA5+B/4ePgveDL8V87ntCm+EH4Svz/U1m6XrAc/O9TWbDb8X
876GYPfBb8dc9h7wJvh1eDvcAF4PvxvzsVwAb4Hfj7ksV2Nb4Q9iPhb9xrAd
/jDmY9VvEPfDH8V8LPpNawf8ccxlvRvbqesT8763YLvgT2M+tgdk8Bcx7+sl
7GH45Zivj87BGjgFv039SFI/suGjMZddv4lsgz+P+VifxR6CP4v5WB7HHoQf
gMfnus7PhCvgJ8ivgPyy4Kkx36uHsT5wFO7XwHX2OPWvA9wZ/w7sX7g93Ar/
JuwfOAKfjn8f9h/cDs7Hn4r9DXeEu+Gvw47BMfjCBi5DRol/61tKXf8T+5b4
wpjrvrb5BW4F/xBwmX6Di2JOqzx+h/NiHn9Rmm/g1nAV4oZif8Bt4Yb4E7C/
OvmZqvYpUeJn7diYv0fTmNdJhI2H/8vxN2OnlLgNFFeUuG1sQ3wWeY3A/uzk
Z9JvxHcp8bNqXMysbzROJqwXPKyhvyHLg8+Axzb0N2T58JnwlIb+hqxZiZ/x
+v4sWeJnf9OYx6M+x77u5N9a7wr4GL/r5N8+NwRcpu/hE+HqDb3PAHn0gLs3
9DdeQfh0uHdDfxPWBO4GH2PbgXB9uGfMvr4pawp3hb9p4G3qwWUx1wVtUx3u
HPO11T5rwCUxX/uPsRPg0pjrivKoBlfGHKcy1dXzIea6rW/ccuFTY24L9Y1b
Y7h7zG2lvllrBBfATwdcB3/ieMPw6wHX0Z/hEHx/wNf8B7gF/GjAdfJHuGXM
51J19lc4HnNdUZtchfyLY762apOrwifB9Rr6mjWAy2Ou6wqrqe9vYm7bdQ0b
wp1irmu6ZzPhU2K+1/RNY47aaLh1Y+oSNlhtMNwcfzo2SG003Ah/EjYQvofn
5d91/M58DeVdCg+A92CXwYvhU/E3YUPg9fBPdfxOPR6eEvXYxpNYL3gd/GUd
j0GMgzfAdbI9BjYR3gzH8Bdjk+EtcBf8ldgUvd/CjbI9xjYJvhfOzPaY2QR4
E9w822Nm18Kz4QPsuz377A/fCG+F68Nnw7OiLlsYPheeA78Cl8DnwYvgFP4a
bDB8Q9RjOe9gveEZ8Hr8GsT3g6+PeuxIeZwJT4167OsTrA88E34Iv4nOETw9
6rGn37Cz4GlRj4V9i/WFr4t6LEjHcAZ8N/xBHY+JjYWXwH3gndhQeC38Rh2f
szHweVGPNZ3H+1lr+Jyo+7pJuCV8btRjV93hVvCAqMeuBsJt4P5Rj3X11pgd
fH7UY2HDsLZqbzt7fK2djpX2om/U3x4HCWtBWD/4ObgdHIbPjrrv1QkuhDt1
9nhdex273l2jHjvUOe1B2LVRj33pmp0OT4567EvnsCe8HB5Xx8d8BbwCvq6O
z9GV8Oqo66rqxCh4GXwVfBi7HL4dnlXHdXIYfAd8ax3X4avgO+HldXwPDIfX
RL2t6uhovS9EXRdURwbAK6OuK6qTV8N3RX1tVGdHwquivldU50fAC6KueyrD
pfDCqOuqyjAQvi3quqgyDILnxtz36sL9eYGeIfAHenbAF8I3xfytse7xAXom
xPxsjcHn63uXmL/d0z1/nvqQ8E/wOfDF8J0xtwWfYsPh++DCXPdxroO3wh1y
3Ue7Hl4Zc1vyHXY1fEfMbce72FXw7Jh/y1Gb0h++MeZvo7XPs+GZMX/7/LfK
AC+N+VjuwS6Dl8R8rCuxofDimI9lMTYEXgFfjL8XuxJeHvOxPIxdAS+De+Fv
wy5XHxbOlI9dCs+K+VtshZ0Lb4Gb5rqPN0XPwJj7psrjIvj2mLc9iA1Tnz/m
sqsMl+h5F/VvgarzQa7XNuIrc/3OcAPx98N9c/2OMQ2+O+ay6xyPhdfHfO60
zXi1vzFfi9Pga+BgzL//6Jnzpdq/mM+98pyg+hB1W6I2+kLib4667VEbfb7e
n6Nue3SPXALPj7ot1D10MXxL1G2Z7pGLVN+ibovUxlyg9jvmY1cdGMf+1sZ8
rnXOxsDTY/4WXnXyLHgHfH6u34mmwzvhwbl+p5kB74KH5/od6UZ4MxzIdZ9x
MrwJrpnrNNfCG+HjjZ3HJHgD/Htj72MivCbma608RsPbYz53esebCq+Kue5o
mxHw6pjrmvYxCr4r5rqmfYyEr+Md+OIQ56/U8201pnU5fFqpx7o0xjYK7lHq
sbfXEv52bDHWQOMj8G34C7F68CvwooDD6sOva/52wH1QvU+/mvC2ShOA39R8
cvwVWC58RPO5A96mEfyF5lvjb8Raw58n7KtPVgS/rfnm+HdgTeA3Es5LeTSG
v9T87YDzaAO/lXBa7TMIf5ZwXurn6Vu39xLu/6kfqG/v3td88kA6jPRHNX89
4LDmGh/Q/O+Aw0LwO5rPHnCZmsIfav53wGlawJ8m/C3dPVhL+N2Ev+3TNnka
f9D8dvx1WFhj0QmnVVgh/FHCccqzAP4L3oO/G+sC/5mwrz5ZOfxHwr76aWM5
np/gXfBOLE78z/ADAYcVwz/AOwLu40XhHxNOq7AY/B28HX8b1hH+PuG06heO
0fs6vAC+Fcsm/h749LrUH+wDnoX3wj3rOuxD+BA8P+B3DI2/vJRwXVIedTWX
JeF9bcU6wF9pfn7A17Qt/LXm2wcc1g7+F34C/3EsqfGVhP3HsAT8d8K+zlkF
fBx+Cn8v1lXvIgn7T2KV8LGEfeWZgn+HH8F/GCuDv0m4bCpD+3J9+Or+s/rR
4zQWS/yDAZ/jTnqXSXjbh7BS+NeEfaUpgdcnfK70m+ZRzk8V8tsXcJ4nEp8J
78d/Bju53Hpmr4S5D8PWL5M+2jv4b4ethyY9zM803y5sfUfpnSmtftPQbxvS
w3s37G2kpyY9tlfDzlP6aNKHex3/tbD106T/diTsMOnFSc/tjbDDpAcn/TXN
XVCY9N2kv6Ztlaf03aTXprK9lR6fl97bx9p3evxdepQq6ydh69dJX69qIeeh
0HpX0jfUXIHWhdZzkl5PS/zCQuv3SB9LaTMKrYclPTzlpX1IT056WYo7Hra+
lvQ+31fZw/+vp6e5Fh+ErccnfT75R8PWD5T+ntLqnEk/UPqCilMe0guVHunn
YZ9z6Y9Kb/SLsMOkTyo9ty/DDpP+qPTgfsL/MWy9M+mBaS6IwqQPJ/2wH5Q2
bL0w6aMprcKkJyZ9su+0r7D106QvprQKk15ZNerLc9SVZ7Hu1Jea8PP4B7Ee
eldP2j+AnQafkHRa1bFT4OpJxymPU8ut16Z9fRO23pz06DSXRcckfTrp0Snu
6/TvJ9Kr+kNlDVufSnohf4YdJv0q6cX9FXaY9EOkV/d32GHSj5NepOa6KEz6
ddJH07X7L2x9PentyT8Wtv6c9Ph+1bnQNuRXNel7RffQSeXWN/kt7DTS65N+
nbb9N/37kPS0VFalkf7JBu7HXnXdZn3E/bgRPqOuwz6GN8Fn1nXYJ/CT7G+v
xu6xujof0q/QWCr2Jvufm7Q/B3sDfiLptE9g2aSfKn1T/Cka4yT+8aTjHsfq
qLzSs8K/A/uK+JXS9wo67Gv4dvh2/BXYF/AdSadV2JfwY0nn9RhWW7+/SW8s
6DFE/R5znfR08Cdiz8JTkvYnYPvh6fAN+Ndjh+A50gPCn6kxUfgm6S8FHfY6
PC3ptDqmF+Drpb8T9Jirxl5vSPpYFXYQngiPwx+LPQVPTnrf12DPwNcm7Y/H
9sETkk47BtsLT0o6Tnk8Da+RngX+GuwHeHXS/mrse/iupH2dg+/gB6THgf8A
lsn5eVB6HEGHnaDfB6Wng78e+4X0u5JOuwurSvy6pOPWYT8T/5D0OYLOoxrx
j0jPI+gx3Brwo9KDCjqsJrxbelZBh9WC9yR9rRSWBT+c9LYaB57M8+XupPd1
N/YT+1smPRn8pdin8GLpM+Hfhn0IL5feWNBpPoPXJr2tztGP8Iqk647SfA4v
TTovjUlrLHyB9F/w52Pvwbcm7d+CvQvPT9rXGKvGwpdIzyPoMnwE35x03Vcd
OQIvSrpsC7EP4IXS+wh6H+/DtyUdp7Cj8Oyk69qN2KvwrKR9jaH/71i89HqD
rqOH4ee4P+dw78/GqsHPwDMDHvPT72n74VkBh2XCB+CbAt6mOvxswtsqzQnw
QfjmgNPUgJ+H5wYcVhN+Cp6GPxX7j/ZgHzwDf3pAE9K4fvA1+OOxX4h/AZ4X
cB61iH8EnhBwml+JfyjhtOOwn+EHE/bHYj/B2+Gr8YdjX8Ob4d513SZ9Cm+B
+9R12GfwtoTTXoV9BW9N2B+GfQnfD48IOM9v4B3wyIDDvoXvSzitvqnQtxV7
4GvxJ2F/wLvg0fijsO/hnQn7yuM7+IGEy653PP0+K329VoV+hktvb3fCeU3E
fif+MXhKwL/Z6PffK7i+g7i2A7HtnK9h8BD8wdgOeBw8En8E9hh8edJpL8W2
wVfBQ4PeZid8WdJx+oZD33KMh0cFncfj8I3wtKDr1IvwTHh60GEvwdck3fbo
NyH9VnZl0mVRGe+HR8PD8a/SPQ6Pga8OOmw3PDbpsipsD/wkx3sDx3o99i/H
uzfhuqSwY/Dj8HUBn5O/NV8m4bQK+wd+OuG6pjp4HD6ccF9cfew65H81+7uc
fV2GPQCPSrpsw9QmwY8mfO5VB39j+5FJx12JPUz88KS31TncBY9IOk6/yem3
u51Jt4U7sSpdrC9ZVOhr3CGtnxfGLyi0Xp70ym6QXlRa7036b/KvS+u7Sf97
Mv61IeuDS49tasjbSN9Met5TQk4jfXDpdc7An57+fkT64tp2Uvr7Euk7SYtk
RFq/SHpFE/CvCVlfVHpOw/GvCllfVPpw0taZmtZ/k/6Rtr06rXckPTqVVWWQ
nrj0SbXtsJD1IaVvJa2TC0PWq5I+6iUhv3Pr3Vt6kkp7Zcj6kNLbOjfkb4b0
7ZD0lbSv4Wl9Kelp9Q85jfS4pO81QFo5Iet5SQ/s/JDDpPclfawLQg6TPpj0
s1QWhUkvS3pg2lZ5Sp9L+lijQ37n17u/9F7HhBwmvSzpa40NOUz6r9Ina5if
kdEg3/pY0rtqhJ+Tb30q6RO2wA/lW59Ren518GvnW99O+lSN872N9LGkf6e4
rHzr6UnfLjvf20j/T/poAfz6+da/kz6X9q0w6aVJX7BuvreRHp70+ZRXrXzr
30lPqxl+fr71saTH2DzfYdLXkp6kyqow6TNKH2xcyMcsPTHpYY0POUx6YdKn
Vd0Zn9bHkj6gtJAmpPWvpLddQV5d8q0vK73YRL7DpL8t/a8m+MF8fw8l/S6V
LS/fel7S47005DojPV3pfSmuab71waTflZvvcyh9L+mHKU55Sk9MeoE6V/Xy
/f2U9EevCHmMR2M90kOVlsrQkPVlpWe6QNc+ZP1I6Yveoroesp6p9E3lz8U2
dbHepNLOD1lfVPqUc/Bnh6xfKv1RxSkP6ZNKf+wu3bsh66dp/YMd+PeHvL6B
9KnX4K8OWY9a+tTytY30yqRHeZvqXsh6llofQdtuD3k9A+mV3hRyGaSPKf1L
pdUxSZ9V+r9LdK2wnV2sZ7s05DDpAUuvc1nIYdK3lT7n8pDDpN8pfVNpY2kf
0kOVXuaKkNNIv1P6dtKuuiNk/U7pEUu7SmWWfqb043TsK7E9Xaz3qbS3h6y/
KT1O+cpT+ptar0HHtg073MXrS+wM+ZxpvQitR7Er5DCtNyF92Fn4M0PWL5ae
rK6FwqQXK33re3VtsGe6WA/0xpDbTOkbS597o44tZP1q6SErL6WRXqj0mwfh
DwxZD1r6xKo7Q0LW35Uer/zBIev1Sj9aaVWHpSctPV/FKQ/pP0sff1PI+5Qe
uNYn2BxymPTypaetsqjM0uPWehoP6tqEvN6G1gd4KOQwra+h9TgUp3Oi9Tmu
Svnc3Ry3fo7Wx5B21n0hr4eh9THkbwl5PQ6tzyFfZdD6CNIvlzbZupD1z6Xn
q7Za95D0e7V+wdqQ66z01KWXrrR3h6yfLj11+Uqj9Q2k36e2UW2m9Bylz6m2
qWa+9UGlv1iIH863HmPVMupTkTUspGWRCa8vssaFtC7+K6W9KbLmgbQPpG/e
kGdrg0Lrkf8rTYQia3pI20N65YoLFFpPXPrqOYXeRnro0ntuorhC66lLP13a
Do0Krbcu/XX52iYvrU+uvOoXWg9deuzaNrfQ3+MekyZIkTVMpGVyHJ5WZA0T
aZlI3++XPNrxPOtJSl9S/k951reUnuwP+N/nWT9WeoK/4f+a/t6wCudjUZE1
OqTVIb3gP4n7I60fKH3a3/O8jfQHM/S9a5E1UaSN8g/luajIGiDSAvlbmi5F
1vCQlof0CJWX8pC+rfTfdaz1Cq0Xr/Ucmhb6nLVI68krrm6hv0/Weh8x/Gih
10/ReiryI4VeP0XrqcjvWOj1NrQeSLzQ22h9EK0/015jW4Vej0Xrs8hvW+jv
aaVvrrEw9bE6pvWI1bdqUejvn6Vn3By/WaH1i6V3LG0NhUnfWPrc+bqWhdbv
1vo6HQq9T613o/VAVDaFdUrrISsvbSM9b63vIO2RzEKvh6H1KqrjVyv097Va
P0HaIXUKvZ7CerhGodNoPQutd1Gz0GF1K7y+R61Ch2n9C63HoG1rF3r9DemN
q6w651o/Q3qnP+a5jkhvWOtzqCwaM6yVXr9D22YVej0Pre8hX/vQ+iHSU1Vd
Ux7SS5X++V95rkPSm5Y+6995DpMeuvSn23Aztc63/rv04OUX5VuvXuu/tMz3
PSz9VOk3t833NtKrll5qq3yn0fow0vfugN8+3+u51NT1xY/QXk2ptJ5wDbh6
vr9XlJ6w2gqFSV9Y6wFF8Dvme70YrQ+jvJTHoC7W01fZtE/ps2p9GaXVPqUn
rvU9ovnOQ+sJaT2POH4s3+t3aP2Q4nyHaX2PANwJP0r5rqv0+isl+Q67qovX
LyrNd5jWY9H6L2X5DtN6RtLbV1+oPN/r2Uh/Vm1dQb6/39Z6Pp9yrj/J83o7
Wk9EZVEZtf6I1sPRtp3zvf6E1qOQr31ofRnpuWssWO8Y0ufW+j3K6+P098Va
H+hz/M/yvL6P9PHVOB7Psz689OX/wz+W/n5Z+vGKU5j05qWvXyXf20hPX/rW
apu+y7M+rfT7q+Y7jfT3pW96An5mvvX2pff+T57rlPR+pdf+b57DpP8ufX6l
VR7S/5cea7V85yF9VOnhal/f5lm/XHrm8r/J8/fVWs/qA/yjeda3ll73V/hf
5nl9I+mjf53nMOl3a32kL/J8TrRektZDUlqFab0krcf0Ef6HeV5vSesvydc+
tF6W9LS1r/fzrGcrvep38d/Js5611lPSudY11fpM0ut+L89ppGct/Wul1ZwK
za2QPq7yUhrpee9I+l1yR1CCVzyvkvbvx47zvrk9aV/fHP5X7muma/dDib9F
7049zWnGMxJrRNt+IvyFnr1woNTPED1Lvi/xt+wnEf8j8WcT36DU51Tn9rsS
f8v+d4x61ZT+LPY8YcfgU/A3YIfhf+EE/l3YIfgvuAX+jdhB+B+4GH8p9gL8
H9wf/1HsRX3vxP7/0r3K/huy/67wEdUluB58GlyEfzOWC/eGR+K/gjWH+8R9
rO9gIbgLvCzfedaCu8FH8U8kvj58KtwMfxrWGE7B+/K9j2y4Ej6k+w+uCyfg
Hfk+p7XhJLw733nUgU+BazdzmXLgKvAYju117BWOLwO+UseOvQwf5/gvxX8a
ewluTHy3PH+f/TlcLe5z9Sd2BD4h7nP/g/KEG8Gd8zzf4DM4M+5z/Tn2GpwD
R/I8P+FTfV8A98vz/JMv4Tx4RJ7XkPqmxG2E2opvSzw3oQnxF+Z5fslXhOXC
p+d5PsoX8O+Uv1pTH9Oz8M8xa2moDjwN/xKzdobqyD74D7huU5+T5+Cq5DcZ
/33sVfhP4nObOuwA/FvMWi46R/vh72P+tlVpnoC/i/nbV+X5OPxtzN/GqkyP
wb/GrOWhOvYM3Dfua/0J1kJ6WDF/G6s6+RTxP8T8bavq7JPwjzF/+6o6vxdu
yvZD87wG2df6vjLuuvok1oz8esV9b23F8krdP+vBZf+iNfdTmfuzZ8F/wQ3x
87B9+L+35xlV5v5ZV/4dISyAn19m/zjxRWXu/15AfO02XFv8XGyK5moRX4Af
xObD78Jh/CbYavhTuFDzy7Ed8HdwyzLr8e6mc9qsyHp4jTXHhfiDxLfAb1bm
stfswHNec8ekwYI/pyPHgd8eq4RnYp3K3L/VYeiY6pe5f07S/91nPc2lwC6s
yn1D+nb4zct8LgJwG83PKfOxNYXb4nfETtRcMDLphd8Ze7MG9xdh5fi1sIqa
vPdoTpDmT2j+VTX6InAEvxr2BPvrCncos97r9gKuRdh6p9KjXQL/kdZ3jcHd
uZ836hkHt467/esN/8H1bhN3e3ke/CfcNu72dqDaGLh93GMNY7F/4KK47yfl
+XuJ+zDqy/xY4rkYFXHvS21GFvvrEXdbswgLwqfH3fbdiTWBe8bddq3HmsLl
8Px8t9k1Sz3Gof3/VOK5YxpT0djKzyWee9Yu7v0Pw/4mLB73salNq1Lqfpf6
TsrzvxL3c9S3URt6XN+vxn3savOqkr5T3MeuNjNT1179tny3sdXh0rjPhdrw
anCHuMujNP/qe+W4nzUPYfnEd4Zn5vsZVQMuibusaoNPUF2Ku6+kNMfYviHc
Ks/zqz6BG8D5eZ5P9TEcgLPy3MZ9BA+DxzXnPQvrIr1E9eOaW6OgQnqR8CD8
Z7DO8JXwVfiHsXL4cngA/h6sDB4Eh/FnYXF4INykufOMwf3jPjaFFcHnxd1W
aJvW8CVwjebeRwQeHndeX2IJ+Ny425L6cCu9y8J98HdipfAQOIW/ButUav3o
bOry6LQes/SDf25BPgXWf5Y+8FfwGQXWd5b+9An4V6T1oAfDJeS1HCsutd7z
P6S/pMD60jfFPXZSs4X1yofCp5J2E1YCz457bOn3kPXK58Q91nM8ZD1z6VeH
pLWc1nceEPezW/tsA58f97Nbx9QWviDutlr7aFfqMWyNZZ9e6rmTGuPWWHfP
Us+d1JicxuZ6lXo9nTFxX0utSSS9dY15qXxnlHq9rNFxX0vNt5S++9i4r7XW
yJJ++zVxXwutGSo98HHxdN0JWc/97Ljvzf+wQnhU3NdG8zmlJ39j3OV9N2R9
+Jlxl/fTkPXqZ8Vd3u9C1pu/EP62ma9xe72bw781c53rAF8c975URzvCl8Zd
N1Sno/DVcV87rUEm/fsRcdcNzdeU/v3IuK+V5o9K/35G3GPdr4asTy496Te5
thUF1gOfHvdY6cGQ9aY1ZqfreWap17eYFvdY/t6Q9cyl//9YC19j6ZNLz38/
3KbAeuRaL+BFOF5gPXHps1fCa1t4/QHpt5+Gv7mF1yeQvntf/F0tvP6A1gM4
v4X3ofUFzom7LdQ91LLU6w0MbuF9av0ArVewoIXvAelnS1++FH9FC68foPUH
xrfwMUs/W+sfzG7he0T62VqvYHgLl1nrG/SLu23WNQmXWo98FceSEbaedu24
+3rqk71Le1Mj7r6x2qA34Zpx93XVRr0F14er5LlP8SFcPe6+s8LegGvF3TdU
G/c2fFbcfV/VkQL2lxV3X1J9vHeIz46776c+2vslXi9Bx/pPWq+9btx9R/UB
jxJfJ+6+l/qc78H14u5rqs/3QYnHryRnrT5E3TLr53do4XOq9R+kb6+6o3Mq
vX7pwavteS2try69ebUtz6f116VXr7bkqbQ+u/Th5+F/n9brlh696t6qtL67
9ODVVnyW1mOXHr3qzpK0frz08RurbUvrzUv/XnVtXlpvXutdqC6pTZSevvTp
lfa9tJ689O7VFm5P679LL19t5SNpPXmtf6G6p31If1/rPeheVp3VegLS81fd
L2zh9Qmkz657RedI6wtofQrd66rTWo9A60voXled1noFWv9BbanqmNbD0PoP
aitVh7Vehtbn0L2hNlrrA2j9g0AL11mtl6FxXY3vKkzrIWi9CLW9uke0XobW
T1DZVKe1nofWizhEfy9aZL1jrRdxBC4vsp6x1oc4Cp9YZL3jxrxf/pxDfwIb
wPtlo6T9H7Hz4Foar8ixZoC0A3LhX3K8zflwlt5/c5ymF1yk8YBGtEfYVXBL
jRfgV8GuhNvDWfi1sNFwG7g6fjXsarh10r7yGA63Sjov5TEMbpf0tjWxUXBO
0mX9AesPBzR+kOM5WZr/2wGu3cj7HAN3hOs0cthYOAJnN3LYOLiuxhPY9kus
D1xb4yk5PsYz4Oyk477AesP1NN6Q4236wg00XpLjMpwDN0y6bAo7F64Pf5Pj
bc6C6ySdl/ZxJtw26WPTHDPNNStM+txlYFfA4aT946S/HF6X8LeU0omRFuhA
4k8kvhu2gfjB8Mn4J2Gbyq1fP5Qb/rm0vvcQ4k9p5DSby61/34+4B9P63dJ7
HyHt7rSevPSW78A/ltZ7lj78VGntp/Xkpe8+QVrXab156eufjn9fWv97KPvr
3sj73ML+BiVdNpV5I3xp0mXvit0LB+Ffc1znLoCbwL/neI6c5s4VJH0uNMdO
c+2awn/kOM3F8CVJ51WJ3QPnwX/mOM0lcDP4b/y/sIFwftK+0lwK94M7sW0x
djvcXONbOd5mENwCPob/LzYEDiXtK81guDccZdsIthTuA8caOWwZ3BeON3LY
cvhkuCV+ITYX7gYX4LfA5sBdk/ZD2Gz4pKTTSuP+Zrgy6bjm2Cz4xKTjpIM/
nvpxCtyqkfcxj/g4HGjkOYOaO1gOB/FzsRvgLnDTRtbIl15ABZzXyGHT4QSc
38hhM+Ak3KyRw26EU0mXRWEz4XuSnq+rebuTKM+98Iagw34jfgO8Meiw3+GN
8Kagw/6Ab4HnBv3N4VvwJnhz0Gn+hLfA9+Fvwf6GNyftK81fcAyuR1nqYtfA
98Fbg97mH3hb0mNtmud7LeXbCm8LOs2/5davv426/Gta37uY+AaNfA4naXwO
zsFviE2Gz056fQCtEzCB/E6FW8NF2Hziz4FLGznNnfBZSdc11YkV8IVwEj+B
3Q33THp9Aq1TcA359YDbwm2wBcSfmXRd64gtgc9I2u+ALYZ7Je0rj0Xw6XC7
Rs5jIXxR0usbaJ2DieR/cdL3jsLWE39B0mWpwNbCpXCjRj7mKXAZ3LiRw66D
OyddlxR2PRxN+tyrzR0Pd0/6XKhO3gKflvSx6BzdCp8Hl+N3xu6Cz096312w
NXCnpM+1rsG18ICk47TNarh/0tuWYavgc5P2dc5XlnvNaq1xsjD9Pa3Ww7iJ
a/tNWs9devLr8Ku3sn6/9NxvKaRNL7T+vPTg79L32y2tLy+9+Mnw+4XWj5fe
+434nxf+v978GPzXC63HLv37U/A3FFr//ZO4f/vSPqQXr9+49FvXxlJr/7wT
97fliULr538cd7z2IT156esrTmWSPv27cX97rn1IX196+lfiv1BovXjp8/eX
X2i9eK0Xo7ET6cto/RWtt6K+21lhr3+j9XPUV+sR9vo2Wm9GfeMhYa8/I/3/
M8nr/kLr12t9HY29XBD2ei/6zUy/nd1Taq0a6f1fCj9daH17/aaq31Y3lFr7
SL8x6rfGe0utjaT1dFqGrV+j9Wm0PtNGrk3tIq+P8F7c32arDFp/4Gjc3z5r
H1pP4ESNSXWkPcK64qc0hlaNOgRXpseftnWgDcC64MfKrN24LT0epTDFLcRK
8ftVWoN4WSbnDC7GxhJ3B/mdU+bfp+lq/++YXXaZf3+tleExuNpl/n1WU9k1
xldHY4eV1lSeT35Xw6don+RVjp0krQzsEvxLpSmCPwBLkj4lHVb8D+I+v7rG
Wi/hw7jPn+qc1jf4KO7zqzqq9Qzej/tbctUBrc+g9ZbUN84Le30grd+1g/Ob
U+T1L7Te1z64qMjrb2Sxz1U1eTZSnrPLvJ6T+t5dw17fqKbKJH1Z4vvin4lN
x5+B9cavjhVwrEPhnmVe30nvDrrGWi9J6zvp3aJj2OsraX0nvXuUhb3+ktbP
6N3KZdT6Ylrv57xWHvPU+mNaD2hgK5dZ65Np/bJhrdxH1npqWu9EfaF2rbwe
mtbnGNvKfWatr6b1wVbjVy3y+iNab6h7K9c5rQem9drma+219PprWm9smdYS
Sa/fofXXprRyn1vrsWk9FPWF6rXy+mpa30F1v1VLr9+j9XciLf2M0fooWo9C
bUm3lv+/3o/S3pRer0frGXVu6T6Z1r/Qeg9qWxSm9Y20PoTudeWp9Xy0/oXa
IvXJtN6R1tNQW6Y+n9Y70no+WS3d59P6PlrPRX3BYCuv/6b1fRq2dB9P6/do
fQ21fepTaj0krfeT39J9Qq0XpPWKVPZ16fU4tH5aspXPqdZb03pE6jvqnGr9
Js2ZUfu2ptRaV1rfSm2L9LW0npTWj1JbIv0zrSelNlv1d12p23Ktr6W6J/0r
rWelORpqD+4utfaV1u9S3ZFeltb30npYquvSx9L6UlrPS3VNzwOtd6U5E2o/
1pdaa0tzeNSeri21tpbW+1JbKL02rYel9cLUVkqvTethaX0Pte06p1ofSeuF
6NmiOqv1XrRek/rWnVp5/T2t16S+s86R1pfTeiLqa6hOa/0qrbeivrfqtNa3
0vp8ujZT0uv7af0+1a2x6fVltJ6I2mJdM63HpPX/VNdVZ7W+oNYLUduva6b1
mbRejZ51w9Lr+2l9QJVtWXr9PI0Jac3DLunvuzSnUmsyajxK33tqTE5rIGo8
TmN1ep4/Q194f477J+qvyH82x/0N9YcP4R/Ocf9X/aN9Od7m1nR/6EX8l3Lc
/1Z/Rds+h92W7l+/kOM8/q8/rby0zYp0/+cg/vM57g+pfyRf2yxN94e01pLS
LE7397Wvl7E70v2NN/DfzHF/R/0f+W/luD+m9725+PPS73d6X56GPz39Pqz3
vTn4N2H90u+DSntL+n1V79vzdazp92/1T17Ffy3H/RX1D7W2lcJWpvuD2vfb
2Lp0/+npHJ+z+en+z5Ecl3lNuv+jvF7Pcf9J/Sn5SqP+UaTSZZNm1k3p/p60
et/N8fuS3p/kv5fj97EYae7IscaT9Ez0vr5W5yLH7+96n5e/DhuRfp+VFtk9
OX5fj1c6Thpl0k/R+9PtOc5zaPp9b6GuLXah+ouV9qXhJX0UjVfoXC1Ijz9o
PEL+wvT7od7Pluvap9+/NB6xJsdl/L/xhNU5Dvu/8Ym7chym8QW9P7+PfzTH
76N6P5X/QY7fn/U+Lf/DHL8v6/1Z/kc5fp/V+638j7H7yv2+9VSOr9Et6fe7
vTkOm5d+f5VW1sr0+7zef3WuVQa9v+t9X3Grcvz+r/c9rY2mPPR+qPEBxekY
NL6i92NpnS1Ov/9qPERaaKqjGo/Q+MYs/Nk5Hq/QfINjuTxHcv09v77vl388
1/MN9H18Nd59qgf9/bzmG/yb6200P0Hf1yuuRtDf/2u+wT+5TqP5CJqflCKu
Muj5N/p+vg9+36DnE2l+T1f8bkHPJ9J8HaVVmOb7aD5TMug8NL9J8w20r5pB
zy/Q9/nS8lIZ9f1+J+pIZtCacdLX0vyaDnDHoOffaD6O/EjQ84U0f0h+NOj5
O+VsEwtao096WJpvkQXXDnq+hOYz1Ao6TPMvNN9BZVGY5jdo/kHVoMvwYLm/
7+gd9DFrvoDmc+jcZgQ9P0PzDaoEvY3mK2j+huIUpvkHGl/StVIbovEifR9y
ZtB56nsRzec6C79f0PO3NP/tfPwLgp5Pp/lVA4IO03w4zb86L+gwzbfSfL6L
8C/G6nXx+25P/F7YsXLP37sw6DSa76fxqhspy8wcj39pPEy+6pTGyzQeqLZv
Ro7HyzR+Jl/baHxL8/1UNuWp+YB6fz8V/7Sg38/1vi6/R9Dv73qfl3960O/n
mm92Nv45qpNdPN9M2m79g55fpvlsOhdKo/lo+n5GWmw6Z/qeRvPRlFbnQPPP
9P6vvHXMer/X/LcT8U/Cfi33+EP3oMuo8QXNh1Pd1TnX/DmNV5wSdBqNT2h+
nOqy8tD8OY1vSBtOaTSeoflf7YOuk5rvpfEq3atLcjwepfGnpXqW5Xg86gb6
H5fRP74c26hvAeDB+EOwe+DJFV7rRWHr4evhoZneZgM8Ab4Y/xJsjX47r/C2
SnMvPLXCeV+BbYKHw/3wz8aW6l0GPh//AmwlPB6+EP8i7C74mgr72sdqeGKF
93UpthaeVGF/YKbX/7mywmvR9MUWwWfDFfgJ7Hq9T8FdMh12HdwHLsPvjF0L
n1PhtMlMrz90HlyJ3xWbrne1Cq8VprBp8PlwN/wTsRvhy+Ez8Xtnen2jq+Cz
Mn3MS+DL4DMynWaBvj2Am+Ln6Rj1LgY3yXTYRXDfCpetHJusbysqfGzKczE8
Aj4H/1xsOTwHHok/CtsBz4ZHZDrsfvjGCq+9Mxzbqm954dH4Y7Bd8MwKx12N
bYNvqfBaPuOxh+CbKpy3ttkJlya417M4D9jwzpzLhP0LsKvhzgn7F2Ij4LkV
3tfYTK8vNavC+1IZt+vbkwrv6xrsYfjWCvsTsEfgUXB//PMyvR7SmAqvLaQ6
dCc8ssLnQmlWwOMqXLdUp1bB0ypcF6/ENutdscL+sEyvP7UYnow/BXscXlDh
fU/EHoWvrnDd1TlfBi+scNwkbDe8CL4203k8Bt9W4TiF7SnzeLDuPfUhNL57
VoWvrerkFH2bU+G6dBI2s8y/H2xSXyDH41ka35K/JcfjixoP24m/K8fjX/r9
YWOOt9HvDRofU9wDOR5v1fiktr0PmwAXV9qXhqv03DS+eD+8I8fjbRp/k699
aLxN45Hb8LfneDxMv4+or6k+pn7P0fiu9vUgNrXc48mP4T+e4/FljTfLf0J9
1nL/3qK+2705/r1G49vqW6nPpvFujaer7VKbpfFy/b6jtBty/HuLfn+Rr2PW
7y0aL34E/9Ecjw9rPPnhHIdp/Fjj13tyXCaNb2t8T8eiY9Z4qsaTd+c4jca3
NT4tLVvlofFojT8rb6XRePOACrcNagNmlHm8W1q4Okcarz2J+LbEtcv0eMul
FV5b8DTsZvgi+GT8U7DZ8MUV9rtner2zgRVO2wObC/eGSzPdZk2CB1U47nRs
HjwE7onfC5uv8ZAKr3WobSbq26kK1y3tcxY8uMLbaptb4KEV3lZt1K1wosJt
U77aeLibxgszPaYyBO4KhzIdNljjR3AEP6o2BT4V7pjpsNFwd7hDpsNGwT3h
OH6x2hj4dDiW6bBxcI8K56WwsfqWC26T6XM6XGNTFS5bM+xSjWdVeO0s7WOk
xt8qHNccGwj3qvC+OmV6PK2ywnE6hkFwecJt1UXYyM6er90u6Geq5lPr94Ei
/NbY2+XWO7kowHULWP9EeiT98M8OWJ9E+inn418QsJ6K9EzOCjiN9Eqkt6K4
CwPWR5G+TB/8vgHryUiv5TT8HgHrs0jPpSd+r4D1Y6SfcnrAYdJ3kV7PqQFv
83/6LtpWaaSvIj0W7Utllj6L9FwGBFxG6btID+e8gMOk76L5y1n4tQOef6z5
zbUCDvs2PX+6ZsBhmu/cjjYkO2ANaWlJaz5znYDDfkjPZ1ZeCtP8Zun5nIR/
csDr40l/R2uRqAzS45Fejo71DCxSbv0XndtzAtaPkb5R94CPWfpE0pdR3LlY
53LPt66GXz3g+dnS4+kd8Dn+P/0enWtdE+nLrITfy+ZaY2+SflXC/lHsLfiu
hP0PsLfhpfAR/Dewl6VvnvDaHsrjDXh1wmk/xN6BFyW8lsdr2GH45oTX8nge
e0bPx4T9F7D98LyE/UPYs/AS+PVs7/Ml+Hb4beWd7fUOlyVcljexV+DlCftv
aQ2RztYnGcyxDglYz0T6OFo7ZmDA+h7S81FdvgTrVm69nEEBbyM9E+mBKK3C
pJ8jfRTlNTRgfRPpS2ntGF0T6U2tSHjfKuNrna2PpLVhdA2khyT9lMvwLw9Y
T0V6KcpLYdJTkd6K4q5QHdb9l/C5OIw9l55/r2tbI+D5+JofL+3yegHP79f8
7zz8/ID1BDS/uxl+84D1BDpKMzVgDWtpWWv+fA7cKOD5+NIfUNoQVqXc87sb
Bpzm9/T8faVtjP3Z2fPPmwa8z2Pp+ffSXg8GPN+8faXTSpNd2uzSK2gQcJ6a
Ly59hFb4RQHrIUgfQX7rgPUNpHcgX2XOgu9OeG3O7th7na2JL2387m28vkBu
pddKkGa4tMM1f2idxhvDni+0RtdL69vUdf2UnkMBeYcD1muQ3oO00xX2f/oO
LQMuo/QbNH++ScDHrPn20osoDDiN9B86VPrcSYNdWuzSg1DeSiM9Cekp6Nqp
Dfk6PT9f50p5aj6+9B4CAZ8j6TlI/yyquhOwfpr0rjqoLQxYP016avIjAeun
SW9NaeMBr9cpfTXFKQ/pp0nvrAS/NGD9NOmtSbu8U8D6adKLUF2qH7B+hPQk
5KtM0p+QHlqZ2pqA9dOkv6Ztlaf006TPpryVRnpp0ltT2vKA9c2kL9AOv33A
el/SS9NaSsmA9dGkB6Y4HaP0vKT3Ja11bSM9AumfdcGvCHh9U+mradtUwHpq
0leTXxmwfpr01OR3DVj/THprKovykH6a9Dd0r+gekf6B9NKUtlvg//XUTgy4
zZb+mvTWFKcw6atJz6Rt0M9M6ZvMT/hefRE7QH4L4ZfVNmV7/VjpQ+STtlnQ
ehDSu2mC3zRofRzp5cjPC1qPRPoRStsce7nceiWKUx7SlyirdJw0/KUnLr2T
FnBB8P/1dcL4hUHrp0gvKBj0PqWvIz0UabNrG+mjSJ9H22ob6fGcRfnnU/Zb
sZsof7+E/QXYzfDZCfsLsbnwNfCD+A9le73ZiQmvJfMIthMeDz+Q7TTb4XHw
rmyHbYP7J6x1u0T7hFtzTIsUH/X6TuckvK/bsHnE94VvyXYZ53S2PlBu0Mco
PaQ+xM/LdprZxJ+b8LbK8xa4Nzw322lmwWPhndku01a4VL+ZBr2GgvTepd8h
bfy6QesHSQ8oEfSYmvSBpK9Ujt8F+6bc+kudgw6T3pL0k6R1r22kHyS9pbKg
00ifSXo8xfidgtbbkZ6OtPIVJn2ezpXui2mNCunFSz9HWviqg9LTkX6Oxt40
5vZxufWjWuK3ClpPSno+yrskaL0e6ffILw1a/0l6UPJVJuk/SR+pPn4gaP0k
6S3VCzpMekkllKFO0GtQSO9fektK2yBo/SXpQ+UEfQ6fK7c+VMOgw6QXJb0m
pVWY9KKkf6Wyqs+p71Gk16RzrX1K30l6QKrLOibpYUkfSmsT6JpLD0p6LBpb
VJme0P2Z8L34EnaQ6zkG3pHta3wfPArerrqKbYaHwnfjr8NWwZcl7K/H7oJn
wfvVN8H2wkPgtdneZiU8O+G457Cn4LaV3lZrkGgtkiuIvxfegK0l/sqE/Y3K
Ax6WsL9JZYCvStjfrDLAlye8lonyWAPPSXhfB7K9/rT0xb7C/zrbej7S95H/
Tbb1fPT8U9/sI+xdeHHCfTP1sV5U/z/hc6U26/nOft5+jP9JttfDXpvwtgrT
81d6jZ/hf55tfUbpEWptNoV9kNYT0r6/VRp4MLwm2+fszrQ+2pfZLvMnab1H
5fVFtvXTpKcmX2mknzYy8T9FnXmczdX/x+NyJ8PcbDNjZhiyC/dz5841k3sz
1pS0b0pR0p5CSqtK2vdNWZKiyFJRWhCiTQiVSFFKocguRPk9X9/Xp8fvj/fj
vp+f81nO55zzOZ/3eZ/PPW/HblGdTYGvy7hspiGvwZfA41RXyCj4PviTHNfZ
Ang4vFBlhXwI35Nx7Cttm6v+Gf44x8fMh++EP0Sfh7wP35vxsdpnHnw7PEfH
qk+DB2XcltTGpsG3Ztz3zVafAt+Wsa5jZsF3ZHysrvEePCzja81Xn6n+LGN9
QY7jdV8PT1fflOP43L0y7itHqk+GL8hYf159MnxhxvoL6jPh3hnro9QHwhdl
rI9GnoUvzlgfoz4Y7pvxWuMq0xfgARmXtfIwCe4Hj89xnY6BL8247LVtNNyS
Nj9WZRM4vl6fjM+tbSNJb5/x2LMPMhBOZ6z3RQbBHTJee7sfMqTc/k/FPl8U
sT/0trTjfysOuGKjy3/7acTbJob+3c8i3vZq6E+cJd9fxP5S+W8/j3if10J/
2VL0JRH7b+V/1bUWRuzvlf/4C/TFEfuD5e/Vvtr2eugvVprOOSn0z+paikH+
NHxV2rrikis2vPxfrylvEftT5a8dh/5i6B+Tv1VpE0N/i/wZkyI+Rv4y+dO0
79iI/aXyn0ofE7F/V/7glyI+552hv1ex5rVtWOjffSXimOR3h/5t3etHEfuf
5Q+eEPE+8v+el/a+imOu2PXyBylv2md46A9WrPsZEft75c/WuRZE7N+WP/F9
9Pci9ofLf/FkxDHPrw/9JU9FvO2G0B9zN/pdEfuLu6a9r77p0bc98icrbVjE
/mP5X56O+BwDQ3/Ks6rr0D8jf8tzEW+7MfTHjIx425DQX6Jvj0aG/hn5d3Ts
06E/R/5qXUsxyxS77NS046XrmyV9uyT/06iItw0N/dUfRHzPz4f+8XcjboPP
hvMDKgttey70586O+Bj5twelHa9ecevPr7B/d7444vkDzSdI/zBif7D8ZaMj
zsMt4fyCyl7HjAv9/2ob2ufW0J+sY3WNMaG/eU7EeZA/Wf48fTv1WOh/kv9u
csRt8P7Qf/YW+psR+99+0XxAFuWC1OF53QifnuVtdeX/gM/I8rZc+Le0Y9Fr
Wx68Vf5u9POQ+vCmtOPlKm6uYtf/kXbauUgR6dvgXlk+pgG8Rf5q9LORAvj3
tPfVtkJ4c9ppOmc9+E/507N8jmJ4O3xhlrc11Hgg7XvpidSGX4QrZTlmuGKV
j4H/jTL2VTx5eCx8JOptn8I/yt+Y5ZjCx8i/AlfO8jkWkz4eroIeQZbAE+As
9CjyJfyT/JtZPkdNjt+Qdl60rZb8M2kfq3N+wf6vpH1sVWQZ/HLauq6xNPSX
qq7eiNj/2Ul1HPU3ZR3D+YAfSVsfsT9f8wXLIu4TNX9wL/ylnmfa4wUVnl9Z
HvG26aG/d6r6TuShcH5lRcT7aP6lb9ppczn+3Ar7e6dFfIz8w5ovUt+hNvVE
6K9VXqdH7O+V/1e6jnkk9B+/HnGbfCCcv/gefW3E8yePwqvVn+l7vgrP76yJ
eNu74XzGDxEfMzucv1gX8bb/5jdUFto2N5yf0bm/i3i+RvNPX6N/FfF8k+af
pK+MeH5H8z3SVQZvhvM9OlZ50PxSd+RAJfob5MQyzxd9S9qqiOenNP/0TcTX
0PyW5q+Upm2aj5oIH53lNrM89BfrWVWMvmtDf/Bw9d0R+4v1vo7EaC8xv59l
j1WJeduY0J6tGvO2saG9cIh39d+h/SD7OBrzPi+G9oXSDob2huyJwzk+5pnQ
HqvEvkfFbD/IPtC1tW1UaG/8k+Njng3tF53rQGjPyP7NYd8aMdvDsvdiMW97
NbRHjol522vh+HQ3x+7K8XhV49M9Od6m8arGj3tzvO2RcDy4L8fbHg3Hn/tz
HFP48dC+Ul607YnQ/q4Wc4zg8aG9rrxVj9l+l72ke1VM4edD+15p2THb+xpP
ZMVchhpfaDygNJ1T9rzG28r7zhyPZ2Uv/ZvjMpI9toP6HJLtmKGKHXok7ViT
ihmi2CGV2P/BbMegbAf/Rfrt6Lcpfgl8UO9L9GFIG7gy+z+U7WPK4ANpp92p
GCTw33r/ZvuYtvC/8Aj0e5ES+LDaF/o9inkMH0pb1zFxeH/a5/pfTBT4aPkL
0J9AOsDVNJ7P9rYKOFvj82xv6wjv5vih6DcrPgu8B74l29uawTvhm7JdJo3h
XWnvq21N4L3wrdk+pjm8L+2y0LYWcFX5B9AfQdrDWRnnTTGCT4C78szoA2N9
k6vvhaPyN2T7mDTpVTI+9mHkeDiSsa4yLS/3fMu9ET+Dmo+Rv0J1uyPH/gj5
H7bnOKasYstqfJpLW6gb8/hB/oi8mLdND8cPDdDrxzye0HhD+9aJefyq8URD
9OKYxyPyr+THfA75M+SfKUCvF7P/ZWjG8coVt/yaCvtrimLeNjMcv+ha2vaf
/0bH6pzy12i8exx6q5jHwxovNYo5D++F46kW6M1jHi9pPu0+ymJExPNnmk+T
rjLqF85vqa+Szaf5t7szjg+uOOHXVng81Bg+NubxkcZL0nXN98PxXNOYj5kT
jv9axpyH+eF4TWWjMtT4S+N55V37/Dc+bBbzOeaG4z3lXds0XpQ/SXWnOpO/
SP4DlX3tmMejmt9oG3OM94/L7X9IopfE7A+Uf1B6ImZ/vuY/4jEfo/kQjb9L
Yz5G/grNhwQx76P5Ec2nlMUcU35Zuf2LqZiPWRKOD2vG3CdqfKbxsvJWK+Z4
p5pPOR69PObx/tMZn0tx6gdUeL5BedM1Nf8i/4D21TU1f6P5n/Yxn0PzMZpv
yaCnY55/0fzHCTFv0/yL5ms6xLxN8yFjMo7/rjjw11d4/qhjzNu+Lfd8VKeY
t/03nyRffZeY558eyrhsP1Hc5wr7P1rH3Ablb9F8kPKiPGp+SvNXOrZzzPNZ
mt+SrmtovuvVtGMfV0NW0t4mw7Vlq3H+3pz/dbhOlretJb2uykPPumKQc3xu
xnp7pCecl7GeRk4N+5tc9Lyw/62j+sv2OXqE/VPdbO/TIuzfj0GvGfZn6t+k
1wr7M/Vv0muH/aH6R+l1wv5Q/aP0umF/V1v1m+1rngzXUnvJ9raT4JjaI3oS
6QY3VHmhd0XOg4tVXtnedi5cpPpT34ycBTfKeN9uyPlwE7i7zq1vZODGGcfS
0rYL4EK1h2yf40y4Zsaxr5Sn7mqfGp9hj45EFlDe+RmXZQY5jfQaeh7QE8oT
XJBx7C6d8wy4fsZ564Scrfaa9rmeRz7ifKM0PkMfjXwML5e9hb4a0SKDK9LW
1yCV4GWyv9BXyaZn/y/T1nXMEXiJ7D30r5HD8Fey79DXIpFy2/+/oW+K2n7X
eGMv+r6oxxcab0j/C2lUbvt+M/qWqMcbn8neRl+OHOD8n6etr0AOwovT1lci
f8NfpK0rT4fgNbLnZd8j1Tjft7Jv0dcjWfDqtHXtczT8Xdr7bkCy4bVp6z8j
1eF18Eb0X5EY/AP8S9TbcuCVaZedyqCynse0y/4FZCH5+TrtsvkeqUL692mf
W+eoAX+TdtoPSNVyj39UdioTjXcaZFy3apPnwNXVf2a7TXSGT4UHynckGwU+
LWN9MDIC7gxfjn6FbAK4G3wV+tXI7Xo/wf2zvc9Qvf/hK7O9z21w94xjvV0r
Gwk+Bb4e/QbZQHDPjHXlYTh8Mnwd+gDZUHCXjK+tc94Kd4Qvy/Y1b4aT8Hl6
lpQnOA6fpbasPMmeyNgXpmNuglMZx7LTN2nXwpmMfWeX6J7hEvjcbJ/zKrgV
fKqeJe0Dt4R7ZntbX7h1xrHtzkD6wUHG1z5HZQb3yPhedM93w4mM03SNK+E2
GR97pvIIt81Y1z30h3MyfnbV53SFT8q4LFVGw+DmcA/1rcjF5bZXC9GLsm1/
NqNPzkfvHTi+nuxLxdYryP5/e1X71s+2/Sl7Vmk6h+xd2adKa5Bte/UfuBi9
YbbtWdnL6qt1jVbltq+PVV+c7Xjusnd1rI5JlNse1rGN1Icq/xXWLwocv0/x
4HVsk2zb47Jv22a7zXYqt/3YHL1Ftu3PZvDJ2S6Di+CmGfel2ta73PZls2wf
I3tT9nvTbG+TvSl7VudqmW37VPaq9FbqQ8s9PlBedIzs/RYZl7XaQJ9y27+K
Tdg6+//t8zbZzrPscdnvStM22evyv+yJuk+T/0T+mV3ou6P238j/8wf61qj9
PZ/CCd6lAfIX/cEbqj/0fORH+AO4CXpj5Pewv0uil2S5/5ul8pavBvkt7N+6
oHfOcv+l/q0Tekf5UML+5UT0blnuv9SfSe+a5f5N/Z10naNa2B/qXDqH+sd3
4UZZvuYmrvee2kOWt22G30k7Lw2QX+E5cDP0pshWeCHcBr01shteBLeVPUH7
6EP7+CTtsogj+0ifnfaxtRQnlPT30y4LXXML6TPUvuULUhxv0t9O+9r1kY2k
r0/b15RL+qWkz0w7Tcf8Qvpbep7kG0M2wG+mrasOfoI/TjsvyuPeMvf3J6F3
z3L/virtsq3L+S+p8Pv6AHW7H5lf5vftwai36f09VfaP9kd+KPP74O+o99H7
eJqetyzvsw5+AT4U9T56X4xO27d2OHxfT0n7XLLJvocnyR5SeSBr4NfS1o9B
Vofvex2rcy6Cp6fd1nTN9eH7qAP6CVl+X8seaI9+fJbf73qfKy2T5feZ3k8V
WT6mSvh+VttUm94f2gPt0FNZfv/qfSy9NMvvZ72vpatN6/29FC7T/VCefSts
f6SznIejwveryl5tuEb4flVetM9/9kl5ls/xT2ifKO/aJnvlo7Tb3nHILnhB
2norZCc8P229JbIj9F+OpaxeRD4L/YkT0CdG7Y+Uv+lV9Ndkg4T+zzFRHyN/
p+zlt9BnRF0/qj/ZWmNC/6j8p+PQX4r+v//zZfRXovZPyl8pXdeU/1L+Uu07
Pmr/ZtMK5y1Ced1V4fqeDr8Rdf2rPUh/UzZIme37SeiTZROV2f+svmhb1P5m
+Xdla/0etb9a/mvp6rPkr5Z/Wvv+ieSX25+8M+o+Tv5n+Zt3RL3tP//y9qi3
yf+s52mJ7i3q51v+Wt2L7ln+Xj3/SlsWdX8o/7f6TvWpDcL+UmmyAfeH/mHV
hepgefg8qKxnRv186XmT/nbUz5P6h9noc6Lun/R8yRYbFT4P6g/eQ39fNl6Z
+7sP0edF3b+pv50b9bZNYX+nc2mb+l/1Lx9EfQ31P3Ph5lnuA7eFz9s7pM2K
un//EG6R5X3+hHupT62CDYGcjz4v7baofbbDudTxqraUZxuevwq/L3Sud6Pu
r9QfK6/zo+4fdf1F6iuiPr+uJ/2TqM+n/kZlozytD/vrhVEfsy28vvb9NOrn
Qc+H9M+ifl70/Ej/POrnSf2zrr0g6veV+lPlTWW6IXyfKe0jtanwfbBYbVl1
HD6fOpe26f2gNdbuLPF6alp7Lc22TJl9Jvr+eGbc30r/Uhl7NYmNC59WiXPT
XfSEb41bfxDprLVk4CTpK+CT4Vvgn9HvQjrBN8edNgCpgG+I+1itYVUOD4Sf
OsprUh4PD4BvPsr/sW+ntWziPleRluKE74EzXO87uAc8CB7tZTqPag8Ph7tV
ch5OgYfB+fAsuDv8peIPx+zjeTaMP72yOtcJ40crfusv6HeH8aOPcPxAjR1U
R/ovL9xH74+q1KP+Kw5X5fwTOH83+E44Bk+DT4Rvg/cc5XvsAt8OHz7Kee4K
3wU3Yv958Enw4LjPpTVH0/BNcaf11tLU8JC47+Us5AStbQKv5/jbkd7wffAl
lXyN0+Bn4E3wCOQi+El4KfrVyAVaOyPuNOXhLPjBuM+lMjsTfgR+qZLL/Bz4
4bjnElTnZ8MPwIMr+Z7PgEfB8cq+Rj94NFwOr4Iv01pEcKfKznN/+AW4GbwI
vhS+Lu62ojUXUlqbKO66VpvoqP/6x122WsM1A4+Az6/kMj416fi5W6m7h8J4
3vfHfa+qo9NJfxauVNn3dLH++w/Xh2fDl8Aj4TrwDLhv0vMnfdp6DQet5fAc
6dmkTya9D+mPxq2rzZ2bdDzgvVz76TC+uOKhf45+eRhP/Ca4DvoM2c9hvPaL
4AMaX4bxx7VvJaRLGP98aHUf0w0eAmejT5Y9Dw8OfOxI2eel9mHIlxFH719h
n4l8JwF8eYXHZBqbJeArKhw/XW1f5+xa6jGhxoYl6FdWOP732aTt0Hii1PHC
O8HrZZ/D8wJ/u3MPMgL+MPC307cg98JzA3+beAMyPIzv/XwNbJQwvrbifz+O
flwYf1vxwe9DPzaMz30zXJ/rzdb4Ah4KN4MXwSfAt8BxeKnGE2H88h7wJo0n
Sj1G1Vg1iX5VhcfgGouX6l613mTge5PPvSyM11yPa79b3fHiFS9ceZlf3fHq
Fc/8GjgaxmtWPOdj0KdXd3x7xXNW2sTqjk+v+PM619lh/PT7A59Ldd4zjGev
fTuF8ddHBD5XjzD+uuKt31jD1+gTxlu/o4bzqHjSI+FeNdzmLgrj059ew8+A
4kffGLgtvaTxHHxD4LrTnE0KHhi4rDTn0k4x5QP3fSrzE8N462uruw2erpjx
gZ8t1UF3+Bn4hBreR/HYn4VPrOE+9MIwvrrqVs/A+WF8ddW9+txe8PDAz4rq
8CR4TuBvza5Qm1J9xN03qE/rxfP1WNzPpt5J58Evww9Vdh9yDTwJXol+PTJQ
a83E/S67GxmstUHi1vXMXw2/BA+t7Gf+KvgV+OnK7sOuhV+DP0e/HLlBawvB
Eyu7DxsAT4DHVHYfdx38dtz/VdwK35H0esefNveayVo7eUrcacrzjaTPiPu/
kWvh2/R+gi/GVjmob0Tg5fAVcGXkeXgFfAN6deQFrU0CRyPO083wNPifys7T
TfBUeG9l39MQ+M24/zule7ol6fVcFpO/neTvBI2XST9G8+GkDyX9rbj/26My
vRV+Ne60HipjeHLceVcZDoLfifu/hLrmnfB7cf83Uee8O+n/bOn69yT9fY3+
s6j0h5KeP9d/iHS94Ul/7/Ji3GWvPvuKpP9DqvK6N+nvg/QfVf1X9YGkv8/S
fw7138MHk/5+QP8ZVX3cl/T3UAs53+aI7Z2H2bYI3hnxNyiPaK2cuMte3+g8
qrUYkSqBbXz57z8jvW4Vf4P0hNZaift6qoO74Flx50d1MAz+NO660jcEj8O7
4C3YDvcjs+FP4q5bfTP1GLwYbl7F36A9BS+FT6niPD8LL4vbllWen4O/gIMq
/obiaa2NAzeo4m9sntRaN3G/2/SOPB/eDs/l2hcg78E74dXoQ5AP4N/iTtvH
Od6A18WtP4O8qrVf4A6kfw9PhX+At6E/jEzUWihxp92CvAJ/E/exyuNYeBU8
Fv145EX4K/ieKs7zaPjruM+lMhgDb4S7c72N8DTVB/xGFZfJOPhX+IyqzsN0
eAPcGl6sMof/ha/UeE42Nzw27rYrm+hy+Km4bRPZMBcmvR76ouZeQ11rqY+L
uy/RO//KpNefqt3WayJpbaSfSG/M9RZwvcmkr4f/reJ7fA3+Ea5Z1XmeBP8M
p+Cv4ClJj08yca8JpbWhvos7Tc/4y6Svifte1AeMT3p9pk3NvSaW1sbaTfou
zvcEMof0zXHXpa75FvwH/EJVX/Nt+Pe491UZzYS3xN0WdQ8z4D/ht6u6TN+F
t8FTqroOZsFb4Zerug28A++J2xbWNebCh+CeUbfxRfBh+Nyo8/gxfBBuH3Wb
WwivjLut6JkaBX8fd12rTUyAV8ddtuoTX4I3wf2quozfhHfAn1T1tveTXm9+
Y3Ovia+18ffFbbvrHuaRfgBuEfUxH8H74eKon4kF8N6424ru8UP4Lzg36jKZ
n/R/pNW/3Z/093LvB/5W9hRkGO+r2YG/pb0YubvU8QIebOUYT4ofoPgCN7dy
zCmtx6/19ee1cgwtxQ/Q+v6jWzmGlOITdOV8bTGGlxyNTcz5usBN4YXw0fCJ
cEd4HVwd7gaXwd/A2XBnuAj+AM4q9fr+01o5hpfiHXQn/SzSt5Neo9TxC9q2
cgwqrW+m+AT9Wzmml+IF/Kh4ZS29Zsg36D8hC+ChDNBWof+MbIQHNKbu0Dcg
X8G7inl20dcofk5L/yd/KfqBDv5v1VT5Hzo4PsJZrRyjS+sbK35Cx1aOGab1
2L5jny4tPYe3vIPjIxS1cowsrc/WQ/PM3E815Bju52S4fzUPKGLwSZp3Rd/P
/ebAfQLPTa5gWxPZz/BT1VzmdeCe8gNVcxnWgi8O7Ov+DG5caj+8/PHz4GPh
voHt7+/gprLBA9ubVeUjhy8NbH//QXpz+JLA9vnPcDM4BT9H3kqQQ7SxdOC6
HIRUIj0TuK5vQyrDJwSuu0eRCNwx8L1PgqvCp8A3w7WRmnCnwPpbpEfhDoHL
QtesAn9PmV7R0nPEKxQrKfC+pyL/JL1+3L/Nvcbd/9a6C9w2r0KO4vjjA7fN
vsgR9i8P3PbOQ/6F2wXOW1fkMHxZYPv8MHlqyfHruebYll6T6Wv0dcjDLf2f
06/Qh/DMHZvgGuH/KW/UfAj8QS3/P3Ww/h8Hv1XL/2/tkKLtJrxGqv4/rzVV
tbaq1mjV/+W1ZqjWDtWaoVo/pQbcnLbZAslBP72d19hXzL2P2zvGlGIwKAbV
Ne29pqfW9tSanFrfqmGFj9V/qhuhTwnXiGzZhOPS9HHk5+uEY6Tr/zv6Zl3f
rr8Yfs+lOSfNPWnOSd8z6floSl/2OrK2g/+jpP8qPRt+P9YmbJOaU9H3RJoT
UpvUnJK+15IPU75M+UT1PanWCNVaoVqjVOtRaY1TrXWqNXO1fpbWeNVar4op
rvVUFKNQa1orRuEy7vcm9B95lu8odnwGrb//LfqNxY7fkCpzbA/FFFH8kb/J
c3e4qb7hRD+o5x1uAi9T+ypzrBDFENH6jGKt1Xi4ueOH6HyKZSIbWvFC/lL/
09p9zDb0fWovrd3HbEXvUeZYJvrmUestaj1IxSa5SXMAZY5hppgaioF2Kfdz
Rpljk2hNSa1vuFvtv7Xb4Bb0nUhn+BZ4E/oOxSdr7Wfktw6OT7CMe7+m2PEo
trOtQWv3Ub+i/9DBx+o/YCs7OEa6YqUrBrvWw/lT8eBau0/ciL4LOae12/xm
9L1q/63dx/6Bvkfna+0++HdxyjE4FNO2l9bXCfzfuHOQu2gb/QKP5/fwfLWA
T4UfrOZ3SG34zcD77mRMdhP8RuB32WZ4CDwVDuBl8CD4rcDvtoPwzfDbgcf6
dZFb4ZmBx/rV5QOA3wnsG2iA3AZPCazP4fiB8IzAY73KyFB4Gnw8+rekD4Zf
D3zumfAN8HS4M/wjfCN8FHxr1O/oz+lPiuFXsjyH8htcBD+Q5Tm/X+D68JNZ
njPbCDeEp2Z5DmoTfCz8Kfplmg+Dm8K/Z/kcW+FG8DtZ/qZ8M9wYXo5+neYT
4SbwBvRhyB9Jf/Oi90tb8noZdT8p8L2OJ/8D2DY+cFloDH8F/FLge9UY/nL4
C7hfzN9oPgkvhi+I+ZvSJ0r9nyn5Xx4v9Xriy0i/M+Zv8J5h21J4SMzfbD0N
L4Gvjfkb0adK/R9KtZeHSv19nvoi/XdGdXBHqf8TJHvm4VJ/H6f/gGl8/kip
v4/Sf07l33m01N936T/z8v88Vurvr/S/NP0/TXV2J9teCVy38mlcBb8cuG3J
p3IlPA5+vYZ9CP3hCYHrWj6Pq+EG8Kgsz4H9qvF54LYon9J1pE8M3HblQ7qm
1H2l/oupNnw7/GLgspfP4jJ4cuC2qmteD78a+FmQT+raUvfFmqufxfPSCG4G
785yG9rG9VvAVY52m9ue9ByH5jrWJD1/WhL43Z2DHGBbMvC7Ow85mPQckuaS
Vif9PZh8+PLlf5f0/Kx8+PLlr016PlffxOjbmHVJz79qzkhzR+uT/v+CvhHS
t0LfJz3fVxrYNmiJ/J30Ny/69uWHpOdXLwj87h2NFHN/5wW2Rf5n88BnBr53
2Yh5cK/AfYlspAbwhYFtmwlwQ/iMwLps0lz49MDnlk1aFz4rsK0kGywfPj+w
LaQ+qT58TmBbTDZcAXx2YFtLNlw9+NzAtpVsmkLZq4GfVf0n4kfuqUbg8ngE
+Ub2SuD7VR/xVdLxqfRu0Zq/Wvu3VeC60DO9k/TjApeV+oBdcJvAtoqe6T1w
28C2kPqEvXAisO2jNrAfbhm4rtWn7IDjgW0ftZl9cBDYNjoE/wW3DmzrqQ/Z
DRcG7js0h/4zXBD43aU56A1wvcB9jb7J/wmuBA+PegyzGK4c+N41xvki6Xe/
5jM15loS+jI0t6r/ZCyFmwfOi56pP9U+ArdHjeGWqbwCtyfNgayEqwduf7rm
1xpvBW6vmhNZrvFp4PaqMfcKOBr4edAY8Muk1+DR/NKIpP+fsSRuX4D+k/AM
21aw/wsxf3M6kvo9ALepyTmPYfwFH1F5wLWQT9X/8y4dhl6IfAbvJ70J+kfs
Pw/+K3Da+/CH8L7Ax74Jz4W3BtZ7IjPhbYH3PRd5G/4z8Ln6IO/AlbTuQk1f
43N4e+C8XYnMgv9V/ZB2NPIJfBi+EP0v0hfBP8A10Kdwf6/Aa+AtMc9JjYO/
g3ehP4G8BG+Rrcf+CeRN+HfVJ3p75C34D9UnehdkBnwQbsf1voYXwH/DJ8G/
wh/Bh+Az4T/hhfA/en7gI/DH8Fr475jrYDxcxv2Ors0vchjeFfjYR5D34Xu1
Lk2u7emTsUVGaB3HXNvDPeD74OdzbV+ekrLNqbVQO6dsi95P+vhc26M9U7ZB
tZZrp5Rt00EJ8/VIGdsGJ3z8UKQ8ZRtea19VpGzbDyf9jlzb+yexbUfgshiI
vCv/Nek35jqmQHfS74RPz3WMjy7w7sB1pTL/gP33BC4blflseG/gulWZz4F3
Bi7b4ch7cLniHVJWHZF/NB5SPET0k5F/4WFwr1zHyOjK9e6CL811TIpucHvF
U2Tfs5Aj7H83fE2uY66cSPpqrvdTzO/4F0n/Fl4d8zt+LLwK/jLmd/wYuFRx
BzhXbeQgvDxw29I3zc/B7bROC2lNkUNwm4Tr+hutz1HqNYS0ltCv6IMo39YJ
76vx165Sj8G0ts3mUo/NGid87CBkC9taJXxtjcd2wEl4AFwNOVDqMZvWFtpU
6rFcCen9a3sCeD/b2iZcluu0PghcA95N+T+pNg7nwIfQRyHflHqdJK2NNBVe
Vep1UrReyofwargq/E5NPwNLS73Gh9b62Ig+UGODhOvqN62PwrYg4brYrvVk
Sj2m1NpJv5V6rJkgvbfyqvVr2NYk4bzehvwON034XPdqPRaVZ8LnehTZKvuN
+mhB2/mE+pgI/xq4L4kgU+HfArdd9RnT4M2Bnz0d8wa8Di5WX8bxEzR+D3zs
y/DL8FeB+xqtafMC/HXgfWVDjoK/CXxt2Zij4U2B27LOOR3eGLjvU58wBf4l
cN+oPup1+OfAfaf6sMlw84TL4jlkG9wi4bocB/8Jt0y47ifB2+Hj4KLaHr/v
VB0kvFb05Ug72nuVhOtSfdgS0isnXPd6JyyGfwzcN6rNvwr/FLhv1DPxGrwh
cN+oZ2YSHEm4raiP/AKuDv9e0336V6Uew+v6HVMe2z9I+pxcP7Onse08eGkd
bFGkCD4fXoU+GKkP94Wbaf1guCl8bsL6JUgh3Atej3470iDldQK1XmAPJAn3
geto/TzSm8C94QPoI5FG8AXwJvQRSDF8CRyv6zw1gy+Gs7WeH9wYvhQur+s8
Nk+F60bXdR7jcH/4bPQdpLeCL4cvqutrHgefk3BeTkMK4MsSzqvy0BK+IuG6
qoS0hq9MuK9WHtqkvA601oNWHoOU16HW2tHKUwK+KuG+XPfcFu4Hd6rrMmoB
n53wvXRD6sEXJXytl+Bj4QLq6Li2tEXsi3ro9fVMxu3DiYT+m7sYH3dpSDtv
7/iBmxmr31ccxnMsc+wH+bQUD0Gs2AiKYap4EEVaHwaexvkL0c8uc2wExTRV
vFWxYq/KJ694CfInKFaCfNCKd9q7zLEeNGegeBUXJlzWjyENUz7/HtL2yN9Z
4W9x9C3S/fr/Z9z/n1Xsi6765iTu8yn2hb5pUvwI/X9MsSYqYQ9XyDYtc2xW
zekpPoPWq7oWbsb58irsH1EsCs1xHBd+/6S5v8ak10WvhMyFp3C9Ix18PsV6
UMxWxXtVee+CWyFV0c9KuC4ySD730w1uhD6PZzob7gQfrm0bIgo/An+b63fw
mfCj8I+5fmefBT8LB3nYnvCF8MMJ63oHngE/Bm/Otc1xNnxDwu9/tdkU/Azc
nOM/Jv0C+Em4cp5tjPPgx+GdubZRzoGfg4/Pc556w0/DDfLCZx4eCXfOcx4v
gsfBz+Q5j/3hUfDF6AdJ7wuPhq/I8zUvkX2ScF70jj8dfgE+J8956CN7B74F
rotcCo+F78lzHvrBL8Fj85zHy+Hx8Kt5ztMV8Ivww3m+58vg5+FT8lxGF8NP
JXzumfD58BMJ51U22bnwsdRhz7i/cYyq/ZH+WW2/gyuRfgK8orbf2ZXhrnB+
Hdso1eB0wnWtd+BRcAf4u9q2OSJwBfwz+l1IFbgzXLWObaQsuAscq2Mb6Wi4
I/xHbdskVeET4VZ1nKfq8JkJ94VJJA/unrCuPNaAT0u4b1Ue68A9Eu67dM5j
Ul7HXuvZq48pga9PeG1V9YGl8MkJ9zXKcwx+IOGyk414KnxSwm1d95gD90z4
XaB7qgWfnnDfrGegLnxGws+67iEXPjXhd4XuuTZ8SsLvBj0jNeFseENNj2lW
8j5KJVx2ekf+DUcTtmU0plgGvwp/n+c2dC3HvwZvzHMbug6eBG/LcxsZAE+G
9+W5DV8Pvw7/m+c2dgM8Bc7KdxsbCE+Fa8JvwIPgaXAB/B48GJ4ON4YXwDfC
b8Ct4cXwEPhNuEO+83gT/BbcPd95vBmeAZ+R7zwOhWfCF+Q7j7fAb8P98p3H
W+F34Gvzncfb4FnwkHzn8Xb4XfjOfOfxDvg9+P585/FO+H34iXzncRj8Afxy
vvN4FzwbnpLvPN4Nz4Hfznce70nZZ6u1zMem7MudS/rcfOd5ONvmwV/mO48j
Ul43TeunaZ9HU15XS+trfQI/lvK69VpLS8c8nvI6V1pbSnl4GJ6YcFmqT7km
5fiiSwp5bxY6Xr3ip9+tWM1IXjvHI30IvRmS387xRNex722Fjueudca0Vpbu
6RH4w4TzojK+N+V1+LUWvsrkIXghvCvfZfYgvDTh+9e2p1OeI9Da66NTnjvQ
HIrWoh+T8tzKkoR5C/s/xbYvEt7/J/hJeHHCa5mt1jXg+QnrqtP74AUJ76s6
vR+uBq+paR/AilLHY13IvfVFVpC+mvQvON+VyIvwGvhr9IHIOPgfuCv7biig
rOHv4T/rOUbdy/AP8F/ozyKvwL/AFez7A/w6vBb+FX04Mh5eBx+p5/mcCfB6
+OgCz59MhDfAbQqcp0nwz3C7AudpMvwjXKvA80+vwr/CZxY4T1Phn+DCAs8X
vAbv0PMPX4i8C2+DXylwHt+GN8PXFTgPb8Bb4JsKwmvAKwOPDfSf2edl75N+
WYHvYTrpv8PDCnzNt+A/4CcLfA8z4D/hqegnIe/A2+F3CpznWfBWeFSB73Em
/FvCeVWZToM3JnysynAK/F3CZXsr8hK8E/60wHl6D96TcF0pT7PV3uDdBc7T
HHgffKjA15wL/wVXKXSZfAjvh3MKned58AE4r9B5ng8fhBsWukwXwH/DLQud
h4/gQ3AJvBxeCB+G0/AaeBH8L3xeofP0Cbwr4X1VB+/DRxJum8rjp3Al2uug
Qufpc7hyiZ9N5WkxvDvhc6vOPoCPKvGzrnv6TO8TeCjPdh0kV/GO4HsLfQ9f
kF4Vfq7QeV6acvzicYXO87KU4x9PKvQz8GXK8Y8/KPQ9LIerwI8WugyWpBxf
+WmuFUfqKZ5Xws+y+tQHUo73PJG0Tkih4g/BJxdR74WOd6x48E2L/IwqXrLi
c49h33LFYFe8Mvgz0vsjf5DeDF6BPgDZmnL8+RH1Pb+l+PLHw4/V9/zdvynH
sx+MHkMOpRzv/nb0/PqOZ58Ll3Gubwod/7k9PLK+52+PpByfvqjIZfBf/Gd9
bK4yU7znArg3vL/Q8ZcbwRPgjsgm+Fh4WpHveTPcBJ5X5GN+h+vBZ6FvL3R8
57wSH6s+WfGdFR9aZaU6/CbleNDaV3WwKuX4z7q26vRbuBZcrch1qPjVjeFZ
Rb7GFjgNT+beutXXB/TYb/Bs9PORyoonlbC/RT6UdTz/dRL2f6hPXQvXTdjf
Ixvkezg/Yf+OfCzr4doJr/26HP6u1Ov8au3cT+E1cFbCunyKX8JHJ7yvfKLL
S71Or9brlQ/mWzg3YX+KxuA/wB3I7yLyegkSIb8vJ2x7yKa9kvubkLCtIZv7
ari0xPse5v4Pwin4argq8jecgWegn4ZU4nzJEpfFHvY/QHpJidP+UB2nHC9c
bUXP6FcpzxGrfe5Nee5Yc/5qn/tS/hYgUeKy/pltf7HtlYRtI9n4V8ENSR9d
5Db4G1wXblvkd7jigzeAHyzyM7IRPhU+m2djB+esTX5PLvGzt1RtHO5R4mdn
FXwM3BneVN/PSJbi4cFPFfkav6Ycv35rA9sEik9+TYnn6o8pdnz6a0s8l18P
ScDXlXhsfCxSAp9S4md7PeevCZ9UYttCdZQDdy+x7aE2VgM+scR9k8q8usbX
8HS4B1IEnw+/28D3WB/uBc9HvwhpAJ8OX4+ejdSFB8DPk5dSJAlfAK9s4H2K
4Z4lPrfKoBbcpcRlpz7iaLgrfKC+n/lqcLcSn1vPSDZ8WomvrX3qwNfD47nW
CbomfCG8toH73IZwvxKXjfLcAr4cPhH+BT4OvgF+vdjbUvClJS5b3XNz+JIS
l73KpBl8Mby3gftYxa/vX+Jr65qt4D7wPw3cZzaBLytxWagMWsKdSlw36vOi
cGGJ+1L1YYpfX1TivlR9xs9wffiuIvd5v8AVJW5bemaqcHzHErct9alV4Svh
XsXOYxu4Lxwtdp/ftJ3+1MN7uA3bGEP+om8nSD+92G2uNelXl/jbCB0Th3uX
uKxkszaCB8Fzin2NMnggPLPY52gHXwVfWuwyaAsPhj8u9rZy+P8AMr6eDw==

           "]], 
          PolygonBox[CompressedData["
1:eJwN0luQz2UYB/AnZYkwJoctGbPFYpdddh2WXYeNddq1Go00JaeoYcYStSUX
WGut0wWiac10Qlw02EoOFaqZ5FBRSuyB3RymFBJTTVGfi//NZ77f53nf9/dP
mjp7bFGDiHjCr6Ffr4ER63pFfNUjYnZixP6siH7sV5bcM6KuXURiv4iZAyLG
9I5YyPI7yLP+cr/JdWa/yCWxbHaFdWF/sBR2tH/EmYyIu9MjvkuIuNUnIlNu
rdwxe5+xd5e9vdkr7Gv2EjvELurW6N6je0U3sW9ES2e5KdfJjuN2zLTjpFyV
XBO5arkEua3sB9aQ7WCn7a1h1awpu8BayA2y97p53cxr+0BEoXkD2e8slTVn
eWwAu8ZSWEOWw3qw/ux5Z77VKmKaM/dk2ewFltA6YhYbzkZ7v2W6G73fPt0M
liNXLNdCrlgulw2XWyw3Xa5UbggbyZawF9kG9jAbwUpYEVvNBrNhbBGbwBaw
xt7qhh0d2SFvNYXlyeXLLWXL5baxLPaq3AlnWeft652lD1vPvmGL2XE2lI3S
LdVdpPuGbl+2Qe643Aq503JpLIvNZZe9y1iWzvqxeewGe5INYwXmlZm31rxK
83LYVbmu7F9nzmSp7GxmxH2681tG/OW7feZbnvYtG/uWR3zLG77vpmxvIfcJ
O98solZuS07Ea+Yd1h3ifDft3c4q2BFWwG6zCt1Vuh/rVul+r7tbbqPcUblx
co2cZaK9S+ytTHP+OyPK7S1gi9kO1osVs4XmLTdvr3kHzdtnXjlbwfaxw+xz
toatZB+xb9kxVszK2R62m1WyIXYssmO7Hal2zLJjHCthO9kAtpCNcuZBzjzb
mb/0zmvdrbP3KzVvv3k3zVtlXkd2UrcZ+8/7faGbwmrlEnXneOercl3YUnZA
7rbuepZrx0A7iuQO2LHcjq5yZXIH5Ro1j3hdrhNLYdPYy01k2KO6g3Xn6J7Q
3ag7geWy59gZtpl10z2nez8rcZY7WDJLZdPNW2Jehnk7vcEp90hge9yj3j3C
vEtybXUn6ebqrpQrl/vQW83zVrvkEr1zmtxE3RzzCs0bY8dW/8k6/782D0W0
1ytk77BzrBlrxZJ003Un6ebpjtcdLbdF7qzcXXJN5VLkeshNliuUmyyXwzLY
VDaZzWV7ZX90vkbsU/e47Hx5cplyT7MZcgvkMllPNoWNZzNYC9adPcUyWR57
1rxS895z3zHuu8a8R5xvm/PVO18H50uWGcHeZGfYqQd9f//xOXyp7vu6j+tW
6P5px0U72njTx7xpljctkVsmt0tupty7cvNZGfuATWGb2Eg73rKjyo5zdlyy
o9q8n8y717xs89qbd4GdZ63YUJbMCnQ369bq/qPbwPx8tonVsOvsb/NGsbdZ
NfuZXWNXzLtgXmvzRpuXbl53uTrWjq1kTdj/uOIviA==
           "]]}]}, {}, {}, {}, {}}, {{}, {
        Directive[{
          Opacity[0.3], 
          GrayLevel[0]}], 
        LineBox[CompressedData["
1:eJwV0cVyk2EYhuEfWOA7ZIOeBDMEWty1qVMPdUnq7u6Ka0txd+cIgDUHAFsO
AFlwsbjneuabzJvMZHMkFo4uCILghz5tCYKZUBB85DQ/cIrvOcl3nOBbjvMN
x/iao3zFEabHB8FLe9h+wSE+5yCfcYBP2c8n7ONj9vIRe/iQ3Uxz64HdZd9n
J++xg3fZzjts42228hZbeJPNnGcTU926YTfac2zgLOt5nXW8xlpeZQ2vsJqX
WcVLrGSKWxftmH2BUZ5nBc+xnGdZxjMs5QxLOM1iTrGIyW5N2oX2BAs4znyO
8TRHGeEI8zjMXA4xh4PMZpJbA3aW3c9M9jGDvTzFHqazm2nsYio7mcIOJjPR
rXY7yW5jIlsZZgsT2MyTbOIJNvI4G3iM9TzKsFt19hG7lodZw0Os5kFW8QAr
uZ8x7mOUe1nBPUxwq9zebZdxF0u5yftGldgruULF9iKu0watV5G3NVyrpVqu
ZSr0/jUuCH7rr/6owNsX/tISn1msfG+ruFoLFfr/H2mn3xHhDuYxnrmMYw63
M5vbmMUQM7mVGfzsO77pu37qH2ZlnQM=
         "], VertexColors -> None], 
        LineBox[CompressedData["
1:eJwV0VVyFVEUBdAbCMGJIREswAj4gCqqYBB84jAAmAGjwIO7u0vc5RF7yYvb
iwtOsCSsfOxa+56uOt3VN+fIsd1HE0IIg7JxewiTO0LYwAmu5zjXcYxrOcps
jjCLw8zkEDM4yMO7QlijD+irGecq9nMl+5jOXqaxh6nsZgq7mMxOHrJrhd6h
L2c7l7GNS9nKJYxxMVu4iM1cyCiT2MSDdi3QG/VENnA+6zmPdUzgRwZGOLst
hFrOsIbTrOYBu/7pVfpfVvIPK/ib5fzFMk6xlD9Zwh8s5ncWcb9d3/RC/SsL
+IX5/Mw8fuIHTvI9J/iO43zLMb7hPrtG9df6CF9xmC85xBcc5HMO8BnjfMp+
PmEfH3OvXb36I72HD9nNB+zifXbyHjt4l+28wzbeZitvcY9dMf2m3sIbbGaS
eY5slk0SNcti9ty9S4okS5P51E7/VFplRlLNp9no2SwTnIP06elMkwbPMpg5
d/eSKPVm172/jtGt7pvXnCO8ylpeYQ0vs5qXWMWLrOQFVvA8y3nc3i1Spuea
lfIcS3iWxTzDIp5mIU+xgCeZzxPMY8T3xyQuk/IfaEnFmg==
         "], VertexColors -> None], 
        LineBox[CompressedData["
1:eJwV0VdTFEEYBdDGnBFz1gV2yTksLOySMxgwZ8GECcwEA4g/0CoefecZc0Y9
8/DVudM1dbtnOjY6MTyeFUJYMG+TIQw1hTDPQb7hAOfYz1n28TV7+Yo9fMlu
vmAXxzIhzMid8jQ7OMV2TrKNz9nKZ2zhU2b4hGk+ZjNv63okN8kPmeIEGznO
Bj5gkvdZz3us413W8g5reEvXmFwd9bIqWmMlb7KCN1jO6yzjKEs5whJeY3H0
vq6rcpF8hYW8zAJeYoIXGecF5vM883iOuTzLWLSnrjPyEfk0D/MUD/EkD3KY
B3iC+3mc+3iMe3mUe6Jz6xqSd8uD3MUB7mQ/d7CP29nLbexhDru5lV3Mjr5d
V6e8Re7gZrZzE9u4ka3cwBauZ4brmOZaNkf/r8b9cY3nFFezkavYwJVMcgXr
mcU6BtbyX8r9cc55EqZa/mutisus5B9W8DfL+Ytl/MlS/mAJv7OYs3ripkj+
Zq2QX1nAL0zwM+P8xHx+ZB4/MJdLjPFdOoT3ZtEsmf+YbXT+
         "], VertexColors -> None], 
        LineBox[CompressedData["
1:eJwV0sVWVmEYgNHPS3GkjB04cOkliGIrGJjUjwqKKDbd3V2SBhjY3YiIitjN
2Etw/4N37ed8g3edWpiYHhdZEEKYMfNLQxheFsJfDvEPB/mbA/zFc/zJfv5g
H7+zl9/Yw8iKEL7qbv2FXfzMTn5iBz+ynXNs4we2cpYtfM9mptn1Tjfpt2zk
DBv4hvWcZh1fs5ZTrOErVnOSVUy166Wu1C9Ywecs5zOW8SlL+YQlfMxiPmIR
H7KQKXY90AX6PvN5j3m8y1ze4Vne5hne4mne5Cne4Ekm23Vdn9ATPM5rzOFV
HuMVHuVlZnOcRzjGLF7iYSbZdVEf0heYyfPM4CgPcoQHOMz9HGI6BxnhQPS5
lvjWTHPdz1T2MYW9TGYPk9jNfeziXnZyDzuiz+9+Yky73u2sjbvYyp1sYSKb
uYNN3M5GbmMDt7I++g7tWWzqdIKzWsazhltYzc2s4iZWciMruIHlXM+y6Hew
Z5Ep1euclXAti7mGRYxjIVezgKuYz1jmcSVzOb3c/23mzT/zH9CXrcU=
         "], VertexColors -> None], 
        LineBox[CompressedData["
1:eJwV0dVWVWEYBdD/0CZ2YYBgERYqKCWoxC2P4AOI8QrGy9jdXdhgd6GHhkM3
Ti/WmGt/F2vvMXbG3rrafZEQQqPUFIaQUhxCNZNZxSRWMpF7mMDdjOcuxrGC
EZYz8FBpCDv1yaIQyjjBUo6zhGMs5iiLOMIdHOZ2DrGQgzxoq0Af0Lexn1vZ
xy3sZT57uJkxbmI3N7KLG9jJA7bW6x16HtuZyzbmsJXZbOE6NnMto1zDv1zN
P9xva5XepGfxNzP5iyv5kxn8wXR+5wp+43J+5TJ+YZ2tpfpnPY2fuIQfuZgf
uIjvuZDvuIBvOZ9vOO//u/NDmMvXnuewkbPZwFl8xVS+5Ey+4Aw+53Q+4zQe
8z15MlV/6jaFT5jCeibzMZP4iIl8yAQ+YDzvM45H7eRKRL/nFniXkwUh3OEE
b3OctzjGmxzlDY7wOod5xE6ODOnX3AZ5lQO8wn5eZh8vsZcX2cMLjPE8u3nY
TrZ06efcOnmWHTzDdp5mG0+xlSfZwhNs5nFG2VDiP0pUYvIP4ESjtA==
         "], VertexColors -> None], 
        LineBox[CompressedData["
1:eJwV0EVXVVEABeDj0G4MLCxCpURFBWyk49END2wFE7sVKROxsAvr1zB37thf
wPcGe337nnXXXufehGhPpHtKCGFC/mSH0JUTwm928hej/MkO/mA7x9nG72zl
N7bwK5t5MS+EL3qT/pmN/MQGfmQ9P7CO71nLd6zhW1ZzjFXstfVGj+ivWclX
rOBLlvMFyzjKUj5nCUdYzGcs4gVbT/VC/QkL+JgH+Yj5fMgDHOZ+DnEfB7mX
A9zD87b69d36A+5iH/N4n7m8xxze5U7e4Q7e5nbeir2XFcJNZnu+wW28zq28
xi28yixe4WZeZiYvMSP2vznsPpnSq6fHvpVpsXsylee4iWe5kWe4gaeZwh4m
s5tDdjLklJ7k7CQTeYLreZzreIxreZRreISreZgJPMRBO+nSpa9y1smVjHIF
O7ic7VzGNsazlUvZwiVs5oCdNGnSFztr5CI2MI71XMg6LmAt57OG81jNuaxi
v51UiehznFVyNis4i+WcyTLOYCmns4TTWMypLOJEbgh/5Z/8l0l0YX6v
         "], VertexColors -> None], 
        LineBox[CompressedData["
1:eJwV0XdXSHEYB/BfVrbX0GsQcg5ehJfgnGxlq+wZyt7JpjLae9uEjLIJZWaT
mfm5f3zP53ufe89zV9y45LFJMSGEFhkyMoTGUSEMZgMHsZ4DWccBrGV/1rAf
q9mXVYxlJdPGhNBHr9B7s5y9WMaeLGUPljCGxQws4r+EEAr5lwVMteuPnq//
5gn+4nF28xh/8ih/MI/fmctvzOFXHmGKXV/0w3oXD/EzD/ITD/Aj9/MD9/E9
9/Id9/Atd8aH8IbZjl9zNzuZxVfcxZfRdXzBHXzO7XzGbXzKzZ4nQTr0rWbt
3MIn0Tk+5iY+4ka2cQMfcj0fcB3vR9fZM0Lu6Zlmd5nBO1zL21zDW1zNm0xn
K1exhSt5I7qXPcPlur7C7BqX8yqXsZlLeYVLeJmLeYmL2MSFvBg9rz3D5IK+
wOw85/Mc03iWqTzDFJ7mPJ7iXJ7kHDZG72xPvDTos83qOYt1nMlazmANp7Oa
yaxiEis5jRXRd7NnqJTrU83KOIWlnMwSTmIxJ7KIE1jI8SxgIvPZOto/kk7p
kv9SfrZK
         "], VertexColors -> None], 
        LineBox[CompressedData["
1:eJwV0tVWlVEYBdCN2EmHYCAGdmEc4BxsMVHsVuwC9RbfAkF9GxO7sBM7sBUR
23ku1phrrIvv3xd/XmV1RVVCCKFRDkRCyI6GsJ9Z3MdMVjODVUznXqZxD1O5
myncxWQejIWwU0/Sd7AXt7Mnt7EHt7I7t7AbN7MrK9mFm9iZNW5t1DvpG9iR
69mB69iea5nINWzH1UzgKgau5NfCEFbwX0kIy/mXy/iHS/mbS/iLFfzJxfzB
RWxjOY96T6ks1L/bFrCV8/mN89jCufFvcg6/sIyfOZufOItH3InJTP2jbQY/
cDrfcxrfcSrfcgqbWco3jPE1ozzsTlRK9Fe2Yr5kEV8wwueczGecxKecyCec
wMcsZH38jozXm2zj+Ihj+ZBj+ICjeZ+jeI8jeZcjeIfDWedOsQzTb9uG8hYL
eJNDeIODeZ2D2MiBvMZ8XuUAHnKnSPL0K7b+vMx+vMS+vMg+vMBcnmcOz7E3
zzKbte5EJEs/Y8tkAzN4muk8xTSeZCpPMIXHmcxjTIq/3z/WJM3SIv8BQeuQ
TA==
         "], VertexColors -> None], 
        LineBox[CompressedData["
1:eJwV0kVXUFEYBdDr37BRMbAVFES67MBGVMTEABNbsbsDpcEGuwu7W5Q5c8fO
3QzO2uedwbfu4EXkF2UXtgkhNElzXAirEkL4w5X8zRVsYhF/sZA/uZw/uIzf
uZTfuIRbEkP4qhfoX7iYn7mIn7iQH7mAHzif7zmP75jPtxwXE8IbzvX9mnl8
xTl8ydl8wVl8zlw2ciafMYdPWes9WfJEn2F7zOl8xGl8yKl8wCm8z8m8x0m8
y2zeYY07mXJbn2i7xQm8yfG80fpuXudYXuMYNnA06zmKV1ntToZc0UfaLnME
LzGLF5nJC8zgeaazjmmsZSprWOVOulTrKbYqJrOSSaxgIsuZwDIO5znG8yyH
sZSV7qTJGT3OdpqxPMWhPMkhPMEYHmc0j3Ewj3IQj7DCnVQ5rA+0HeIAHmR/
HmA/7mdf7mMf7mVv7mEUd7PcnRTZpfey7WRP7mAPbmd3ljCS29iNW9m19b9k
F25mmTvJskmPsG1kZ25gJ65nR65jBxazPdeyHdewLVezmS3yV/7Jf3Mbljc=

         "], VertexColors -> None], 
        LineBox[CompressedData["
1:eJwV0MVyEEEUBdAO7sE1QAIEdwhWBWsIWnxCPiAsILi7uzsx3N1dlyyCu7sH
D5xe3Dpv7ky9npmUjCGDMxNCCNelW48QrvUMoSuvsguvMI2X2ZmX2IkX2ZEX
2IHn2Z5b00Jox3Ou2/Is2/AMW/M0W/EUW/IkW/AEm/M4m3FbrxAGSVPzMV0q
j7IJj7AxD7MRDzGFB5nMA2zI/WwQ38megVLfvE+XxL2sxz2sy92sw12szZ2s
xR2sye2swS32DJDq8R111eJ+Vo33WIWbWZn5TGQeKzGXFZnDCvE5e/pLeXO2
rhw3sSw3sgw3sDTXsxTXsSTXsgTXsHg8y55+Usy8WpfAVQxcyX/dQ1jBIi7n
Xy7jHy7lby7hL+bZ01d+mhfrfnARv3MhC7mA3zifXzmPXziXnzmHn5hrT7p8
NM/WfeAsvudMvuMMvuV0vuE0vuZUvuIUvmSOPX3khXmy7jkn8Rkn8ikn8AnH
8zHH8RHH8iHH8AGz7ekt982jdfc4inc5knc4grc5nLeYxZscxhscygIWxDPi
N8R/I/8BdoqjPA==
         "], VertexColors -> None]}, {
        Directive[{
          Opacity[0.3], 
          GrayLevel[0]}], 
        LineBox[CompressedData["
1:eJwV0mFoDGAcx/GHzRIjSSNJN0k6M7OdJa5L4pxZWpekJbGWhEZCS9pYS5tG
Mi0ttJaWlpAWS1omaY2kNZJmSZolaSRxST5efPv8Xjz9Xz35VYfSNZNCCO8U
LQ5hYlUIEY4xjyPM5RAnc4C/VobQx6/s4Ud28y072JkI4aXdZj9lCx+ygXdZ
yxus4TVW8xIreZYVPMUk2906bsftgyxmFZdyBxdyK+dwA6dxDQOL+DMWwhJ+
YatbC+wP9my+4VS+4N+iEJ7wBx/wM+/wPbv4mlf4nBd5zq3HdpPdyzre4lFe
5362czcvcDvPsJwnuZ5HuJpNbu2zC+1dXMxtnM8yzuI65rCUf0pCKOB3LuI4
53GUjW7NtIftbA4ysyKER5zgPY7xJkfYySFe5gDPs4+NPO1Wj33C7uZhdnAv
27iTLUyzgSnWMsEaxljNKOvdqrQjdgXzmGQu48xiCTP+WJTfmM9xzuUoZ3CY
dW5l2YP278IQ+v//W/byE29zlF18xat8xlb2s5n3ubbUX1FcOSpTubZouaao
QDGVaJmyFdVmpbRJSW1Us5tpt+uZ4jEmeIAx7mHGv5zubZ4i+geCPJgv
         "], VertexColors -> None], 
        LineBox[CompressedData["
1:eJwN0mFozHEcx/HfMo0YSTqSdCTpsjPbkbTNktbSzG0xM5JpSdglsZbkWEub
Rtq0NNJaS1pIWkhaSFojaS1Ja0laS9JIYonXg3evz6Pv7//gH61NVdRnhBBG
FVsbwmQihCjHGeEosznMaRzk79wQBviN/fzMPn5gN3sKQ3hrd9ov2cYnbOJ9
NvIWU7zBOl5hDS8wybMsYZdbDXaBfZR5PMBVrOZSlnMBt3AWNzKDufyVH8JK
fmWHW0vsT/Z8vudMvuG/NSG84E8+5hfe40fe5Dte52u286Jbz+0W+xHP8C5P
sJeH2cX9vMwqnmcZT3Mzj3MDW9w6ZMftfVzBHVzMrZzHYmZxPf/mhbCaP7ic
E1zEMTa7NdcesadziFPxEJ5ykg84ztscZQ+HeZWDvMQBNvOcW/32KbuPx9jN
g+zkXraxkk0sZSOLmGKCdYwx7VaNHbWTjLCE2SxgJvM55R+L8TuXcYILOcY5
HGEmh/gnJ4RN67ynYs3QdlUoqbiylKNybVOZClSo3arWLlVpp1652eH2M7by
IZO+PW3fsRvYy3peYx3buYetrGSapTzJIh5hgrWc8l/O9k5EUf0He4WXlw==

         "], VertexColors -> None], 
        LineBox[CompressedData["
1:eJwV0mFozHEcx/EfIRYjoSOJS5LW3M52RroWS2tJOiOtkUZLYlsSa0nGWto0
0qalWVprpMWSlklaI2mNpHVJa5akJYkliSUvD969Po++/f/1W1VelaqcFkIY
VVY8hMm8EKKcYIRjzOQIZ3CIv3NCGOA39vETezjKTnYlQ3hjt9kv2MwnrOcD
1vIOq3mTFbzGMl5iiudZxHa3auykXclcHuY6lnIld3EJt3Mut3A64/yVG8Ja
fmWrWyvsj/YivmMGXzPwOX/GQnjML7zPD7zNt+zgK7bwslvP7Eb7Ec+xl6fY
zWNsZzmvch8vcifPspAnuZmNbh21Y/ZBruFeLucOLuRWzmY+/24IIZs/uJqf
uYzjbHBrgZ22Z3GYU+tDGOQkH3KCdznGLo7wOod4hQNs4AW3+uwzdg9PsJNH
2MYDbGYJ61nMWhawmglWMItljDLFCIuYySS3JfyfCpWh3dqjEsU1RzlKKE+b
tFH5immxlroz7n3OZ6nvTtsz7WH+yfb//M7+/2+bvXzPW0yzgy/ZyqdsYj9T
btXZ9+wadrOKN1jBFu5nE0tYx2KeZgGPM8FDnPIm5/nWiKL6ByGVmOY=
         "], VertexColors -> None], 
        LineBox[CompressedData["
1:eJwV0mFoDVAAhuGzNJJmtKRN0rpJYmbmWhJrSVpL4rakNTJ0W7JZEmtJprW0
aaRNS7O01kiLJS1b0kJaa8RaN0mzJI2WuEmyZY8fp+f99XVOneyK6v1VKSGE
t07OphCS0RAinGImJ5jOcaZyhH/zQhjiD/bzC3v5gV3s3hHCmG7Xw2zhUzbw
Eet4jzW8zThvsJxXGOMlFrPDVq0u1NWM8jjXsYzZ3Mfl3M00buc85vPP5hDW
8jvbbK3Sn/UyvucivmEKX/L3xhCecJoP+Yl3+Y6dfM1WXrX1QjfpQV5kH8+y
hyfZwaO8zoO8zL28wF08w21ssnVC5+kjXMMDXMk9zOBOLuRW/ssPIZe/uJrf
uIKTbLS1VCf0Ao5yNjeEZ0zyMad4nxPs5jhvcoTXOMRG9vM8e3maXaxkOw+z
haVsYAnrWMQaFjDOCvfJ0eU6whgzWcx0FjKVUc74X+uZZIRfmcVJLmGZrYSe
r0c5s8G7+JMD//8s+/iRd5hgJ1+xjc/ZzAHGbNXrB7qWPTzFW4yzlYfYzFLW
s4TnWMQqFvAYZ/21xVu8y4k4cwW0lxQ=
         "], VertexColors -> None], 
        LineBox[CompressedData["
1:eJwV0nFkFFAAx/HXZE1SK5OsSeUkqWutdSYzM0lmkjmTzMq2ciVbTVIzSZtJ
tqxky2RNZlYyNcm0JFOZzMpkTpI1SVaSOkna9OmP5/P96+c93rrq+vK6BSGE
SSeaF0JqRwgRzjKb08zkFNM5zr/bQhjlDw7zMwf5nn3sLwrhje7WL9nBp2zl
QzbxLht4iwleZxUvM84WlrLHVqMu1icY4xFuZiXXs5yruIdLWcSFzOef/BA2
8Tu7bK3Vn/RKvuMSTjKNY/ydG8ITfuMDfuQdvmUvX7OTV2y90G36MS9wiGc4
wDr2sJbXeICXuI/nuZunWcg2W8d1nq7mRu7nGu5lFndxMXcyMJe/toewgV+Z
wxmuYJIZnOD81hCeMcVHnOU9TrOfU7zBcV7lKI+6z0U9rM9xkKfYx2Ps5iF2
sIKtLGMTS9jAAiZYYyuqq3SEcWazlJksZjpjnPO/tjDFCL9wNWe4nJW2knqR
nuBc1Nv4kyP//yyH+IG3mWQvX7GLz9nOEcZtNev7upEDPMmbTLCTB9nOCjaz
jGdZwnoW8DDn/bVlMe9yIs4/oqSWyA==
         "], VertexColors -> None], 
        LineBox[CompressedData["
1:eJwV0m9ozVEAx+GzpJHELEkjLd0k2TUzawmtJWktoduS1sxsuhPDklhLMi3J
NNKmpVlaa6TFWlomrYWkNX9a6yZplqSRxE2SzbMXp+fz6vv7nTqZB2p2H00J
IbxxoutDSOaGEOEkMzjONI4xlcP8lx3CEH+yn1/Yww/sZNeWEEZ1m37JZg6y
kQ9Zz3us5W3GeYNlvMIYL7CI7bbqdIE+zjwe4lqWciX3cCl3cAG3cjZz+XdD
CGv4g622MvVnvYTvOZ9vOYsv+GddCE/4nX38xLt8xw6+Zguv2nquL+vHPM9e
nmY3a9jOSl7nPl7iLp7jdp7iZh5hDiu4mnu5gju5mNs4j5uYwmz+zglhFb9x
+cz3/M+ETtcJzuUIp6MhPGWSjzjJ+xxnF8d4k8O8xiFW27qo+/VZ9vAkO3mY
bSxnM0vYyGLWs5C1zGecB21FdZmOMMYMFjGNBUxlHqe8rywmGeFXLuMEF7HU
VkLP0SOcynI3/uLAzJtlLz/yDhPs4Cu28hmbOMCYrQb9QNexmyd4i3G2cD+b
WMIGFvMMC3mM+azitLe2cKN7ORHnP7l3l3w=
         "], VertexColors -> None], 
        LineBox[CompressedData["
1:eJwV0m9kVmEcx+FfSVaSWkmyUskjyfa0rZnJZCbJTCaPSWZNraysf5PUTNIy
ScskWyZrMrOSqUmmJZlKMmuSmSRrkqwkNUla117crs+r7znHuddUHSmrnRUR
I04yO2Jqc0SCk8zgONM5yjQO8d+miEH+ZD+/sJcf2MXuwoi3ul2/YgufsokP
2cC7rOMt1vA6K3mFKV5gCTts1esifZz5PMhMVnAdd3EFd3ARt3Iu8/g3N2Ij
f7DN1lr9WS/ney7kG87hS/5JRjzhdz7gJ97hO3ZyhK18wct8zPPs42n28Cg7
WM1r3MNLLOM5bucp1nmfQl2rc7mPG7ibq7mTy7iNC7iFs5nN3zkR6/mNq2ae
aWtCL9VjnM/hnJmfGvGMU1kRjzjJexxnN0d5g0O8ykEesnVR9+uz7OVJdvEw
21nFFpaziaVsYDHrWMAa7reV1JU6wRQzWMJ0FjGN+Zx2v7I4xQS/ciUnuIQV
tsb0PD3M6Uzfxl8cmLmz7ONH3uYYO/mabXzOZg4wZatR39f17OEJ3mQNW7mX
zSxnI0t5hsU8xgIeYORFLHYynITzH1GZljE=
         "], VertexColors -> None], 
        LineBox[CompressedData["
1:eJwV0m1ozXEYx+H7JGkkMZI0WtJJYpsZrYW0lqS1kNaS1iZPDcvDCbGWZFqS
aUmjpVlaa6TFkpZJWiNpbZLWkjRL0kjiJIlrL+6uz6vv///il11du+1wIiKG
Xd6qiHRBRJITzOIYMznCDA7yX15EP3+yl1/YzQ/sYOf6iLe6Vb9iM5+xkY9Y
z3tM8TZreINVvMJyXmAp22zV6WJ9jIU8wBxWcil3cCG3cDY3chrX8u/qiBX8
wSX8zAV8z1l8w6l8yT+5EU/5nQ/5iXf5ju18zZP+p0W/0Jf5hOfZw9Ps4hG2
cR+vcRcvcTvPcTNPMWVrg67VBdzD5dzJbG7lfG7iTK7jFObzd37EMn7j4slv
2hrX8/QoZ3CICQ4wnRPxmBO8zzF2coQ3Ocir7OdBWxd1rz7Lbp5gBw+xlbvZ
zAo2soz1LGGKRazhXlt5ukonWc4sljKTxcxgIYO5THtnSX7lIo5zLittjerp
eojBAf5aGdE3+WbZw4+8w1G2c5jX+ZxN7GO5rQb9QNexi8d5izVsYTWbWMEG
lvEMS3iURdzPxJqIOS7LJd1/BFeU4w==
         "], VertexColors -> None], 
        LineBox[CompressedData["
1:eJwV0mtklgEYx+H7nSQrSa0keTtIXsna1jaZmWQmycwkM8msdLJWOrw6ziQt
k7RMsjKpycxKpiaZlmRWkllJZpKsSbKS1CTp2ofb9fvw+D/Ph2dZ7YHK+kRE
DLu8vIjJgogUJ5jkGLM4wkwOFUw9GDHAX7kRffzKHn5kJ7tKIt7pdv2KrXzG
Zj5iI+8xzdus43XW8jKreJ7lbGApj7CI+5jDGq7kVi7mZs7lBs7gOv7Lj8jm
Sd/zU6/QX7iIHziHbzmdL/k3J+Ipf/AhP/Mu37ODb3jcVpt+oS/xCc+xl6fY
zUO8yT28yu28yC08y008wbSt9fqgLuQuruY2LmclF3IjZ7OE05jPP2sjVvE7
l06909a4XqBHOYvDzOAgJ9dEPOYE73OMXRzhDQ7xCge439YF3afPsIfH2Ml6
tnMnW1nNZlawkWVMs5h13G0rT9fqFKuYZDmzWMpMFjHBXE76v1L8xiUc53zW
2BrVM/UwExzk7+yI/ql/lr38xDscZQdf8xqfs4X9rLLVpB/oBnbzKG+xjm3c
wRZWs4kVPM0yHmYx9zKjMGKeS7qU+w/InZSP
         "], VertexColors -> None], 
        LineBox[CompressedData["
1:eJwV0l1oDmAYx+F7W5JGEiNJsyS9idlmpDWS1pK0RtLbkmbkq23Jx/Ixa0mm
JZmWNFpiaWmkxZKWSWuNpBlJa0maJWkksSSuHdxdv6P/c/Jk7azeXJUSEa9c
Xm7EeH5EgmPM5AgzOMR0DjCFffyVE9HNr+zkR7bzHVv5ks3sZSMfsZ73WMNb
rOQ1VvASkzzH2jURJbpOF/EIC3iAOSznYm7jfG7iTK7nFK7mvxUR2Txp66de
pL9wHj9wBt9yMl/w7/KIp/zBh/zMu3zPNr7hcVst+rm+yCc8yy7WsoOHeIP7
eIU7eIFbeYYbeYI1ttbpg3oV93Apt3Mht3AuN3A613IS8/knL2IJvzNr4k1b
o3qOHuY0DjKN/RzPjnjMMd7nCG9ziNc5wMvsY5Wt87pbn2Ynj7Gd1Wzlbjaz
jI0sZT2LWcNCVnKvrTxdoRNMMpMlzGAR01nAVOZy3P9K8BsXcJSzWW5rWE/V
g0xlP38vi+iZ+LPs4ife4TDb+JpX+YxN7GHSVoN+oOvYwaO8yUq2cBebWMYG
lvIUi3mYhdzPtJURs1ymS7j/nRSVMw==
         "], VertexColors -> None]}, {}, {}}}, VertexColors -> CompressedData["
1:eJwU13k4VN8DBnDZkjai0o7wDaW0qCRvtBEVogXZihYlbbaKolTKEkULlaVk
SZtszdh3MpsxxqiYzYyIUqRFv/P7a57n88xz77nnnHvu+2p5nXDwlpWRkck2
l5GRI7/Xy0co8m84mOu+7KT9JiqsfB/IO6YL0Pl5zZ+W8Ryor0vXHD5CxeUn
V/e97RPg/Ey+179xXPj7Pudn/6Lg7LG8mgo1AZ4ZdH20+8mFHO9aTng1BUHv
4kOWZvOxLnip7tULHYj98qZkTSYFhTuOO8w8yYe5aMv9DbQOJFrubtlwh4K3
2VI/lR18zFnfOTBdkYcVP3SDll+nYPdtV5U4Ez7ErnWPbJbw0CUwupJwkYKQ
Ad2BCl0+eAd3Wudt42HYfnfUvBAKZt9VoOrP4iMZv5suefJg4NVepnGWgghl
7bWeU/mQfb3yVelpHpztA1fPOElB8vTlunHj+TgAmaqn4Tw0dE4yph2nQGO+
UeLicXzE/N5wRyWWB/0D/aHqvhQMtBy63fG7G3EBvnfi7vHQTaOE1hym4HIb
wp1HulEWdCI1Lo2HMyXPpY0+FIys5/8LHerGT8eda92yeVjVd++tmjcF1+b2
s/UGuxF4r89jxSsezOhqWgkHyDj/CfXW9nfjiCDV3ayQhyuW7SfgRQHF/dzP
tN5uvJkuuv2AwsMOznI1VU8yPxGWsU6SblgKM2ccq+Dhmv69GbIeFKQouezc
LO6Gufm0yKoaHp5pJhdNdifPdStm6LCwG45zu/a/aeBh3scDWsvcKLjzTmas
iN+NjGATkfV7HiQVNkt89lPg4DHHbml3N+J/8/jxdB6utoRsfu5KwZ81pR9q
P3Uj2NZ/4V0WD8uWe1rKET9zvej0uY/daAvZ8smzjYe3PrucfFwocH+rddP6
QzcuNz9WGmnnQVy2e6TVmYJmN8Zio85u+MSfvrafR9bdv4a3nbg0zfG9Hq8b
X1+p+t3/wAPNgCWi7aOgbGOYpXFHN6Tfvqi//sTDwXZoOhNPfmOWZ8PtxurO
Rstn3TyUJb0t+LyXggL1tFNn2ruh0/MHFwU8aGidHIwgftPy8n/ZnG6YrV78
2UzEg8PQZ0Nt4hqe8vGf27oRk3esoUvMA9XVnlezhzxvZ2bKauK5yy+q+Ul4
2Hb09iU/4uenZe+OZncjawmtXCzloeiw4ss5xJ/esRJ9bu2G1tWoONvPPMh3
OMq/301BnC73ugPxq1fsVFP7ePi0kqcXTvzUj/B75axumC54kCnq5yGkb02D
KXED1QvnVhG/TV2aMGeA7EP/BU+Gncj1ecVPXzK7UbOcOrRxkIdamx3n3hIf
H9z3yJi4eldTs/tXHnaGvZ0WSDyosH2kkNGNar15E/y/8bA/s3D1OuKX/3ZZ
byR+nnbrwtkhHvwqI9+NI96oUW/KonfjW1n2Z//vPExySDrd6EhBUdrDwEPE
uYI3cgd+kH27T2/tHeLLDdn5/2jdWHboqY/tMA+/nWgST+Lzo44/f0B8gfb7
zCUj5L1gLPVaRtw6b4v2OuJHN63cMf4nD+euJ16VIb5XKYz7oaUbzqzPbC7x
5muU9cxdFKQ59KZEEOftWvjqySgPTfWRvk+Ir/ubZL6YePKfhda+v3iYupQ2
Gkx81bdDMZz33QgdXvLP4DcPypIVrJ3EX1bkHLhC/E+42RIR8btb+gR6xKfG
MZNWETffnq93/w8Pp/zTZv1zoKDcff54SXM3trwaW7PtLw8wtT/QTlz+smdc
MvHF+9VzfxB/lqv76jXxTSZV6ruItzuPViaP8fC+9MD3aOI3j0UFTiR+aOti
Cv7x4MXfvuAo8VKjLyk1TWT8UGZ+JO4ycaruVuKdlb1+l4jPYy9aFyLTiUeS
p6M6/x/P/Dksc+J/lmcaTBvXCcak9ltyxJW1EvP/Nnaj4GQg/SnxcbSZAr49
BVcW0saoxNN+Pd63RrYTX16FCSqJSyODH4YRtys7P1hLnKJXfj2duEDgd8mS
uNHAZ4qDXCeirqi/v0zc9m5SoiLxF1XXhTzi92aveeJD3O4E+31TQzcSxe1R
XvKd6DNwVbYmbrh4cGY88c2SYwwx8bi2+T8MiXdWR/jsI562RKX9sAK5b0W4
21Ti1zUHc7SIy70SUyTEs/x7MGRHwdbl23i99d243hOd7KPYiV2bZBM4xIO2
75DkE/+pZhrPJ94/vt2eYvf/78WuujDig1sYha7jO/HfuMKAVOJnvDcctyF+
d4u8Hpu4a4Dxn0ji016E0WYSj4/z/m6j1InbjzQ+HCNePm1EIKwj7+mT0LUV
xCUjgeq7iDOr/z5+Tby+VqC8akInDorjUtYSPzzD8e9F4m42Wy5kEjcoaDut
SVzm/pzBncQz8q5kaCh3wqOtN3488T4WzX8B8QcBZQnXiG9zuTf8ZScF7CMI
HKjtRuYkt/0jxO+XsO+3EX9Zc+V3GfG2ND0174md2EstPFdKXF9LYTiO+OJ1
W2oZxK+mBd15Slxt0MPdi7i6eP/V9ZM6oejnL4whPjE1aNlK4sJtMT7PiLu5
q3kHEpfJ9fJSJC6JCj89bXIn5KIH1DyIv+o59KW9phtFsSHUc8TNHmf3WxHv
mv/vfQ7xw0zHXULitXn/vhgTD/1U/yuU+MOspI22UzoxbSlVfQ7x7As3/ByI
1xqEJL8hHipf5SJP/OTmpQv1iMdn9fnOnkrumypT0b+DAq+2kmm/qol3Py67
SLx67WkLDvHB9J2rW4h7M1WfiImnTdLpKCc+NUnvRhrx0H039G1VOnEqX+9a
NvHVzTeVAok33jJ2fkX8x/Ukq9v/v/7Rriwb4s3jlDbNUO3E86n3NUKJm8RG
H9Ek/uTxz6EQ4s0+e34cIs6ynWj5o4qcw8UdAZ+In276w7MnLlfQvqSReMOC
7Yq8Yx24a2WgK8imYMb+ocdmQXzccNYxTRczETVNw1j1aSU+ebNLf2iL0ZcU
9ioigYFXm3d/k/WqQ6rcCnND6x5Ij4ZPu3GYiQOUnJzXh6uRdTPjiXOcGKbz
FIaXW7Ow+ghU2ZsroG5aVHH6vQj0X9K5H8UsLGkwYRTrlGLOHpMD2ZtEJF+Y
xu2WZ0N8uKrWhkfFRa0mq/QGISJ3bQz7TWfjzaE1q7fnURH85tOl/pNCtC3a
LZh4uA0mGR/PzoimIk178IGRsRDX2PtijvLa4PXOtr7oNBWKCWvmU/4J8PSi
i/FMEw7yfmrPaXCnYorPUrNP7QJolGeXTw/jQOVSfixlJxXlDuLVicUC0LrK
dym/48BTaV9/tCUVdbbUDsEjARyCe/y0+jl4+f5LTNRqKs4o3xD7RgkwbqWz
fdLMdlxM1UhfaUTFm6mNM9cGCVCRUnhjglk7KoPlzYz1qHhnVrjk/mEBLk44
w81yaUe2rYPW+gVUPNectmCSiwDxN2Wb3QLbMay7PVV3FhUK8XmzFu8U4LbG
6f3c2HY8dc1jVqlR4XsueGPeJgEuH0qLSn/SjmmsArfRKVQcMrQJ2rOOXMf+
kp9BcTtO/N1lladMhWaozI+fywWYIa/uXdPYDseh4840RSrqJX5Wxw0FoC5Y
suRdRzsG1KaO3y5HhfCOo2aijgBTjpU+2yxtx5VB3J4tQ8XetIrnzvMF2H3D
+8nt4XbUCl3Dlvwlee/U69NPNQQ4ZuX9nSbLhcMB8/EXSN4+PWev52GSt3eb
f5KdNYWLHS8DmeN+UmAeqrUwfooAOm171G9qcEHRXJb99gcFUxy+PJipLECG
xYPVFtpcVIy32ZQwRK6vOuv8FwUB3G1sx2835GLhKdVZiV/J92vPwJfJsgI4
jXtuWbGCi9Sk+xYlA8QtTfb5jfFRnPVx6/N1XHzr73X900+BrEaNzoTfJOcv
CwqYv5ELP/WtIfv6SB7T2pTYPsLHyoHkMM1tXPz8njSe1kvBvbXcbM53PiZV
hmZS7bi4kiRX5Syl4IGR+p9x3/gYW2Hze2w3F+/bVF/86qGgRsh4tmuAj9DU
1gt9rlzkpXQoPReT+y7QsGzo46Mvr9o22osLebIn/EWkXyzTeefey8fDzoqy
nkNc3N06ZcBSSMHja6qu6hI+DKRPwscd50Jp7RbOQgEF+WkpBUIRH+nzn+V8
OsmFI3tphyqfnIfKz5JbBHy0rzNuiQwgz3Vy/fDEbgq0b2hq0Lv5GDD+rPw7
hIty6ZyNql3ke/pZ52DPJz7CpkbM2xDGxSar3C+anygQ+83pmfaRj2qfC4f3
RXBR3XfE1PQjOX86Hy+x7+Tj1JDvP+urXDwUGQa7fqDAasci8eMO0nfMal6o
3+Di1PoVk692UjD6b9kHGS4fi3ISlCgxXHidD/Ep5pFzfs3v0RMcPu4fWORp
GU/Gk2I2bqiD5EDbrHX9bD78Pgx/zLrDhbJLzsEVxLMllILAVj4eTykK+X6X
C1PZFq0QLgWMA4L4KSw+HmgOyOskc1GwMIJZ206Bx6jChFcMPn5dEembPiLX
2fZYYxbxm4m3Pd3ofBz/vOzsmjQugnIMU/w5JCdvlRuaTuOj8jXTUfMJF4le
uVPft5Fz+9ZpTc57PuztxuYMZXLRaR6ja0R8x6+IvanNfIQM3VJ4nc3FWHbi
vQQ2+f52bVA/08THMzMbE7fnXBRFHDb820qeK2B5245GPr76lJf+fMGFq+L0
R0eJK669rG/cwEfUfN2U8NdchG4oovBYFPzsskydXc/HxM3dpX/yyf5/vMDO
jnicYh5HuY70von/xh0u5OJOUPCieiYFw6YPjo+r5UN9+lmTmmIutHwmaWwk
Xn5NMmGsmo/Bd3YLplPIvJX/GCpnkO/Owz97ZYgbKVaf3lvKxdF1XxIsiGtq
7JqkVMXHbL/ZXbHlXGzRUGdW0ymovqfWoV7JR8qaJEVKJdm3FiVR24hvvvj6
vF4Fmc8KXPxQTd6vlnXJTBoFk5bef21WzkcRL+HD91ouci+yxK7E4yZ0rt9T
RvqsrkmmbAMXvMIAW2kLBW92SARnS8l6DV5xG9/ExePUNy8DiTto2h6/S+VD
ZfPiULn3XNisjv85nnjsjLNPSil8HF2aEjLSQvZ/S6Dy/fcUBNODnSXv+Dic
GlMpoJP9OTypZQlxN7ke1+nEE1u9y+qZXMw/rru4qpkCSVJc2OYSPjR0k9lP
W7kwH8ia4kzcx98nKaiYXGfFXO/QNi66yiM8vjVRsC3U9lxeER+Lle827Gzn
IuTd9ck3iQ+yf8j1FPJhNdjuPKeDiz0VfrL/EU8NqpyoTTwxbMLxbh4XB0+/
WlzVSHpTwiM/9wJyneu/7NI+cJE2MTrEg/iZn9IJj97yoWR5wNHtE9lXGz53
jDWQ8ac4ULryyX5bNK9yejcX4+fuWf+QeP5AtbcOcffxrvx6Plnfp4O3zInL
snb0HHnDR8Ip/q9AIReN7p4Nn+opUNVWXvjqNR/mqit2LhRzgSOM1kvEn8WM
/zP6io+D48o0m3q4OGf34YkO8foy092biLPvq744IeUi6uRNo/o6ClTiDs2I
e8lHK2N0tepnLjZ82Op5jPiQnYr2hxd8cE+/GnnRx8XrIsYyVeKhowfdDYkP
npHVt/3CRcaE9XEFtRTE6K94G5LHx5yLRxXEA1zQhaJTrsTzP7cpNz3n49tP
s5oLX8n5MHSkWZb4F63FVnOJh9+veqQ2RP5vlRqXVUPB7aiLTn65fAh4+5sy
v3NhFJT0xo54i03knIoccv5veHTBdJiLm/2X9X9Wk/77Y0uEOvGQkmOfm0bI
OgbUix8Rvy+dEXA4m4+WdbOsXUfJ/I92fdpKXDT3+gdKFh/9jy41fv7Fhezu
QxMGqygw0zqQrkrcweN6/aqjPFwN6hEYnaaAz1pm93QiH28yLIttLrRip64O
9c9PKixy3TddlhOhceA7wzmIjuTrKs+/OzVhq3bqNZa5BDb3qhYuq6The0B7
y+R2BrRxYPqMlVJ4uToultJp6Gw5FvXQgoFrwy26s2dLcUzJd6xZjo5LMRWV
93RbYFc5uvZ2sQROywOYV1/SYfQx+tTy6EbYWZYZzZwigeIl//HHTzBQVFbw
5je/DqPjb9uHHO7BtgJf7dlyTOgWbPFay6rB5xX9K1wlYixRm3e8/SwTXj5K
lYvWVmP2qMkO+mUxyl9kOBykMyGqTTh060cl0h0iDlmaiLFJumNMcxYLrTea
Hz36WoG+enPRfyMiRKdTVic4svCiOXD/knkVSL77aOWdKhGyd8lO+nKFheEg
x+tNx8pR1Py0suquCDFHb7w5/4KFGRLmnNiXZVhSVzK34IwImY5B2p+ZLPxw
1VGye1OKyOu3//x0EkH5yoJFITKtuOq7fYOfeimOtmmFyq0VQd2tuuO/ra1Q
uRg3RShfig1hGxOKZosQ5t+ute5KK8relM4yH6Fic5Bh8jwZEUbffZhlRGlF
al809D9TYdQ4IypOIoT5tk1+Bv2tWNBzbPLBLpJLFQ/V32IJkZMgcJo3i43m
iHiXkjYqDt4oznlXLoTKgN5ozQY22JmR2rItVHTQ5LdQXgjRPOXiz7KDbNQu
LzSYVUvFK0mlwO4x8V99a25cYcNy4UUnQSkVRSNm+ZbxQujPtym9lc7GGXPq
LusiKn6E7t968IoQK6+smre4jE36YnLO6tdUqDrJPI0NFmLbswphRjsb/f8u
/UzJpeKzVSAvw08ImdL9m9YNsrG49Z+TXyYVfwvHsa4dFMJM+f18XcU2zOlR
/5ycRsWjrWvO6LiQXK3Gfh43uw0ZlpLoBQ+pOBW9ZOCAgxCsknf0J0vakJOz
PqT/HpmHFapLTLYJgY5Rjatog1+N54x/d6j4b4ni/puWQrCNc9Id7NqA0y5V
2+OpMNn2NXHfOiEm8EsatT3a0Hxu5C0rhopjV6/Hxq8UwibOuGDKiTZM/Mxu
u3GDzI+8qvMSIyFmBMxpNbhArn9u8rOT16hgpnxdqbVICK3aCWbXo9qwqn3b
0ktXqKCqzXT30RbiVtxsWdOkNhjqxwoKwqmIZ+79/mOuEJdqks/bpJNeYNOV
MvUiFXbix7SGmULQJ1eGNua1oWmh581rF6jIG6g62TlNiBR/+6jK4jaSLw/+
t+AcFf7mK/sWTRHCWvXz6PrqNkzy1lrECCLXuShsyZ4gxJKxBbpbWtqgplVz
MTmAip9JNA03BSHmqh4ME3DaoDiU7hR2hoqHdm8NME6Ie5EvXs/rbsPXLreR
wFNUqOx/+W7bXwG4bmEFv6VtcOpp/XDZn4rmu860C6MkJz+vFkR8a4NHf3l6
hh8VGVUWz9k/BBBPMlWk/GqD+YJe2bZjZJyPgrk7vwkQhXDfLFkOTkvp9Jm+
VKjJaE3p/SJAyzWvQTtlDr4cq/19+AgVUYcLVqV9FkD4Zf+kQlUO+le7X6s/
RIVj/HyfAIkAluc/8z5pcBByfmXsKh8qwoc3dh4UCZB4PUiftoADk78S0xcH
yf+dTH/68gWQj/Y4e02Pg2m3DteuPECFzZnWtVGfBFB88ffPlCUcSC44n6vx
pIIynLy+tJP0BYPBcu8VHOiolL/08KBC7rRuiWKHAIHaBVGxazkobyxuUCB9
bbjq8QUvjgAJX7K+xoCDw/v8Vubvp0JGv8yX3ipAZ02wu89mDubNnXrE15WK
C7Oqz+1kCiCnoa+uYcNBdcGwxMCFitstLQUfaQJsy83Sf2rHgeaNj+u/7aNC
ErTT5MJ7AZSpGknTdnMgPL5otHwvFZPF6doGTQL05mSvcHfhIMbC9E3iHioK
JnBeCesFCI/ZURztwUGGn1T59G6yD0+H6eXWCtCVqlr3yJuD3NPfM5ycqJiJ
4pawagEuFFoLEo9ywB+7ZmjuSPbbyTVy7pUCNDfcvHDmBAcdq9jbF+8i/fS/
k3rW5QKU6J8bXHuGg9s/08oWOFCRuYyVvr5UAAMVzwhJEAfO0/6s0bCnonHe
zIF1FAFym9/4XrrAQdLRtrPT7aj4wrsfsbGErO8OvxaFcA6WHahbNZP0XJFj
s2BXEem/znYVAZEcyGZT183bQUXpo8d3jxUI4LFLzpYdReanvXz7f9up4F+a
YRydL4Ce1X9HtGM5uGhTsHKVLRX2WlUWb18L8Cts23j3BA52FxlQttiQ/SY9
dFD4UoDzL95PuJnEQeWfBa9dtpFzrCRu9ewXAgw/LbDOfsCBW8tH8WlrKvak
r3Xb/VyAx/+dTix5xMFXQdPiWCtyfu45F3Y3RwBzt+gCajoHils37H2+lbwv
H9Zv6coSoNZ51+H8TA7Elw6iZQvps2WDHkuekb757pTXoxwO8r2nlHzdTMWE
/VaXwp4KoJR23THsBQfmhqmpM4l/LP/n0pYhwMdvz3sc33BQUzBAxyYqgl88
fGacLsCZ0s+lmoUcRDVr6hzdSN7fgI1at1IFcMh+Fygo4WCh0p2gREsyziX+
4d8fkf2sdio7pZSD5cdbcqstyPqq86JcHgpgdjezd2clB9t89z3+voEKn2qL
3zXJZD6fPaj7VcPBoeWFK/SID381T1zxgDzvs1vNDxs4sF5jbbUPVCwP19bM
uCfAqxX6l8zeczCfsb482pzsw4Imt5l3BZj99dWRVjoHveUXQqvWk/MBV2ZF
Jwpw8cS58YdaOdiTe9/nlxk5l2QEGgp3BDh+Sov7ncPBJodS1+XE57qn6oUl
kPuqsp1DeRxMCLq/2XcdFZ09Vyb/viXAfbl0RflPHDw6s0/xiSkVesYW94Li
BCg+WegYyeegaGvs5U9rqQipt08ciRFgy/1H7xTEHDw3MHw6m/iXqRJGYLQA
vHvXX4ZLOUiLOmK/ew0V1pLGWaM3BEh+dWSzWhsP376dTAl0oaCzw87M90M3
phv7lUa8acOp/u7c0PNUFM+o0W9TEUKbPS1tqJDkJBV/naZPtXBMWlkYo9+D
+CN/b7U/peHX/U41vwEmbl+tidtzUIrlxv0+N+JouCB03+g9oR0P9uSP5Kj0
4oC/UZAPk4ZwH9nAyup2VHT7T7yp2Au9D85tytY0OPytuTKynqynt+WC7Dm9
2PS7XWJ2hoZvystjrn1vhUbz9p5nVCn8NpuHlGXTYCI/4Bdbx8RByzX3z+yX
oqB1qXgll4a+5Q4FHX10VP9ylAmYKAXL3fNEwj8a7Be20B80tMD+rvK20joJ
hg+8HN+2mI6fh3f5cA40Y8R9qH3PRQlC+JOTJ6bTQR+1YR6gNqL0nOmSxlkS
pP9zV05RYOC/fbxUrf0NmMdaVbiluge7s1RTs/YyyHs3+ZjTynqU2XD61p7v
geSPUtf+RwzIfAqOyFxdh5yFS3r55j3YZzwSvKiTgf7I5ms+brXo1VtzVle5
B0dtbt6QqDARuWBgAz+1Bp26OSLPTjGyM14kqYKJT5U1v3r/VOPX9fo+p3wx
wkvX+9YeYiJc1iXgpG81HKbvsVC4JYb0QnJf3w0m3iVt0djQWwXL8NITz06K
8aCKkWuWy4TiKL2jNqAKWW6tJo+dxFgjPvLMuoGJNEnZp+9TqrDRKHbFMTMx
4qZ833xTwESf6quPc15Vwu7m7a/pumJsXrjB8dBvJl4GzyzpcKlEnJxR0VcV
MTIjVBMWq7JQ7LvEZvKUSvTJ2z2YMibCL0s3fU1dFhIFRbLltRXomfgupKxP
hHUeK+3OrWaBVxLloXelArmzrr1idorwyPCht58VC3s/mkQlWFWgZudt6/kt
ImwQCm9q72VhFQLPnVGpwOZ89/jQchG0jzwcKfFhIS3TxM+msxxtC27Lsd+I
wLNnfnY6wyL9u9g4N6ccNavv7hv/TIR/y/YnTr7EQof/O9O1oeVYeHjCp7Fk
EQ5Hj+b/vMnC9tmNG1N3lSPlz2puZrwIaVMSNQ3vspCQ8tEtxbAcflYLVb5e
E6F/V5J5QRoLbrKPPAYUyjGRsfpYU5gInM0L3LJyWXiYrqBXUV0GzxSvJ/qB
ImSE71SYVsDC3JgTlpculeGllbKMzAkynhWPjP+UEl9+/ECDRRkowebTNx0S
IbT0TfSpOhb25WXabFcow+tPMhl97iL0/s56GEpjwXs8Y6C+qRSBPr+PfN0r
Qsqufb2LOCy8uqHv/e92KT767JC1cRBBqbtpZvBHFpISj40We5TC2NO74ZsN
+X+aVDlAxMKUg5OP1xmVYqT3RzV/swjVqXeZ+76xsKfojOv1maUoCBs9qQoR
NFUV9b3kWlFx50JOo1opunk7U6pXi+ASVbm/RK0VshdN85erlOJJx5/NVctE
OGmc0uC3sBXB/IKy0kmlGL/dWkvJQATLpRHPo5a3YjT+quOxCaW4p3TaNWYh
Wa/p/XYaFq3oMJ69bK1iKS4fSIu1n0d6x1n/uVo7SY8o/rBhoVwpVqlcfb19
pgjrN8m/eu7aCju+TuoimVLkrnKfFqYqwqKWE39qjrSiVuFZ/Na/VEQHr7Lm
TxTBkW9lczKgFTTPuJDQX1T0NhmYnFEUIfZ0296C8FYU/xr90ER6Sv7ZzGHj
cSLMYC3Y/yCmFTKWnW5GP6g4GezYpfGH5M9B71l691vR8s+mOOMbFbTvlef0
RoQYGTMVuDxphdJv5Yolg1RoTs0J2/tNiDsu3nkWL1vhfNnFvb6f5IH1L5pz
+8n/F+ZP7yxpRZTf1FunSQ9y9kw4oiUVIv+J2GtpTSvMFjcdNJKSvHGVG5Yv
FGLryqo7oLXiWGPA6IiYCvrMor0Hu4QQLwg4qsJthfteznmakIrtDW7OSzuF
MLXc4f6E3wp9BVuDfD7pHaaXFNTbhThVLS0e10fGz822fkJ6lo7ugiGVViH2
ewluLPrRCu/za43SPlJxaE0EU4dO+pHrlMK5Y6248KF0VXYnFVmRpw7taBbC
NnL71y5FNrLUcuooHVRsM7p67Wa9EEMeKvWBU9lY8c/BkdtOhTD+1byP1aTv
vA9LF8xkY/L99Y7/SI8TTeicb1khxHKuV4OeJhtGGpe2GrGp6HJ+Hl9IFeLR
xCr3jYvY8Fpp9NabRXJat0/0+hLSOz7tPrFuGRucVfUGTxhUuAfzlrIKhIhe
USRSWcOGjXf9uj4ayefvzj8NfCPEyT7fpBqwIfPe8JIp6Ym1lucXGbwU4r13
mYXLVjaqoXwvtpn0wcn/hqW5Qmygh91k7WCjoHSV3udGKkKXeLoWZJEeZBg7
cdluNr75ddNsG6joXnEtJ+YpWZeFzhtO7Wfjj/dOi/w6si4/LHEqXYj5TcYP
HpAemvf0sr4W6aFUt7fBHqSHXqTfOP/cl40fxbLrEqrJeJbTqvamCHEg3tAk
6xQbevsjDZWrqNhb0nzT+b4Q6utMJsUFs+H6vvHNlQqSE3zLrb2ThHCmrTA5
cJGNQkv7WIVy0jdLdc4G3RbC4evYp4VX2TBeu/j8ddJzG4+cjUm4JcTUgQwD
VjQbh5a0mKpSqfi6lzarIEaI+Burl5y6zcaL87zo5HdU9NckPvp0g6wX69aP
cQ/Y2DD/31rDEtK7O7Rzp14X4u9S1esRqWxc/VahQCV92cPNj7Y5Uoigho2i
kUw2/h49WGxfSIX2aHPypQjS7zZHy3jkkd7tUDJf+pYKbmJGduVFIXrKKxsp
+Wzcuag0LiKfCrMYg3ilUCGe8kuXTH1HevR24eIFb8j66usMOJwT4hXzy+S9
FWyYxan7U19REbAu2z01iPTuxvZtd+vYYE86c2//SyrMzwxEDJ0V4svn5DL6
ezZuzWUH/cujIk5vwpjVaSFmTzi5UbaVjfhg8ce051SsXF9yMtVfiOeCmdlL
Oti4oDArZSvp9U1zN1z+c5ys+2XH6l1d5LmOR17pz6YiZpVW5z5fIQ7fjxf6
qnTCqNEwJn0HBR+EE04cqe6GQCuLG/SFA41+/8lYTcVLdkhB+3UBpCWzM6e3
MhEQq6roLqlENDNjy5QVYlypP5va0EdDi9uUhDodOl5pvp7WI5EgfF9wwPpM
GuS83liNWLdDz7qw2GhyL3YP/p0XVE7HWPzJmJzoD1hYzZ7lUi2Fnd5+bUUN
BjmPdTaP2n4CS7PTsTZViqyLTUWGX+jYkTImKbz1EWbKe19tL5Ci7eXyLduT
6Dh6+4HGsfROmJ2ouCvHINex7cgNW0mHsqnX5DUnO+A3+l18cEAKzout167m
0UiPWumZ79YOI91C9tRJvaC0Dj5I306Dd2zv+/7QNtRcmu9YP64XJxP8v6wI
osHjz24LheZW/KSPhmWR+4qj3YPOJdPQfHPWkMM+FvyWf/uXGkDGqZ470+8d
DfdMlWbPmcfEi/jh43IbpLg2T+f3EJsGM8q7nbOmMJB2blR2paoU7V5r1rSS
eYs2UvR0IfNmdSTMq5XM28/jtE37ZOi4W1H4+uXrFsyMenCnqkaC5Z+Nnk+Y
QEfeJLF3zM732H1muWRmpgQL7W7e1F1Nx1Ctn/eYeTNiW85LvQMlKLfqOPTm
DB0XFs16JHegCX+Ldk39ZyFBftSUFXdz6DCqOu7Y9rARLgn1p9ynSXC8w76T
1UnHSf4egeBLAzrsVSZm9fQgM+t8zeoJDASONchtsGtAjlOgsV5FDw4/q3bz
N2ZgeILC2fDyesS1ONlaPOzBg9iQh5N2M7DXIXR77vp6mIoiHENDe5BH12JG
BDLQu2W1sVptHVbKhTSc9ezBmzGGgWkiA77nI1Xs99Zh9LtuGX1LD5L17e0u
v2ZAx5riuXqoFm62ctWbjXqwCT4rs5sZyLuxSKnmTi1SXe8cT5zZA8/Nkxyk
Qgb89oTYzkctLmz28o6W7UFnTl5wwG8GlBJ+nYj8UgOHcTncP1/E2GT4fGMY
yas+NkcvOqfX4LJ0dB31/3n13ikzQx0m8k7H/Td5fw1cAxrNcpvEmDFnsD3Z
hAnWwXCLhXNqYLr+xEjOOzEiXPvNv21lwjS/WsX4QzWS3a03peWKERI5tXfz
Xiam0SMHOWnVcPuUrB/0UIyqGZErX5Dca2VjfKya5N686r8HZ5Hce+syrd4y
gAljP8az3NXVONaSrHTmshiT9vJl1C4zcTxaXnWnYjXmNBYtCgoSw+uJjsmy
W0wIJUtXn+RUYbOXeeLM42J8vfNZPiuFid31W4Ufs6uwY8HajM1eYrh2v74S
lcWE+ZCjzZGLVXj3aenw8B4xOmm0C135TDgnH3UR76mCyZjQSWuHGI9bJ19/
W8ZE181Bg2XGVci/ZRb7bpMYN7rd1qs1MvF6nkaQzqQqPNfeYk9dJ0auZ4K1
LDkfLlqor8sg54O1SaLaAnI+nLDnx0Z9YOKeidXWhNpKBNVY/OMaiJHTIzZ7
I2Zi9r15o5wnlXCe0dfRoy2GXF8yL5z0scHWpC/OkZVYI+8/ajlHDDrtvc+/
ESa8N05uUDxciXHUCgOxmhh5jO17jWRYeOr/arhuG8nz2wrymieJMaq8r0Bd
iYXsmazwm0aVyE721f+mIMare7sWFE5lgZn34fNGtUqcrJtxz+GfCB6PdFtn
zWRhC33X2MefFZBuGL+996cIvxccqNgwn4W45hn5Oz9VIPTE2w9vv4nwX/zh
q0tJL4i8emTmddIL5DWLdV+TXpDRG3NJashCre1y/bC8CvzOv76uUywC5dPt
5pPLWZjhpNqol1SB85ZffI27RWDzd9s2rWGhunvwydmLFZAJHr/qBY/k1ZLP
L3+as5CSUq7ldbQC4127LHa1iVD0cM25P5tYsCrTsBE4VoDrcdZnDkOEbOPJ
47jbWDhzN6phEBXY0bwwWaFZBJXjbP84O5L/5Y8xwg0rMEn57NjUOjIebn+r
zm4WdjO+zoyfWQEjp3X1aypFEJZkzLjrwsLq3lP1M+UrcNJ32C6UKsLY5a8y
fR4svOl7HTL5azk2Lw9S/lQkwo+6Xktt0l9Wj80wOP6xHN1rK0P35Yvgnz/u
lJkv6SMOOUuMm8txXzp9R98L0psiJkwy82dhaJC/zLGkHHy+8ZLEHBFytqgE
a59lQf/X38WMZ+X40lIocMoUwVBhyuSvwWQe/sgfSE8qR5VrwTaDdBHmH/Ob
kBVK1nHUendtZDlYr3fZTHskQmVv0EObCBb8gzzrVgWUk+/hnQ+THogwkHi/
j3uVhaCYqy/6vcvhfWDD+FlJpN913lZwIr3JSc/HrNepHFvntnWsShBhX2ZC
PzWOjHNgefN/W8qx1P9RgFesCD0eS5Kn32GhMWBub5pJOXCWLvfwhghd33b8
db3HQmv52La9/5VD2eXd256rIjhkTv92O4UF+Yy9jZs0yDwcUGswv0zm4cld
+9JUFpYXnjvkPaEcT2aYR6RdFOFqbLqU+4SFwSr+Fb8fZZBzfmU87YIIqc8O
hEmyWGhbpbnmRHsZjpvt148OFkG1WIne+5zsw+qglLp3ZTBz06ydFiCCBtf5
VvcrFr73pKWdelQGj7HNR9NOiWCnteXU+7cslCxw9faNKMNow6TQdaTHnTLa
P+dFMQvqGtXLnh8qw4vUVSc++IqwZseupVepLNw6MhS8wrYMyx7ce3n1sAg+
GidsdlewcDq8vnN0WRme3qktXustwhnd4fHzalgYrRJp/JleBuW6VMUhT/Je
XIn/yatnwcy6c4rJ71Jsfzt15hs3sl43X+cmNLOgtyKMmt5ViujZqX7BLiK0
nhO82ERn4X2GCyxqS+G4ftPtzaQn/rjyX9QAiwWlr/b1yrmlMLf7pTrTieyT
J1vLb5P+6F5gm/7nVimyTsed6bcXITJbq3Ulj4XxvdOWqQWVYtsfF5v6HWQ/
9H/bRCe9skl+efc2N9L7Mkf/yyS9csLvR7GH+GRdCv6ufbypFG7Hpz68bkX6
cvyo0W/SN02z05qnGpZCL1Vl4wnSN+NGX3tQVnbC+ua++MwtFDjvs/ndnt+N
u19+ofp5O1q1/IVLJ1ORs7Mzj7dagM1dZS/Z8Sy01JXMfW5eDvk7Cc9uRYsQ
dix7IPwGHbFtmTdDVZswXC/tX2kkgfysPWe5B2iYO9bc9YfkWVWtTN87HVLQ
hLczNr2lo+6xvtnA9g+4HZzY1FwnhapA7WGHKRNG8fu2i6d2w9/bXl2dIsEu
58PzY1XI/nnYYxY0i4/6XVpRNmoSjJvUybCbxoJls6565hw+1qgucJOoStCZ
+XKTWyITU7unvX10qRu2x3wV3p+WwJJne4YjZiDdoDk4LLMLc9+u2+s3JoGh
+jbtRCMG3gzv/TTpyifwH5cFfY+VYlxp3kJnKh392+Z9/3LuA8KimgPsaqSo
+2a8TPkQHW5U3vD7OB4kG+OjOz5JcXjohcK0OXQUJGmaXe3igicJCDMZkeKb
reIb31c0GCjcXfnFpx0aw5HKDyf2oqQqaZu2OQ0vpnRfd5nHQaPZg1Ldeb2Q
j2JszHOlQVdqcN1MxEZYZsJusx4yb1x648VAGiKHLbINWa1of2+eJSqUYprr
th2GsTRkRXf1OXezIP5wSlkrRop0rDq/KIMGLw9Os1CZBbd5U4enHyH50+9Q
5scCGr6JbKvf2JC8ZzOePdVKis8JnJa0OhrGHLY7H3jMgNMDnSdBBlL4zdt2
410bDbdky0y0FRno+tr3njVVSvaLceoBIQ3KBbu7kkLoUC2KSSoekYCyLX1R
8yANSx5cO5IyQkPS0RJXVrcEe0p0HOb/oaHV3Tp3owoNAyqXfNvfS/Bg9thR
czk6nhtflttv1oLCZ8oXbryToDLXPUZWiQ7L+QOn44LfI8lpZXZRtgRpD2SO
blGhI1Dr8j5pQzMqrcUaC+5JoCCwD16xig4z9xDvb5ubcWizl8KMYAl+dNfe
D9lDB2c1ZfmppiZ4OhyZsc9FAjO/ys4DgXTQsl3MD+1rgl9Hbn0WJOi3si5a
coeOosFFm799aYRi4A4pQ1eCkvqqW1Ne0dH7IEdod6MRplfUrNImS+CQEfFj
VRMdj17+WMpd0gjuvKaMr8M9OLHeMeW9gHjxJ6VhdgMG//NqftDdg4IF96x/
/aJj4/7ZGjoRDZhhH9l58X0PpM8dAzpVGFjVarZlYGUDwmfde3q5hORAaem3
OF0G6tsVHw721uPEm8WLY56R65wo8zBey8CLvJbLzRn1MNM9tuxqUg+mHbv1
uNWGAU49c62xVz0CREUdLld7UOkvvzh2PwMqjDlxbO16hPwOO/QrkOTbBboH
T/sx8HZoqD1QXIdzbh1ChyM9yJqawLoVysD+F+zhztw6/DGSGd3t0oPNaW6H
RqPJeDKM42lnSR4e+vZydHsPzvweelSYzMDaq8lHF1jUQcl48u6lFj0wO73r
XXs2A457+soeT6lDboindf/KHmSvesw9VMTAgr54muHHWry0khPq6/dAJrVr
7okaBuQ0dQ8kv6jFC91zLp3zenDZMLN6hMFAivel44zwWuQk1WX9mUbGH2W2
RfkjA+HDp/Nz99QicatPUIRSDzQXNXnmSRmoHJtyZZpRLWbaDU8+OiZGd8rI
ys/fGUhuWHVSqlCLU+YzzLO/ixGmZ2FT94+B8rHp02d/qkGbwMjF/LMYmmMB
uVbKTHg1nxPEFNdgw2KJvhaf5FiNy9Iz6iQH7pj5c8WdGizbMLVtO1eMA5/q
/7Ofz8T5eX1fhk/W4GYKVVJGF+NSwnJD/n9MaI9sKK/dWYOHH5Jwul6M5dPW
ui82ZsKScuFxglENztTLKBwsF+PwRPHHFeQ8FD8OEeyYUoM39tpZMUViTGPK
nf9jyYTjq1Z+75dqnLF/zRt4KcaEtuia6+R9jo/rFTvTq2Hu5hp5OUsM/d3B
kz/tIvdlLpuW8LoaK0yoddZpYnh/lB7/58JE5M+kHdfuVOPgu49fzB4Qv8t/
33+AiXDUmS0LroZ8qW6gy20xRrZGiHJ9mWjQGtG5tL8aj19nyKdHi0Ht/WCB
00yUW66XnrSsxm31eg/Vq2Ks2utvlRnCRLCm1ujof9Xou+sQmHFRjMXtNqY9
l5iQ+e60RXVKNbyiH+9yDhFj7PSQybjrTFz2DTF9+b0K5vUG843PiHGs5Kf5
SCwTi7Iqn9N4VdAKtJz9n58YMnX7TZrIOX/G4MzHw1VVaOT/Szc9THrH7Upx
KOkRg5PnHzmbUwXNfjejo6RHrPniNU49g4mXqSEWAwlVeJh52SLfVYzbdVLN
m9nkea2kOfTzVVAS6QfPJP3CUGt+k+QlE4lPTq5W96mC/vz/IuLtxXhue/yU
YSETFmmWRfk7q3Dt0Pz5OrZirOhyCnSiMnFyV6rl87VViIndoNG0RYzZLgX6
h6vIeCas1xtdWAVJk8GOSAsxXhjINh5sYGL6yEdpwhQyzrSOLEczMQQB7lG2
NCbeNR3bGjxaCcUfb7VWrSbj7HoRq8lm4mCSyaInQtIXdj8p1FsuBmVh5Lfu
DiaOfruWqkavRF+/edCiJWIkuymX3+piIs3owtfyd5VYfEwmZO0iMWoTWn4t
I/0lQDDufFZmJWxfJHbuXUh6VtvtB+WfmVj1dkZ9Q0IlZrON66/MF0PtuFK8
xVcm3r42uTD/YiXMU4THymaJ4TfbtyZ/mIkElX6PjGOVMFGfIqswXYz9Kaun
z/nDxKOjcY5791Viz93mGicVMRS9S/adHceC9UStXau3VCLAPfjPy4liqOxP
PVityIKjwtYT5isqoV5gODh9vBjhGRHjJkwi33fj44yjmpUYsNg4GCFL3sdB
z+GNqix0uQ6/LZ5ciZjHP+1+/RUhzVpTPmAGC3NXRPku+l2Btrqho0GjIsyl
j4ofzWFh0q1A+3xJBazu99z/+10EE9WB3ZWaLPzTN2hzbqvAfMPlFtcHRbC+
tlTpI+lHCeGvzs6qroDGmksVs0k/sqsLzRkyYMHed09R/6sKuPuEhL/qEeHJ
G71pZ7Z3Qs/OctcaCwr8g72+bcjuxk/lLX0mi7kweLUw1+srBaNdzS+yxgnQ
UlJsXuLcCk/fT/6JMqVov6aj7TRNBIXkpO3VlxhYtEi3/0RqHfRHEkVxe3tQ
+yynoPsFDUfvljJmJzAxd7/5fG9HKRJ68pxjLOhY7Xvf+fK7DsjP9pjp+VkK
eyvNcXOVmJC/4f21jd6FPXXXZBcJJQidttrfS7EV8c+Nzc8rCrDsv6rQv1bk
vF25/v2eQDZ2C6voDUMCRJyr+wSyLr1XJw3tes+GaXS420xDIb68SzqwooLk
Rm+/vlAXNm5qz6B0dZP//3HTWUf2D/KcXSLCWpHs9w8HHQVQHjdL93mXGAd3
6a4pC2dhT+SVZrdMPhrsu/XmFvcg7tecXV7VTEhefy9oKemG03SR0dmdEjAZ
JefvqBL3i1JL6exC7cd37rmdEhw6eiRG5wQD6y/eLS6b1oWfEZ6jI65SRLxv
MKcM0jG51urhzscf0bL+DzPiLcldfyZu2JRFh1f6FnHGhA+YnXIt7EKTFF8P
v27kH6FDR/40499jHr4MHrny66MUhblOjinGdDSnhlW1eHSg2uxX/9ZBKc7u
t/uu/I+GSSHR1jUbudi0naHw4p8Uvz/dUbjxhIaUdKXNCze3w2Fs4+WTk3th
c2F54xYnGiK69+nUenCwadKilPpZvdBJ6p/cbEsDWky3X7vahgg978pNcr3Y
az9ncrgHDTOnq2zSKmXjQvGcBee6pMhUdqr3OUVDzF27tbbj2Th28exjcbkU
QsNVFm/DyX3/vbfM82jFq9hX2gsypPAPL3786BYNbuuLuVtIX/m3v2N+83Up
+qWdT+0e0RDbFGfkacZCUcA/rbSTUhz7daurL4cGh1RGw9V3TOyaqpXt4SLF
2+UW2QmFNITrU0xDNjGxrWl0P32LFMYa8xU9KmlY+cv+uk4bA3Nzi+IrVkjx
Mvv09iPNJGdavNO+S9bHb/9MtYnaUvD+bK6qYtNwuELxnwLJNc+Pxs29rirF
gpnvJl/6SEOp6aP64gI6ZnA1rs+VlWLZcs79l2Ia3FfKcKYfoCO0ePe87CEJ
vtdv++7+hdzX43BbrDodhpOKv88SSzAxxlPhwQ8aJurd+uVyhwajn8qKe7gS
3N4T63SM5My0DLljE5Rp4P+cR9lBcubnNfRkv3F0KFMT7Y5EtkBQN/pwsEKC
hKa7YyHydDhc+qHNnNCCDY65ykaFpEc84Mu6j6ej48Z0Sm7Cezyvcfs6mivB
5CVbfs5TpiOy98a3kwvfI+VQ9VOrdAmqV8ntWaVGx5elnUXHy5qhb734cUIi
yavNK9a16NORv7SlN8evGW68VtHPcAnMveOL3UHy5OUnfklazbgUWJln6S9B
wN8rkX93kRzrIWmXcpoQe/MJ391Ngr13y0OKSe/YULXY68CtJkhv8xUstpPr
J4Y3pJP8/WbpYt3G7U1IjgpVbjeTYN3FoqVNN+nwpHoGSCc1Qf6B+X8aSyTw
2So7b/1DOi78OmJ/q6URtOGp+T/mSRDSHslReEHHsdHR9jvxjaj48U3ZZyq5
zgGHB8vK6HghWyNu2duI+n3Vx9zHSaBW8ultXQsdi1rVsmZqNWJa/D5p+1AP
Fps5Pmz9QCe5Q992x+cGMINDtjWKezBlcreyRx8dd592PN9V2IAlck7jFnf0
IHN2jtwpkodvKIzNmnilAZNXz5gxQvKwZHz0kKoSA7pvr05xdmzA3zMes3Qr
e6D0c7Rgy3QG1OfvUVyk24Dk/Z4zXxb0IHKSedYMbQa4nR3WbiP1eJ7ucDM+
pwcOLLuXV0m/S1dkVPc01iPt5Brnusc92Jjms/WRKcnDH8O7Xj6qB9uloMw6
sQctBYeueW1hwNvgq2fm2XpsWMLdOf1mD3YU+K1ss2dgmVqwTYltPbR8inp1
w3ugXuj7bsyVAePt1yu4OvUo1GwrCAzqwV5DhY1dhxhYKjv52/DfOqS6/Tdn
/IkePK5uzg09xcCGiPVjcu11GLn9qpju3YO0e7wHH84zkNd2Rzz0ug673uUe
Zbj2oOaEOFjmKhlPS05QSUwdqtfMWaPo2APaj/ZzvXEM/FdebG7rWwdtTuO+
YzY9GP9V/unD+wyc8s72f2hVB7czb4zHbezBVfogbUEGA2U/Loif6tXBKTzL
qtK0B6/LaZn+zxm47ymc6KpQh4pbLjbPl/cg3zD3bUIBA831fa35wlp8008Y
X27Qg/YYW7cbZWQePj9/86y6FnGqr4/81O4B/ylXtK+eAflrLTFLn9SiY8g7
xHFODy4Y2Z4aR3L71UOcIovIWkT/uunKVOuBQUnm5MtcBkzM10k4h2oxLXqL
jf+kHjxNG/9M0M1AUbnsss/WtTj62fDuYoUefDkcPku7l4HI+ZNHzywmfYGW
m6VA8vyTyJ6FFt8YcK9t++03tRZKWTdHR4fFEK90OWP5iwF7WrEp61sNTNwu
qCkNihG5h5XxnywTb54l/3nQVoOL7NYEI6kYRw4Frf82gYkFH+Xrq0pq8LPO
We8YyfkqA31v08n36Mu7y26bH9UgJGPxlTKeGBafLwSsn8VExPVzRXMu12Aw
9G3gf2wxZPXNueWaTHzkao6zPFIDGdMiRlqLGM8ipxguXcSElkFr/JsdNYjb
fPTUMpL/f9Fv515fyoT10+wh35U1uHs6ZSOtQoyWZu0EhgkTKhdWMX1m10B4
dWRN6DsxMrgxE5TMmTDLPSf7WKYGMVtMdpq9FaM++N8yo81MTErVPqfWU43k
rtAbSi/EaBjI1tpsy0SfX4UD9X01bAsLf3U/E6Nu/M3P20kvcCt2pt7LJzn8
8ueXdaQXaE6anGTtzMS5stEJTx5Uo3TC2/qiZDGq6Vm6az1Jrttw4jEvvBrL
z7/2yk8kOTDvevy8wyQnGxv+W3u0Gkr9/zKK40jONJnGGvFjYsqZZcUU+2pI
5IpK6qLEMHY9zak/y0TX9wVnPNaS/x8KYX24LMadqzaUve6dsA2TN7ZeT8F9
4eoXd9K6Ec58Hex5hQulU+P5dR8oqHbetfUUjw+VEXW9v9vYODjORbeqiQq1
5J1HXXKE0F587+xWMm9xleFHHOfWYNX05xOHyby1zdsZPH2ABtpf1mz7yXSs
Zw0mcUkuGqNQ79Sfp8E1d/j2YgYHnjoxBW/VeqE7sE79wEoG+kaeXA9M+IRF
R+bmuN+QgmLF3fE3hYVC22f+e6r4+GvlUyRM60HwPJW2G9vasK3CrOLxOSFK
pfsO73cS4av9tgcepu1weXE+8oibCP7rFWoD6wXY6lsxIlLiImIs8qdiugjl
f9hp9wwF0Jmjftmguh2zW9hyxjdFKJnlk93iLsB0hdctR1kc2LdE7V1pJsKB
yaMnc2cIsZbZxjDJaUPA7K7N74uF6Bm9UTJPVgQn+e88m7tsHNW8nPZbSQi6
TBn/4xcRvnvGptyIaoWVU2jJeRcB3miofV3MEWN7lI7+3VgWfgnOf3Mq5MNn
iUfscB5570wmxKv2MMGOZYslom5k3LlzUGWlBB25v8837WDi9l4vjbxF3bgw
tG6LI/k+TlmuNf8b6e+Fdf6OD0O7UDJtIOSIhhQO5cYz/rNh4KKzj8+k5k/I
ZaS+OxgsBY60GRiT/Nai12++JuUjdNKvJuaR/LZ/1+yDFsV0THS94vfo4Acc
lV89EF8rBT9qw8PXV+lYieLvqds6oWTO6qKxpchxGDPtcCbfqYeqv87Y8DD/
S3L3PYGU5HenP9rL6Xjts9q67kAH9tSuYM8nuc7h/NfQiWQfzIsTPSmK46Ln
xMHLkb+lmMreqGPVRsOhCbVX39Pa8YQt2jKk8D+K7TsQq/cNAzhpoJKQjIqQ
lJJKQnJJJSSVWRmJhhBCvoooaZedJKI0NLVIySiyOe+w93rHMVIohfg9v39P
Os55nue+78/lpReLtVy6ZRIofD3Yv6JrSQOyTPdnhc3rxdzTIQbdThQqSqN2
LQmux/CfRDsLmV6EtYWfnbGNgkKAzrb1nXXo07r/7otEL/SWqph8tSQ+1Hx9
J5mcF6MBBaX8P8SrZnMmvYkDt/xJKGskDvzpYjGZSBzY6CJTt/IEBaXfGtdK
9GtxrSQ5WLmcRoTISa/ZpynkFq3Z61FYg0V+J1auJutWfn+m1fJwCotDyn/x
99Zglt97gZj7NKIPlHhFR1Dgf21SD+Wx8cJ5fZJmJI2OB2PuB8h7nV0enXnh
Ahs1lNqtvrM0Qi6/moq6T973T/pqZ5KHjCwO/kw/QcPlyauNRs8oMGb82hNZ
yYL5Er0Xe51o+H6Xenb6LYWYSxpvEwNZeBW0aC9zN41jB9Sfb/lEIb3ibLHM
ChZmr1B5tMCIRp7w7IC0L8Rt/ev0n7cycc3jvaPYBhoWeqp7npRSyJhMi/x3
i8w94dzOF2o0spU/PLGmKHiJ6tQUkjl81mq6VM8iGhtSula/Jc68Wnrg6Ufi
TJfamcvSiTOTUvUGvjUTl/4Ltr7PYsBIc7PH95k01OzWON7qpKC54MSY0W0G
YmZWGr6c4OObFNd3GY/sl+qOYQ8nBqbeVXCah/hQ9WvMONNPwWBMaMP35Qx8
Mws86kuT8z91S+POTwrzt6U/APl//+qzwo938OGwv/Fl+G8K7c5/Z/3f6d+u
+T/8VM+Hzi2LRMNxChO52fd+L6VQ1v3fp4MUHy9uyy5kkHzx+Pgms6KiauJG
881WJXxcff1ymvw0Bo7kMtd1u1dDuP7fwqh8Pk4EHb+oR7wa8WuvwWKpalSE
Hb03P5uPhcktFTtmMtA6zynBsKAKsXPrw9iv+dhY9OfXVmEGFgRbmyh4V8Fb
6Xsl8ykf91JZczWJY3dSy9kRilUQuhvAFCaOXafVKT2H1MXgTyNv39pKJBtb
jffd5UNWfHu532IGRk60fWAmVmLszu3Q1zf5OJRV9vfQagYM8kO3dR+qxJzy
z95toXwU8K7fb9VnILSibUnESuJe58DP3r58LFB3MRrYyYDisKFIzkgFHgf7
fnE6wge74Vp/PKnfCEOLfdYFFUjtFtR/vI8PxRwT0w430h8+fmBsv1mBH0a1
RlvM+fAOvZlWHcBAw1pcCbavgGmUl4G6IXl+g6rBo+EM3FbNL+OurEBF876u
g6RfTQ5LsF9GM/Df8dZxv/FyKHQLLW9W40Or1v3pE+JhTv3ia1JV5dDesn7b
HeLhr43vr+97zoDHeUnGx5RyVOz8+Txegg/LZ4PWRR8YCDsdMNPWrxwb74zO
YMzi44+G6JPvhQxMc+tb27KDOJl5Tt3oHw/N1iaDTRQDi9p3SxouLkdWZ6By
7xAPf1cbu99oZqDmqatswHAZVnUJKnzj82BslrZ8Jo/0t4rnVn7lZZhU2x7A
aONhjtjBuTuHGKht8j66+kEZVHuuPBKpJfmdNdDk+I8B047M0MQzZVA7e8HM
q4IHOm/uqi3Ez8bNyrveWJWhNpe7dOILD20Jh4JGJZj4U/V6yG11GTqsF894
k82D7fR6lQuLmdgTPH/ax1lleNO3gX8tg4dl+q3HuMuZCFeifO90laIrZLT+
8mMe5J/7HFdeR67r/0mcllcK+8Xyfx4l8xB6fGqDvj4TzyQc1QbulCLp1pPz
3XE8lGuvLFxHXC2wbqecZUApooY8vhgQVz9ZfeSn8B4mhnQ/56y0KsXk6C3p
rAvE8wpBNwv2M/Hi6kCyj2YpDkq5/NwRxEOp/u+99q5M3NhvF7tYrBQNwV3M
IV+SL7x9+E2eTHAzxp6p95dA5GCzcaY7D6YxVb2GAUwoeU6q3yovQcH2t/03
XXgwu3SoJyKUiZh9cdHWT0vA+evlGXSAB0OOkFXxFSY+1SpcPnylBGJ7Ks8E
W/JwU0gynR/NhLNhQk/+sRLIBdjVR5rxUJF9zHSUeLsga+nzQztKkO+XtPO9
EQ+ilptihtOY6LWsF9y+vAQZL5ye8Ym3jX4I1LS9YOKt3dd1R2aVQMK8pVp9
PbkevN7uUyYTyivHnuTyihF4Wz4pWJ3kAiNZh8t5TKga0XzT0mKIbdoy0ajM
g9OGEPkdJUz8vPzu9oynxZB5973daBEPUbP6xns8W7DZ+W+ahd5n3N9zen1J
UicCvifLuZU0Ij3/WtRW6jO+LCxtXJbfhbCfAj/Ux2uRuEEuauajXORVJwY0
HOyBdNiK3Y6fWXDdP75IZXMhEufdc3mwg4v4e/TA5vUMLFn1tGLIvBJTb9jK
ZWf4MAzZIdrmQ+H6Oo7mX+lamMvtLL5bSOPVEY7+9TsMxPWoz9J43YIF2nKL
rRg0wnh/did+ZWGtLD0rIbsTx6d+27bu4cO+92Ft7NdaTIzeNlut0oPAtDsB
p8o50P7ct6Z0oAH/VbcnT0/kILi4zHOdYTdSzln3GB1oxqDKGd5KNy5og8lK
jlsnVirc4szKakHvsKe65lMuVj5Z810wtgM+qzxSJPJbkHp0ivv+GRdyDuqL
7t3sgJPkCekRdjN6WAVROhe4+P73g2CxbCeqBARfGEU1YWxikj93GXHqezNB
m2ldEM1dn2i+ohEPt/Mry19yEHfjwpZ/Et2ImujcnvexHtYzSp6/WM9B2YYv
hatW9mDu7jlVpqF1uBfryLiR3APzK7L5P5dz0D9PQVU+qBZ15geOb/jdjZjq
q1umCXOx0HD34r03alBWV3ks1aEbM5KOHnlM8sW4m3HJwndsnJV4tqyX0YVf
py5rZUfxwFAWdF4lz0ZfYd1IumoX1l63CaBF+bB4pNpmdIeFJpPC2ToXO7FV
ea9s+Ek+8u4rq6Yqs9D8Reyp8HAHVrcqxHpW8xF0zdnlezYT/9aLC/p6kfWS
PtX2WonGvWP1D3/YkXPLFwio6WvHo1v3zHZ607ilmGznLMSExFmB84dE23Fb
80JIaQaNj39r96fUMWCrtufJx9lteMF6tOt6Lo1f5wvqEl4y8DqrvM9EqRWy
nsWpasQzJk4Xt3QS143drrR+vrMFB65/vPqFuO7Gaw+m3BEGfF66b6642IxU
yU9tvsRFShEbS4e3MeDlfj68vroJqru0vtr00tBikRhO5nTaXUag3rImVGbv
Vzw3TKPtq3K+92wG+vfNzY2+3IjfrywUZkzQaJHN+L6pm4Kn+l2NJyMNuNfl
eP6XUC9e9cw6OkU8oyfM/+Lu0QDXZs7fg7N7oa36srr2IoUrH2ZsHuitx7O5
2wL2EteVJwbOPGVPYTiGmWnvW4+L7zQcaokDt1vv5KhuoVCs+0f74mQdvrBD
NVgLe/H45NlZZ8wpVM7c4VF9rY7kJcdLteT7romkZ6nbUVApydgStbgOwyGe
QqPEq5kOQcU7DpH78Pf90s+qhaZVv9qSduIl8eD0FncKyjP02mysayGwzF56
QzXxcJVC6YgfhY4DetePj9bAxu/aerU8GioBDosTSd7hXeApSqTUgLH6Op/z
ikb9oPj9WuLGtBvbhobNapAw8uCgUyoN25/7PTJuUIjKbzP7PMaGu0TR7gsx
NL6OV1VpxFF4Oj/fRfEVGx8vGFbvuEhD7py++4G7FAJsJ0+1HGbjd+5D1dRA
sr/2fsY6DyhIjuaPvV3CRn4W68N5T+I0udOtVekUdjxf+dOjmYUag8TaLmey
jxp3NBQzKEwLeGJak8iChfnKV59saJh9jipfn0kh4ouRU64DC48tGOsEd9LY
n7WkfU4O9f/fWwueIPlb5lekUIYhOScf1mzJKKCwi7551p3HhHvaGsdcbRqt
H2tPLSkmzlc/5N6dwUTIl8MiqqtpVKZofXKsoFBzVlDd+AwTWkn1e7qVaUyG
XhL1YVD4vS7TwJ/MsS7ZL98H5WgcfWejto/4k2fvFrxXiomVbgMzdkjQcNg9
M1WmiYKQkWxTYTcDDNPf0j0iNGpUv1W9a6Pwn5G33rv3pA5mRIx+FaQR7jjY
qU7O4YNTHyFC6uDagY/l7X/5mCcgxAkjvtw276XyG+KjIu/mv9rEpcfaVHM+
9VHAn72xt9cwEHD/jMa3Xj5ap9kuryU5V+d4SsSzGQxcPpBufrmbD+ELutXs
YbKetzPj336k0CT898SZFj5CZ3zSyR4l+xv9doMaOUd30sdb7tbyMWP53roL
xKv3NO8/TFhEQfis0nya9IfX3UunNhKvbpZrceczqhFsL/78YCkf+5QHx9wF
GVBt4337d6kaBsE4+e8LH5WD+f5rhBhg95leKjCoxoIlf8wLcvhIoD3GaeLY
RxMJg7J/qlDkF7HjcSYfOPJP6i5xLKvZ++7I2yqssO24/DKDj6wtxfi/Y5uf
/3LSJ441WThnTw1xrJ366FCXCANBjz+sa1tVhZvxB8ZlHvLRxVqRcobUe69M
wqLSvkp4uNhNnL7Hh/ENo78i0sTVq63E9mRWojj/2+8lcXzM1CtbPKrMwNyY
SpnrFypxymjhlMgVPnS/3VV9vJaBoVt/ZR5aVmLfcUt6ZTAf/YWPd8qBgcpX
+yIilSrB7n/aG+LDx3XXuUm25sR7R9SvGQ1X4Ofsd/ZCxLfvvskKOu1nYHn0
r4dviypwr6YhM3M/cazTsOH6owyUNVaM1MZXQOSzYHSsBR97PygKNvoy0Lbe
aXraceLkJpf7iVv5WOvTWLo3lIEb816Wi2+ugM7t4MxSHT5UmlYJpV5nQCd5
f5r0/Apo/9F/L6/Bx/5FgoLFJOf8k7mw4wWnHI5rt92NVib76/N97FsaAzc9
VErKPpXj7T6Ts2qyfDQ8+yvxIIMB5/vcsGNR5fAPvHWuTYyPa4JrbR1yiG8Z
jqohR8th8t+T1jfT+fjvyeq838UMzPj9+MHMzeUwuN7cmjrGw+O3wev8SO4K
N3BaMSZZjo6lG5ue/uBhyP/nVXYrAyY1nOWWfWUotDXSq+DyUGbafV2WJg5X
/G0kXFiGGZtHfIVaicde7PtpPMKAwA8fS+m7ZSg+kjFjL5sH/palRx2nSN4J
OukY4FeGmZq7Qt+W8VDt2nHVSZSJBZzYeCXzMsTf0P5PtYAHKlLk584FTJjM
8t63YFkZ2savRDzP4qFzHmPZckUm3KbpK5lOlkLqobG34UvizGBt9bD/WhBw
U0n378bP2B6+IUUvoRNJb59lrhprhN2h6DlyRZ9hZi981fVpFx4uXXZu8fk6
tKy6czL2ci6WKk8I+6j2oKDJ1/2kEhulD9Yb2zK+4MfGY9slBzmYITKvvKyT
gd1n9QJXtJZBuzTUwr6bh1d6ryR0Sb6+/bO1oJ/k6/6j9dQhkq+X8WaW+pD8
ZZ0rWiL0vRHrsPt70G8aqRbRsZPEgdUt+yRWnu/AD1f21gppGoGxDZ/DImvw
RzzT+JVTNyRyurZzWVyIiZUvE5JrgOG3S3npVhwYpC5bM7ezG5zvrX57K5ox
pmG+59t5LkZmLy/pW9IJqV/a10eF2jFtVG3AaA4PeXWpbRlH2/BcoqK95kgH
klmVLuX7SE64KPrx6I4W+FwojqpP6sCjLUctnYmzP0SvS3Xsakb77fuOe9AB
yUcup5p28jDV+tvKIK0FBTBS3KHYjgbbEcnp83kwMHmnO7itDQ9FdDyU3FuR
Ot3f0LuEC+vjT+MfLe9Ajz6bfTm+GWvg3sgL5OJqiJmlq0EnDAJvv5op2YSP
zRE6vuMcPH4tw/c/1IXDW3JbPz5qwCmbXaOSYRy8prwLBgK60TSkUla3tx5e
HTvWLp/PwSG7xdNlT/fAxPiAwkmLOnR9GFqtFNKD/Z5VkdMsOdhfqhfdeqIW
z6SjbN4MdCPVYavFcUkuJBWS7PTv18DHTO+TlHs3ivtLox4UciFUasXv5rIR
2rr6md5QF2oi51KLDvOgZT4x46E1GwlvN4tIenVhBMNbL5Fz7hemx4zrZqH1
4ZWg2M5OdCjvDGZq81GxXDh6VTALHclLYiQOdcK9oXn5WdKXSgYe6x1czMLs
qi6trX0dGDrp/deBzUfM6lfnNhcz8UA6bdpESAeGfWb8XC1DY/ymZvjwKSak
j/99vUG+A7t5podv29FIC+XeKFZn4kv01RPiIcR1V95UrCLzfebY61D2LwaO
f9XevSO3De6aqrLD72hEexlIhpC6XpUnlaQ70orMUPMjDOKKhQ+32Se+YSDF
smSLlG4rBJf+MR8opXEuLDC8N4b0vYo6//+utWCd1ReWA4uGcqL7PB2S3y1k
M+RX85phWnMqe00z8VjkvSZLe5LrRQ7aKVsQ1ydllvt305CO/WkubkT6AEuj
6FheE+54pCrp9tEQoH4lma0kOf3suJPyRnL9112nK0M0+O6FazskGXBf6TMe
/6ER5vON2Z5/aYgrV68/+o/CCmVpHRk0QkM8MXNwioax1NeVe8kcj5HsaBOr
asB0d13IzuwFu2zq4F7iEG2FsgdDzg3Qr35R9YM4cOF7f/am6xRymmRWm47V
w/yk3b/g+b3YvG6ylnaj8GtJltfDhHqMtHwuKJTuxRG7wEs6JhRm1Sep399U
D/ELD/zL5Xvxo6DOxW4bBdew6MDvrXU4Y79o5Vriyb9C8hyrXRS2yEjtXhRW
hxvKf4VspvUicrVyer8NhbVqhXbbV9bByv0rX434ttLTqljNicKpuIeTinW1
CEjX2p3aQ0M4zSVb7CiFXJNPyicu1kJyzLUio46GpVbK0YcnKISviXQf2FiL
6y1bfpiXkVxWulBn0J/CBlfLFPeBGiyXaNHy+kycs/+nwkgQWTehWI23j2rw
dy27RfQ1jelLVjz9EEYc67H45S3nGoSdTuyWe0jjStGogMFVCu/y6k/0Lq5B
6k2l3vgEGnuyhQSuR1LwcSxXvtrKBsvnnmrgTRrWL66ue3CLwo87hRG7UtgY
Clhsmx1Gw2lRcvsl4smf5gZrpV3ZuJWbl7GXeFKmJHme/n0Kpv0uYkVqbDT8
Nms08KKxbvl4dNFj0j99lL31frCQ6CDceuYwDecb9tOUX1CYEL310ukjC20p
DxQF7WnMi9Kt2v+GAmVYOkMmnIXoohmOVXtpJC4X1vLIoiCw97TH7j0suOvM
u91sQuN3QN+e/cSZx3yEDw+S+itfOyGjRpw58V5CTpU4c4eQfk93P8lJd0I9
MzbSYHfmHmYXUWCNOq2Vy2Vi7JKnjdcacj6z/vBcyij0rLD/di6Ciao3PZWH
ltOYKyaJuioKd5ODNsw6xISF9cTEJQUaj8db+zRYZD0f3ZC/p8XEn3fF+s0L
icP/vNvnVUfh8ZCM4P//3mVEpmCOgzi5T/beplvEn07brpkXtTHQZHFdchbx
576E8DePiT/3rhlfo5vJgNnwX7km4k9PqXdzHnRR8N92887VGwyoNdnNZY/x
8WPeVpGrXAoXZyxa9uwwAwveDA0NDvOx/WTne4deCvmXV8yL2syAJbN+UGOA
D+6CV2JLvlP4HMNRW7uQgYstX7dEcPnY1mghXP2Tgjx9NHEWce6OfToGczr4
WC3Xf+nELwoN8eov/yVQmDGtdM+TRj4i+TKH//0h62ZVo75+D4VCEb+/jqS/
PStP9wqZoOD9+EvsbWEKUuXrKjSq+DCq9ff4SVxamrVZQ/5rNRy/J7nLlPCh
wxK+/py41OvOL8GM4GrkmD64IUtcqluVI76PuFRs0fVv23SqcY935Jcmcemo
5e6kSeLSL57L2NUjVZimsPI/R+LSR/suh6YQl5oH04sMiUun0vf+TCYu3dDx
VngTcamJwXalGz5VODTgu/sncelt694wJnHpQO8Y5/GaKjj1BF2xJS7VuGeq
7UpcGrGuuSd8sBJLpTjJlcSl2kK1YfILGMgOC9/6MLsSVwOlGgaIS/1mPkgS
IS71O+7T2XypEtM+353dQPr/oz1zA9maDGj9Jzbzlk0l2o8/f91JXCr3Y4Fp
kAHZj5BSZolKJQabfrcKk7x/9rLkWiHiUp3wt088Ryqw2MH5007iUu4VOcMT
xKVmL6LVgolLTywtCkonLs2RMA/IIS6dPqCuMRhXgcSemiOLiUtNIflt0I8B
an5Tcd6RCozdFS5LN+Lje8xe8TnnSZ4Rt13bo12BwLpYQdON5HpNNXPOuRYM
e1J+MtqfseHN8xPRcZ3QUJ8f6KrUBOtbMnFGOZ+h9j1Bd3lCF1RENdVEe+uw
Lar29XmfXIyZXrn3399uTPM+3rPUl43bgV84198VwDA35OWPpxysX1TSouXB
REH+4Mi8oRLovh73VPbkoUUj6MqtBnKeDS8u2DjMgMaK1q2Rc2hcOlsUIXeM
QqJd+cGQ2HpURhiOiZI8/uzwIiPHQQbW6G72D0toQ0n/v7zBTBockVs7s0zZ
WDxetSfEuQszSlZxlxOvTglnqsXdr8PN/06UJ77rgcLd8L/HRTkQn/r+82xh
E5bMMXGQ1Obi0lj4lHtzJwYysodnLWtH0sg6LwZxzodjWhe2oY3Ud1npTp9O
KD4/FmZ7ngeJv8fe/zjZhHcp8QMlj7tg+ON6ReUrHizFfWf8sW6Aa96njDnz
uzH04K2mQx4PTtdjJqi79VBbM9fcl+rCW9lFi76850Gqb86txWINUCpeYCkp
0wVfR9zm3eHBLTj+YNKuRgxN9ab9Ib4LlZi12OsUD3LrdKofTDXh3M2tLxMW
dCA7ftClfjMP/72w0/owsxWFCxwMad02tLLrxK17uYgdYZyLs2uHdvyyssD9
LeiBYd3DO1yc8liZpVHegen2IZff5zbhjXaj+nItLhp+sTYz2juxzndnQMmh
RrRMvX4UUcCB2WmPt9L8LiSojid+XNoAa481eTq2HMg8OeuztrkbIwarWAsF
65HW0+8o8rMHzANLU9Sye+CyofrwPI06SGj5n7Y43gOrypIrnBMc5FA/3Cc8
ayFWaHdJkTgtbOXB9epSXKico7pXfK7BOr9DfkeDunElmPnr5AsuIgS8fH7L
1iCvu4ySlOzG8/u9Bkt1eOBJdZ2afpUNx6ueKSsyujB8o9lWjazruRaVlAYV
Nna/ObXq1bouZCz8kLNdiA+904Vb7UtZOBRbeSovvxPSYgrTLM35+Fqc9vyL
LwuD9qeinGw6oSd7ZPtAJB8Dpt0kM7Pg4Pphd8ZQB1Su7nJ4RPL1pUWXNc81
MjERl7KvL74DMrGF70eFyRzPObHkZRwTwnpVeoe3dKCuWHOVFWjMKefRLtZM
XG66dWKqqx3O3Z3lsr40slYbvV8vw8TaFo/L7rvaIfRmjd2D+zTCMzR3FP38
f97cLaDxuA1LlyekrSPnXFzmqOHBGtI3WJ+i+yZbUf7u+El94ro93zXaMrJJ
nnVKdnE91Ip9AjKv8otp9M68vjTqHgMBEgLIrWxBVvp54dJqGmo7fi9su8jA
1/r0iY2GLSjfwPpxkHjjw05lhyAvBkZjeh+r5jRDc9vD/KhWGoq7Mp6Y72Mg
lC0y+7t+M67F99W7ELdc1Lvgp7uVAYcIlYRp35qwvMu+qLWXhptoy0P1NQzM
PiZ7mWvZhKSkvj3CP2mk62/cPm8RceNKN0M1biPMAv+l8kk+ymhM3soifXj6
LJdR55BGeLmmG4VP0HD98i+o9AcF0T/afuvlGxE97yI6BHsRNTT8wJOikHY0
ZMrscwNULfarC87qhaqnaecp4kA9XlHIgUMNsKnu1+wjDlT68uNsRRSFmYL+
ifKiDQhn7Fj8QLwX8yOPd9r6/f/zX+k5Fln1WCAUe3zFgl4clt/sKGRHIT4y
ciLrSD0ackq2hsv2QlvLiPHWgPitoLAufmE9ND/kvFRd1Iusnbt1U40pVM1+
lxlfXIc5F3X/qYn1ovaQiaGxBZnjL1//8g6sw1ylYJOnAr1o0O3Z/5T4sDNW
ed6vVXWIF9zxNoX4UCtbOq3KgcJI96rx8e5asDS2/JnOI94L3E1nuVJwOObe
7phcC819bodZTcT5ljVv3Nwp3LRkf/29rxbVjtIFghQN7UtWhlwfCrEr4swe
SdeC/s/N5GYhDanYb0nr/qOQaTNy1qyuBtFRrWne2TQEb79L2HOWwiMbn6iy
2zU4M21WY9pLGtW2I2yjCxRa1+x+M8u+Btof1Y2XpdGYyh8smE3cmJ02v6NP
oQZSVV/uDBI3ar8OSH8ZQZ5TRuObE8lVb/G4YjKCnDepTS9XxlFQ+50cYfaK
DYkb/6R3X6Sx++dQdfgd4j0HBpX4Hxvazs9GWoJoRDxYM5B7j0LwwbTD+kZs
JC8xk35E6sX+5M+y+jQKDx3E7RaLsXE3P/3Qw+M03uZMzq5Jp7BvulHJqmYW
Ol1S+uudaeRNTt/y/iUF+w3s2gNPWaCdLP/q76Nx+NDV9v9/Dv7fiX+RCYEs
PKaLhhi7aShlvjRR/UBh/YLw1noTFn7c/ng8egdxoFV12Sfiydev1/jMlmPh
2mD9/GBS11cKJ5J1iCffT3/zXpV48vUy8fwI4skXCQcGU4knI5+VFi3OZ8KF
p+1aQjx59a1dw0gpBQ2P2AOcGCaa3rFnq6jRSI2pO7yBeFJRpb3I9xgT9vxF
HQ8UaZib6sa6MilcGfVqydFnYvHSxQpGsqROV+23OUdy0Me1MmNZEsSxwpOL
BSRodNt4RN9opDDwIG3gAM2AtvQp42ZR8vzP2EpXWylMGh76da+AgWrp3QtY
QsTV4vymgE4KzGzHrDMJDCRmLJTtnuDDUvPReVsOuY+O+gauDwOPdzX9mPOb
j7gVtnVqNPHhOk2q0ZQBa90xM4tBPopMNKO+91PomO+jZUEctC9HoecRnw9X
TrdTOqlf1vZLhYFjFPz8dS5JdPEhbKncZztCoekiT3sTqdc/G67Oim3mY8kX
xfqxUQo64j6MusNkvZmUqWotH/p8ofy4cQrVoVMykKdwMshPt4L04dNy+3SX
EU9qNS6Z48aqhvV/XyvPlfLBKfjoYUs8qSFTOM/4WjUa+zYJGX/lY69wv4Q0
8WSmZFR/lVE1jpT19Mh+5kPVYUcdk3hS6kJU8ch4Ffypx+fHiSfXvs0bvUo8
eb9nn/TrzCpUVWb/oIkn38k4fDAgnhRouP7gl3cVYDZvTw/xJEPtkZDk5RY8
WCey8KbWZ6iED3yMiO6Ek8FWvtDWJuRfeKYm/f4zLl1MdFW/1gXupckOM4N6
eKZk+I875kJxIHSPfW03BC5/2l/yho3PZ2VnaqTm44XdlNpHXw5aZsuzVpO5
07K5V2rO8WKknlsonzOHh8DPqzeqTVIoKrjtlcithoKhtA3K+diyVG57M8mV
lPC0hVvP1sJ8nW2ZcS3JHeL9n1yCGdjIrh/ZKtoCkUb13WaNNJ4Zhi8UsGTh
2bHSpqerOrHo8baVleS93A3Mszq1ahGo0dciWtYNx7KxxcHbuCh+EL6rdWEj
dFRUeFNPOHi7SeXUJsVu2GzXEQovbEWc463fJ+u4aB5LD83paUft08Z5Vpad
yH7oOmc4mAeVQAndFY+bsGnV2Eu2Xzf+k1TsvVDJw/EO258ff9RBTVv6lnRf
D6K2jWiuKuVBGh9by1Vr0RRjd2z0BgfGOptTzIt58FROtjc8RHwwtbTsP08O
Xh9x5L4g1/81fK7nX6mBkXDZb4XcHiQx+u3fk/s8PhyV3+lUC7dd6cqh2d04
kOZ1JruCByrvftJAUh0OxnSHXYvtwtnHyonjz3mouSlRfjagAU5qu5mzj3Vi
bPqMsvFQHoz3qoSLhTWhib9EcoNxB54q+K9Rt+BB3rMwvDqmBYG6G4o+JLch
bXLzpPQ4l+TcRH58RxsmYrc3KTNaIMGKexbzkotdW4rjT17owCHF4kumG5ph
ufSlfJc9F33pOd7j4Z2Iv2MgdWmwEYErf955PMjB+enyjp7BXeBbHPA+U9SA
QD3j6J1kPSJspH9HH+xG4Jhuq8TbejRTHXaKazn4ceX7YgHNHvQ0zLqeV0Y8
dvLFIp+qHtTMX/ybxeuB9ojphouSdXg7eDxdf18PXsksiikI58BhvtWzDI9a
qMaqhpn1d0NtkvfVdAEX3z8deVnBqMHRrIKrz690g7tUzPllIheikokS17fU
oG/ciXllVTemVg+vnS3NQ7fevdyvn9nY8Gt8dGl9F9zJkDt8hYcBMY3+Kjs2
FAP1QwR9u/CbaZY0s5mHDsdPp4Sns6Fy8KQdT6QL9jcUl2ku5kPl1Mni1kwW
pF8u1yhK74RKYUho/wE+Epzbu755snBQyGXm4K5OKKnZzH9CclnRm3oREzUW
5oSeZzD/dEDKOEc3n9TF1pQ7HX/+/zkTv1WZl96Bw0y/r1f/8XFfezYr8DkT
oquadbIdO2C6WnqF5WoaCSqSKb6+TEStFVFslu6ASLznF/sDNPp0jRclkr7M
XrPGtetJOyyzZrzvCid99bCrzHOS82ucJ512rmjHgRfXWxaRefokn7vA6DsD
b/werNgY04b4LeMM4yzSz8VU2rqJ61Y1H1/VJtiG4Ifnn0kS10lmXSwp/szA
NPPT/umBrbibtK347DcaHsxt81iPGAg/YbFY5HcLwpdafrlRSeZOYsKewUgG
VM1ufTp3ugXZ+1xDdrDJ16sEGYoGMSChQrPvTmuBysl6vfek3j87CvuKH2OA
c+dK9M+oZiy2Ebnf0E6jIslc6acVA8IK+2OVVJohLu7Q8JFD44zvedHkLQzE
iYb11+c0wUdgV6xDH42Ah80bZ5Kcazj83uCrXROKaij5bz9oGNqv4isoMOAS
3vsjYbQR3jkaTqO/yDxyeuveJsbAqTPDZ2XvNmLXYOrQ7zEagyeWiHiRPpan
WVA/06gRDz99XVYyRcPAgnqNDgr6Q69b1PobcG5KUsBjei867kTeVyiksKcy
tWXnnQYMrUw25wj3YmC4S/bfYwpL9F6pG5o2oGhe3T2dub3w2RWZUnqdwpdP
ol8ax+sR58y1Oza/FxeeqHX6naRQ+NemY/B1PRRNrZ/7EQe2mLQl/iQO3LFW
v9LBrR7DPevSDhIH+tsuC9kACgcXbDr/b2k9Mn61K69e3Iufp7fd69lG4evQ
dtedDXWoGnjD20juH6K1erJ/J4UIh/PnvKPqoDVp7VNNnt/52mwUWlJw6mrL
izWrw5Y3jl65f2ice3tvpft+ChxLn/t3Z9ZB5tii31P9NBjfI+17DlJgXzp8
w7Ooluz/uFd0J43RR/u2aJE+P3tcM3ngAslVAck3ThDPJzwuU3bwpADf8Euz
ttfis2eaSVQFjcaazapOvhSUW+94P5xVi+O3Z7X+KqDRb3LeTD+QwjvzyLqM
ihrsnDeZl0jOp2itv98f4kOhOO9T0tE1wGXzxKAXNMzG/Y/FER9qfH68otiu
Bpq/5uy69YA8541rrPnEh9qv77e+JD7coMTo7iE+PBfgbuJLfNhe5Oyfy2dj
zxHp+GOR5Bymmhp/iKUQJ1GRxXnLhlLPgkK5SzTK9a9qdSVQeLEs3kgmhI2s
Z8Xfx4Np2DrDbSSZ+ORY4pkdZmzc+7o6X9ifhvThFJXBBxR+DvoEHl3IxsU1
nX8NPGjILdqexH5CoWTFpik3DnGdY/75JBfynC+ODD14QXKBQqD31vcsWKjU
WiuQul4VwN/k9IZ4aWF1Tu8FFhL/nLj2bS+5/y73czOzyDrw3jhZW7MQ4222
96Yp8bng6pykTxQ8Q+v3BCxjoenc3wH/LTQeTIw0L80nX39hv8COUdJvjuz9
eEaX5KC4upJ4cm5Vtl42yS1jQk57hkLyWhrJ10f2T5RQuGxh5s5IYiLsg3VS
0woanqJrD1tVktwhLT0j0IcJ/hQ7b60SqTtTVkYSg0JDkI34i21M3GgxUb4v
R2PhuPxkQw2FxE07aw/LMuEsluS/XJI43K9NWIT40GKDPZ1I+tDStBb3wtk0
4rwnwlYTH7affKe2o4j4rcGq3G86jRt7+TI7iA+l75u/cUlkoFY23WUj6ZPv
wmVP/t+HpqF6bf/34eWquWJziQ+Vv5xZ5UB8WLV5+9aqHQy8ywl/Pfydj23F
TO6+AeK0e9/S55F+EDihuLGXx0eAwtKNu35SuPMjaN4e8u8/3Z1uD3bwcaPi
+YGRG6R/8RmLjdZ/hv7Xc9dEIjvxtXydpZBTE+69dItRffUZ6+YYr7oT0oVt
kw3+9hfqoVSVu7DSIhed5ndPffnQDcXuePU0DhvZ82Q7wlfn4d6hffdytnPA
tRIYerGOBdY5jS0bVnyD9dSWQ9L5ZH45FfrXKjGwfW3l9vjLlfj8RnHnjKt8
nKwUuDCfnM+DmwJ8L3xkQ8OsaA8u01iQnrpvnRwDbXJNwRHNjTh6bYVx0CiN
GZ23nJX8mRBb4/5sWKYDXgWvv8zcT+M7ffzNNxYb4htD1ptxuvD8U/sCn1M8
hG98d//axnqkrNsY7C7MQf3o7DiJmz3o2hVRY/agGWtvxV/oPMNFgJm9r/PG
Tozo5qTbeXZgfDpHZ+wAD5+02cc6NragSD+tW1GlG5vy9PYv/8KD86E5s2LO
1EOw49aC2SEc6L2cWxtIXNTyKmVvgB+Z33v0pIsUeEjbaxRUlcrDNpbLxSXP
WFAdx+peDo94pnm//UkexM0VxVwEWKizO3qli8+D5YzLpo98eJg9b/anun9M
zMh5xBy15OG9kCznWhwPVdUrdhuFsFDoq+wqtp+LJUqDU4OFPHzTejd9vRsb
guI5AsNyHAxdLzl6r4QHtzhhNdf+GngUf05Rr+qGqp3JpiDisYyMw2rvLtTh
sJzzAvb1LrD6ig40PePhmva3p4MXGnDindFOHYdObFO/9+dICA+3xV0C+uKa
0OOtu2HF9g7Sbye1mbvIdS+G7q5bLRhz5i74ndUGA5/MbdZTXAzzkwJCvrZh
NS04MV24Fdz1G8V+ZXHxWsJVV8mlA64x3wqKg5vRwTh484EfF/sPVu19ZdGJ
2EV/B3dZNOGH/fsFKvO4OLH90FovrS6I7p/vvUCnEYybG0zev+VgTOrU0a+z
uvFbueFQy8YGKHvdCo515GCJW4/8ofJutCUJB4TtrAf39IKmOfM4uNJl9413
tge5OsO3vWPJPDCrUA171oONIgk/b0tzMFWp5LF7pBb+unatK7b1kHz4avP9
FA4EPs4Pvu9cizPsWB0NTjcmPS+JU0u4qDmx8PiO+hqk69vPqr/RjTGfBFGZ
W1wkhW5YYET6tVtTt9Y5vW6wnTvb7ISIZ3cUXH3Vzka6tknJ7YEu2NDHplm6
E6ezlc4nn2Yjp2k0Z0ZSF9AoFWhZwEPuqmjPuavZuDRHsaZDvwsFy80vl0/w
oFimpipP+mz6h6fXA7s7IfhrmlbyBj6ePdwQ6XSfhU/0YMhOUs+i/pMfF3nw
0fL9zP0zh1jw0VSS4qITTSmp0THJfEi1zpRfRPop487Vmo6RDkj+jAk2rOKj
V2yh9Z8+JmbnSY61vST1Ja9z8tAYHy6poXqVmUz8GTujftO9A1fTzrqtXEZD
79UyL/swJjyXXj2UurID9ryb8yt20XCvOXHGey+TPM/TjqfN7fiz/qGXF5kj
xto9avVKTCxjvz7YfKwdd7NHHDfdoaFuy43eM0k8Fvf1UNxAGxIqAvps39BI
LJSYqOIywHZNra46RlyXFHwxOvv/n1eGtO9lMBCzb1teC68VIZON7kH5NHac
vPqu7BMDsRIqOXYnWtGV4GMhV0zjxLrsSJXHDDRejopsG21B7RwNVz/iun+l
KwSsYkieFxGzkCX5cmLwxPHrLBpjFza3G4cyYFU2978Pci2Ysvn26WgDjaDW
d+uHPRmwPKal4/22GWI9ntYibTQ6u7MlzO0ZcO/r+DKxqxn/5v/XEdBNYz/L
7qKxGQMHLBa9XjrQBN/vf3Pf8mnEhtI+DboM/Hl0NvxhZBM2W1sIFwzQOL5v
SdifFQzYFPRo7NnQhMet55PvD5E5cn6v3D3SD7vttNOGWxuxv09K5QDphzPL
Ww2+zGbA7deFM4euNsLolZx4/zgNN6UTUpljFNaH4J73xka061Y/2S/Qi3PU
4s3FbRQMckwmfvMa8Ff55axHxEuhDgXrn5K52dFbbsRObECcuKoqg3ivZshC
2vIpmbNPpqV17W6AVwavrmVOL4RcPZmZkRT+cpYmzpjVgMcyzVWV4r3Ymjkg
Vh5AgWtyP39JQT22SrPv35fqxZH7C1QvOlFQ4LomSATVwyX7T7WDTC9k11nO
bTP+/9/JLvMqIX362bWJ7Cl54s8VTTN3GZH7lNfVlQzV4X1vgEQFcWPcM4/4
haYUjomujnB9WYfGA/vfVYv0wlToVv7H3RSGgo0kko7X4bVawH3ZSRopsckp
G2wptIm5ldovr4Nw/7ml6WQ9K0Onad10oDDr1pcDEdxa1NqYvA7gET8Udjt8
daHwoCQoRfFJLdTneU2eb6GRcXVTe50bhRjT5WECx2sh7XW2v5hJvK3AOVrp
RaFRbNrgolW1eBphd9mohEb2rsArD/0pfD89mX/kRw1euPVPH/pMw8T031fn
MxSaGA7PKzJroHJY9wvrLQ1N6bPnp52jcML29XrD4Bq45l7a1JVOw/r1yUXX
LxL3eq6+k7m1Br55rZJLUmhwRWWbx6+R/SpdWrlkTg18/N8Kh9+iYXT35YhN
FIU5w2ecvWvZkFrweWT+DRqLOi5FJ96i0K9qFHY3hY11xaOV38JInUqrVJYn
kvusHO297c7GXj7zXvJp4q4Fym95KRRUhzLr92uz4ebmG3Hbh8YcuWXbhx5S
2NYkJVA/jY2QEbXaN8doyMunBfWRc6Ih8/zmDAYLRpt/5/c60XBa/G5LzSvy
vmc1pVqSWdB8v+aVoS2NqZr80y/fUdiltuLaXpIvt/hvEn9L+sbZkvX//ssm
+8ITN3LcxMJuPZejm7fT8J8mm6yVS8HMYrz7tygLW8Mz0alP46TrK6WeLxR8
j9w7Jt3MhKOcsG6SFg0R2+Hdl4tJ7ijLE3tPcmfBidFxz1WkjhpXdiypoJDR
N3KwNJj0swPTDSxVSL3ctL3ynCK5pqRwqbkFE15TH/PNFtGI8X02upp4T2vR
mI2OIhMaJzp32kjRsFqQfm44ugXRQb/b1dZ9xvzc2bs4Nzpx6GKb4Uf/Jijd
zzNRe/oZN8Q/2bT6E4/8Mhj5/bkeAgoByUuNcvH9m/YH8ZRuPNsq93y3VQ3+
2nxs3zgtD4IUpzlsAQfL/4omPA1m4ZHj+uEKxSIkPrq8nRvCRdG/8psO8Qz8
9++DUHZvOWb2nFxTocIHR+SC8a8PFPgHT7fGGbIgFuQmo2JMo8Xw+4c/NymE
2B7dKjmtgdQjb9N8kpt0LIqNBBtJDlXrVjCRbYNP1JkiipzP77zGaQvrWZA/
czh+LqsTivRB2QxDPixd4zd/z6vF0fC+mpqlPYgKdDh1p4qD0mBNbd2njQiQ
0Nuxs4EDS9u15qw3XSiJk19sHteGHXsjxs//5WJl5XZ5Vl8bhjoy/H/Jd0Fh
InX56UQeqKsJaDBuxJWLM8qMf/XgWoTENLH//xxJRmqeg1wtii5veifoxsNF
U83t5yN5uBTam6lPzovX2+kd0Wo0irxFNsmqEE/Jz9032cdAWJ553Nu/NKT6
UjW6X3DxQ6g05aAFAypp56KWSvfi+an3HYsSuDDIlbBy1GNg9tvgfZWkzkQi
r7dN8rjIURNJ23WZOP1M9Pizj3yI7WaZPzHgAZ6fjCbNSM64cOBTYSgPMcyW
EcZV4rdJrbIuOxauCvK8P6lzcY+aNAko4mHNuU1HLpA6izqy2rCluAfVTb7h
t8l7GT3/dVjAqhZXRALEbX27ka/8wvpKJQ/P5rncv076nKBUfWD25i7sFDjw
2j2Fh3dJS5fNmNOIJY0bsiIUOjGtylY6nLi2CfbWyZNNsNjOurF7aQe831o+
LN5CfLj7UWppbwsE3K4En49tA+O34shBsv6d2yxeFfa3ISbimDM1sxX+Lj7z
vhCPhX/yL20iHovz0pgVfacZStJLDrqf5qJ5t8asOP1OCMzryVkf0gSVfpu/
cxW4WPgxK2COeBfuCfXfUwtuhMlPExvLMg6c/ihozK3pwmGf1hknbjYgqdVc
WfAMB1F/7g+6XO3GgpefcuRJ/u+cvKlxWpMDF5X5JiFrezDkMbLnaX8d3iRa
beV090Dh7Kjol7IeyP1bpiFjW4dLt6rXiF3oAT/zsL/HTg7Wz80WSi2rRe/+
WxmZaj0wZf/LcS3i4PXc4G+7jGuxjw71QQ1x7ssPmkEbuBDZekPSlOTtY7nL
TBQvdsMEiis8U7jonrVvDZM4LUKxzaCFOO15muaDlmnE9UG1G/X62FjYFFY6
/VcXtEYbU52deRC4da9y9lXiMecleesyuiCtLnpd6T0Pi+frDd41YkM3R/fx
M7sufNJwEC7q42E+N+7VNAGSZz6FPORN74JRS8QpR0U+hOn00MECFn4ZlN2/
mEXWd4+ft4YlH6LHXv6UvchCdXRiwkrPTiRVp67yOc/Hl5ciuYbmLOx3vX78
4rJOqDys22T7io8fJsU/1KRZ2LE8rda8qwPGu01Wzmvkw7onSi+5i4l0kcw7
Bg860PW3X+qbIA1djYbtJ94wMfHO+/GSIx1weh69/B6pH40NQxoniN9uvLY+
mUX8xvRdOCeX9GHW4YezTtkw4fooJiud0w5/49GdW06SfluU5+68komHk8VW
8WfakdvS+mhHLJlrQrVJG6czcXyNoOfKee3QXvbfrksZNLS25BtvJnnYL3Nd
pXxMG+zLru40yaKxLnG19CLSf6SfHyjqIP1H7mlneAnpPyf6qrq+kZysrHf7
m9rjVrTU8qyEC2kMD3elr37DQH1N05en2q2ILxL7KFZG45ttqeeOewyMFNdf
VahowTb/ONe2ahpCJx4sFb5Bvq/cqP5O1xbs/2328UwNjQ/bamOOnGHAeuWS
sqHJZkyZXWrlNtJweN232/Y4cZSuVWBHcjP695t9WNZOo5rzIJG5j4H3HrHX
ukDyIqko3R4ak0sbbSkTBnw1jzSV9zRhmeR/cqo0DQMb1YkdxHUVLV3XvG40
QeDdWr9+4rpinYErWiuJG+WV8x5pN2Ft5Tm1SOKQ9Rc/BkTIMxDAE7ba2d0I
n9Mz9cWJ64ROf8vYPZeBT7y0p/oxjVgnkX/jJHGd9JrZszmTFOoaD5/Yv7UR
x/fTje+naJzftGlPdzeFqMlzhy/8bsC80cffmoV60eZmtjmqjILc7eGt9543
4Nh8x3rerF5U/tx5riuDgvN48uVIlwY40M1nm2b3IsIw5AAznsLtqQUWBvIN
sLluNT9zXi/Cb3+Ksw6hIBGXvzG2th6yg3K1gZK9uGz93f/wUQpG85pMAqPr
scbI4q/qwl6UR4W9/2tBYVPK+uoGi3p03DBJKpDrhcPoCNEAhTuxqQt15tTj
kvm03jXk+vmyhoO3iAM5t02jZ5TUYZfDMmV9sV60eFx4r7OLwvzRBUvXkbya
tviZwMVpvWC4pHvkWFHI+po19NywDtsD1njNIuum2Ge+SuEABdPtNcouU7Ww
ilI4X9BH5vjSs5ePOJPrBnffbsuvhbfli1MvO4iXtNr+RpLnHz6QcWLbuVoo
3RB5UVFLo6dLcSDFk4Lk+UMcS6NaTIq3P5KpILlA3+5jvC8F3Z+znVxm1KIn
bkAopoB4z1Dz8alACiusThceKavB5wedFzaQc37lo3z/ZrJuBr4GyXsianAo
ZM+kwAsabef2Zf64QEGs4YfQQusa8FY1Hx76/+8niA0uibxKrser3n4pV4M6
ff+CWQnEmQsSdeWIt3cErPYX6WJDTf/bGkSQui68JxobR+FjyPHVis/Y4Eq9
4cSH03CeEX9j7A6F6drmX3m+bByt/LF8bhB5zjVqr/cS15X51d+21WdjwKF0
VyqpaxPFzw53iOsCPqecdJ3JhuJtZp6FGzm343InWcR1ztjqMYPJQrFa80/p
gzTOBIoU/SM7uezSzqH1SSxYzG/yGLWhsfluvcqi9xS8i3wKuMdYUB3uy/tu
ToOTybPX+EhhLFS7boEWyZ1st6vjW2k0yOvvN4xvAWfaVK322s9QkpIPmnu9
E95ue97IXCHz7VtnG+fhZwQ/mJkT6dmFH5qCNjkD9WBa38t225iLxPC7P1Zc
68Yn187swHc1GK1qOS45kItN/RWzzft7YKM46vf+EwvdF1x8JbYWIs5v/I+E
KRez3gzvXTvKwGpR6eFnUWWYSl4WWsbg4a1wQthEHXnOkM3Hrgkx8eXs6WWH
5tEQvml1IGgPhXddkc2dh+og+uPWj8IJGvve7VzVGsyA5uY9LybmtIC5ZN5T
FdJPRrTp3IpZJKdPnl3vx+iA0NSDo8d6+FhTZ331rmcNHrJXeW4y6UbetMjF
v35wEad+MzTiSz1G6sQ3bdfmoJB123ezSg/2WusopSm04Oy2eYe/R5J5tuWE
T3p/B+o+aclN5XagZYvswk3HeLAtzPe4k94M7tcfH21zyfybtkTpWQUP8fPD
BqffrsOZ1OdzY95xkR2+/HHmJzLnHkUOVJJ9PiB6LeKIOjkvld+GPJR5sFFw
8IqhSb+zOvSiMJ/0Dwee3KpFXDwT+8AYJznEUKCibPrTPjRRZqabj3KwW3Te
lfM61Zg1M2NLaUkffk9IfZRZwoHb/a9D1b+rcPqhjaBVcB8KvbbpHYvhIP2f
ZNad4GrMbNT9eO0xyaNvoyrvaBBXTHEDgsg5S7tbtXEkmQZdztLuG+RiQdYW
vcEIBo56ZCfIG/GRF2sha2LPQ5vBZIMbmWdW5tUeqa1cKJROf5P2mgeupOSB
4i4WivRLtw34ceDuGFAVX8zDKxHF19WhNbAL7U0plu/BNqPtDjHlPJwbtxgo
Vq7DyppApkRXFzQ3uVkHfeChT01Z4yk5Z0pUpLVwcSdEu68Y99zk4crzdZUR
LY249JWx8XlBB7RmPTRKIev/43qd/8+0Zhj1cEuFi9oxXferffgq8jyaT0re
nW/FtMoCzvJNbZgpsDbuai8XIUuWJ8nYtiPm+YFXpYwWVOUP7Xv1kkv8/p/N
vAsd2BmxPWp2WDPWeK3NcDnFxdIfLypfmnViRaVvesG5JkjP1+BxicfC1mte
XCTWBTk6bYMImRNdUUukbzM4OKNVr+Bd2IXPt9ympN43wDR1lUDjJQ6CRpJ1
Znp2o6rHWNqYU4+BD35LlI04CFe/obtIpAf54RtnrlKpx9mW8zPHBTlwNkoW
KLvbg0Sb6/VrY+qQcjesNPNpDyIgGP90IQcCDc8PD8+pQ0n/9NFp1j04gm99
btc4uPAhFmWRxGO3aPcwIeLfmz7z1//mwHZBneg/2VpoTl5szPvQjZV57yQf
2ZN88Eehse9ZDQJ1ngXu9ulGqXTvlp05XIj/ftwoZFQD6ebY0LpV3VCWn9RI
W8BD7NHfu762sZGvP79+qr8L8j1L/BZ78DDH5bnD6EU2skbLRpyed+H3kCOi
s3j4fnzT6vptbLS9srvsc6ALM9o2tAn08lDqUfd2gNTBYdPQ0+fmdiEzrPgD
V44PV3NfyYkKFhK1t7w2LOpE1yTP29+UD8FHiUfLYlnI1gnycw8hfst8/6fu
FB9PbbTnKDmRPth6927upk54rVwrszGVj4TEAzL1K1l4fjq0cWq8Aw9NrFo/
lvLhRNkzc/8ykav0R2oirwM1l+7PPD/IR0Dfy80Z5Uzs+TTedj6cuH69jcNz
kjef+ATnX05mYmVa68hh8w6UuD+Zstah0dSp/lnVl1yXsWUFS3fg7vXM17cP
kH4uutHCy4SJQwxmqsm3dgTu2DjnOun/R6PnC2wlOTafI5Tie6gdimypr9vu
0kh/NVEqJsAEtMzdQkfb4LYm4n8U3Xc8Vf8fB3BJlCJKZZU0pKWSfEW8VFSI
SpKUBiojI6SpUGlJki0SoawGKauEbO7AxbXuXm4iI5XyO79/z+M4zvmM9/v5
ute9PjS/EULc7mN1nMhVvxYVZn4N6cOjgQqLNR+EKInV/+3cQcaWzNuN8xT6
4MPt19pXLgSF00ZTJPzmemxkt3ZaLxq+HngDwm9LrngUniT85r6BvaXpv148
pc2Smaojcldq1opdz8h4JHw88P994DLHRTGS8Ft0y6czxQ/JyO+/nSg+1wO/
xOPBY61C2PsucnhH1Nvgw0ETM4l6W3jOoW0TUW8b6x6eWX2OjDV5G4d/5HVj
1u3tp3b3ER6In3dr0TEyfg9wT4TadsNmk7etAVuIoqZQtcC9ZHySGSU9/kWH
go1UvrSA8FtItDSMiVw85rPzXxod4eZKDoViIQobSm6d0yHDTMt+KtOGDsGa
Mwt2DgthFM7V/aVBxpd/cce8JrugpzM9onBMiA3lM6QYimQoKN1J1svtwspX
oftkfxPedthuqC5FRtH4qlqmUxeqtDVJ5v+EWLHp3hfbbyRcni91/ahiF2KV
szzdCOd8iTENl24lIXzfEt69mk7oy63w8ZcWoSLZetCK6Kevwj/etg/qhLbq
TQU3WREOzw8MUEslYcWN52tyt3RCWmMyYDfhKG/27IXed0jIsWugBH7vwJW7
p9/OmyeCwzbF9cY+JDyvFkWmZ3dgLMW9sWEBcf7H6T6hh0m47iwRuvRsB9ha
aSW+KiLcv2PC+8+UhCV3r77pIeqEUsNT9xmLRWjeNfs0zEiQfrbjKbuPRqyL
opCjxPU/ramaJ2NFQv50Us3TBBo+NlINXIn7j9TH17cHCD8czFO8foiGOa3z
F6YS4/NHQn/E1IGEPYLFdy/No2H07cpbc74L8cQteVrRcRIEm2pEQeR2bLCZ
JZdFzKMfi2M27zQJAWtWpgcT9ebeV+Fhr04hVqcqSx72JOGs3+gH/33tiIhR
XeXULIRa4nef2+dJuLjoVKWlQjuGphvZB1QKke1Q8yHlIgkbVGZxflHa4BZ6
tfMNsc7fr747nh5EgktYbvmF6DbIK0t+UMgT4tzuu8axhN/e5IaeKSBy5B1N
z7lRaUK8PrD3SSDht/nbV7q+VGtD7YTLvM2E36IdLUbNCb/pvZdKt2QQ9cbG
SfLHQyGUs6MPzogh4dw8R5/IjFZifR7Ubb4pBGnHvaT3iSRklz/w9vVsReT3
l1JVl4XYqOqSf5iYX4cLf+KZm1qhtGKRiOJDONPp2rp/CT2Yx1cwcd1Yhoim
h2N+95i431iiQ42n43LCwE2D52WoG3/61vU0C9TXu7c9WNSJojhtq/90ytGy
6LK5ySU2on7P2XeBcK30x/mlc7rLYSPV5KxN5PFzE+7c09+pkD+v5VMZVolS
zdcqx9R42L5a8r2VBQXy0vv3mXrWgb/odlvEPT5yn+aqHhwmgV7X96FDTILK
8g+6XIYAEnO2BDcGkPA5qyWmY7AN+3paTfKI3Ld7qogRu54MWafdjnwLOmR/
rq65ReyvK8cP29BsKShbZFC4sr8fC2PmzzzoL0TKnfppXw8RDvYKXXXFh4Vq
tRkyaT18MF9Xm//cSoPLwiO1474chNm3Vbxw4eJQ5xP6oVl06IpnTW6d4CJR
hbqL4sYC96rRs0sdfdD+cvhHvRQfaausUJbUB4FrL/vUThaOWb4UmaTyoZdb
W7lKsgtty20YHw9ysVRUsmWccMXoJuEJtaw2KEXkvRnbKsCVmTsfGTnxkZNE
ynL5SEG+/oZ7JrdEONEbOPRyNw9he5zZFV0kNAdtnZAdHcC2TUqO1kUcCCxX
B1rEN+PzX8vR9CdiPB05/GqmKRvOk/dzAnY2Qbps9NvMajG8HJRiH7Sw0NPc
sEmtpxFDlrcfL7ojRkv8uR8XnNgoNHgzaHq8Cb7v8Xu5lBgvtSN3P4zkQNGF
XiO40Ixc1ZDBVJ0ByC/Jy13byEWZ63SvEWELjqaXCBcR+dJsbYlKXw4PPTOX
r3G1JuNNbfUWznMBLutMfXYwI1zkOIxjJyg4wDMQ/NTjo6IzklycxMeu7K1T
o3FUeHwOCpzZykX8jZVzgr7yERbqlPF5dhuyfRaNH7rBAdsO7p71fKhbVD/a
k92OQ1wbm7OEg33lDiy6SIynQdpunpNRBwxp2yfe6rJQOEfevTmZD4dhltBQ
owtKHg8rD2xmYksvudPtEh/uhbUlOj109CTSj3sSffH+xiy77fv5sFByifl3
swf6l+WtJJT7UTpgaZI6l4/lzhK2zTZ9aImdzDcu7MUeXWMzZisP58Y3+QyP
96Pmhe7KLI8e9NpvvH7nKY/or9dbhz4zkKyk/1PPvBtxyx1WrDvFw98qUgf7
EhMePTPSWA507FEzk3k5j4c2qYJy13UsvMjZeCX0WhcMXX9s8K3noqIr8Ftd
Kwsndfd6PM7vxB7LI9OlbhPHteo99QnvRNtXZn4gvHn5jcWeYTMuGBmso+8k
OXAkPw2rMujAwyPLz1NncnF9xSPhinAOLgiVtrzLpiH4oNyfi8VETmhLG3wk
ycWLmQuDs9bRQN3sL3HWjYM/ivyLaj5cmLAKxj++b0fhy7wCAeHfsLxdIXfa
uWCd+8ayNm+H/JaMnsRWNn4t6Hx4WJ+HN/VFu3vpbZjb8PfEykdsvNh8KXZa
FPF8hXaS4gtEXg0xnr3Vhg1Vx78Z3wU88Aa+rp69sA3LS3ruRiiwERH6CyFG
fLSzZF7QSlphWPUrkNvOQqKmWsKc+3ys230wTOJ8Kzr+uqUceMzCAom+EY1a
PrJ/bz30QK8V0SG8zRt3sRDV++Fr/zgfYscZEQ2/qfDnlJt4/mOiMGx2ybUV
AuI6aTXhVVRIR1Xafy1mYjKM2rF4vwAnPfvGX0RQEfhx8LY0MU8KAROveZcF
yF/PmyY6Shy3X/L+jwETfS0jJT+J9d3C/G2tv5YK1ZmBawInGdhHXZ7jTTht
lXyw29lJCqJiNBZZVTIgY+zz/sw3Ac7drSx0IlGQ8dlR9+B9Bj76e1AmFIT4
u33hisl0Ct4NaZ/0sGNg4uriH0abhWjeoDK+6goF5krKzj5LGVDQPmpgbieE
zyyl4LoDFAR3Nmje6emH9KnLGtoBhFtKYn7XrKFg3KjMKOZqP3pHF2eMRwmh
+eMvy1uagtnUvxY1av04lOvM6MgXos/QtmHLD8IbxZ95BS/7cMHzQtnc90K4
17yfntJHxspCDf//tvbhv5+r/i0oFWK4cpNpSiMZC/YW/1Rr7oV21abQbxVC
1CVkdKwvJiNd9aruRtdeHMz5OxxfI8TvUOcSsyziuOiL2a5/PdjVubBOtYmo
FzV6rt0xZGgkRLtvTuoBWXel3QWKEJPP3pJFt8gY37KogGTYg8gZYZ+yaUJQ
2zN8zwWQcZvk1jLW041Q+oPZ5d1CPD13e6mjKxmiwwbNoSHdiNjjsySfQfTB
igqNfDsyDGr8Rg9pd2PG1l+lN7hCHIvizXQxJ+OUx41H+yl02GkPhm8WCXEg
MKjBX5+MCtKj2kPX6IiW3L60cVCIx2khqd2ryKC2xF63XE2HxsX533aP/P91
uUD5WBUyfHlh6xd0doE+fNcu5/9/Z7L0T1fKbDJiu0K/Jt/twg6qb/o4UR9X
2RbO5vwhoXLh+yfNhl04M9o4f62ECOWuU4mLmCS8bL6/6tFgJ1TXbWqxkBLh
QMzL7ZQaEmy/LzRqSe/Eqm/zBw7OFEFZ2G0qm0eCUtPZ5IuOnWBNG/K3nCOC
h6OmXtkTIme/f7bk8rxOhLCOueooiLD0wjdZ5hUS6uUyg740duDsb9kcCSUR
LqkWSvo7k6CfZXnYNKwDraLcNZWLRNhx5vzzc5YkzN5SvJC3vQOWL1pK/P//
/22D4q6e2U7C62LP63/+0CDcojh2ijhfcrwpznMPCcca8sZNC2lI5Twz/Ud4
Uv9739ChfSTcLHrMivOiYcWSgtp6wqtbZHZxtOxJaJXZue/HKhre3L6pWflD
iFbr1RX9x0jIlfDn7WC3Y6LXVoLLE4IV71Yd4kKMw94P7GvP2sH5G7NhIzHv
c3ZFL5f3IOHrhUzZ6GPt6AlH1HOSEHsl26aH+ZIw3vk8+ZpqO3rfa2v+Vy1E
4qxPN0SBJCw2Mzm0tqsN4TtjhIMfhUjfsDRrG+G0SJqxQ0x8G85TybNrCadt
55TeCCKc1smQ13vj0IaASVZxOeG0UcvxGfmE076kVLefV2mDd6SDPiVOCJf/
Dt/fndwD5Qbl7TkbypAfOXpE9i4TPVUBk25ZdOjpphydnlIGevC6n8tPsLA0
9+e9BqNOyLLOLoRWOdaUsXXeu7Fx6/2a+NV727HM/f7CkMZyfNymnkHP5qDR
rs3ylXor5tHbGVOcL6ggazktGuXi9YkvpJePKHhpJKbW+9Qi7WmY5829RG59
FTcwPJ0Mh6bmO4UaLWg6doClWCyA9raRtglinXjPKe/Z/aYV4vHguVm3iXEL
W/DPiUpC8tzvDtnVnajIn3fkIeHtu5q3t+6mk5G8y5oftrQPGybW3fck3LX6
C5yCiDzrETw1NpvIs8c0jknPDxQg9X3WJ98/bRjwjFZUecHGHruoupELPCIP
HDt5dXMnypZdk9U4xkXDN8P4wmY2jJ83KHU49kDzskV2fwIPupKyPKd6Bhz/
5Dz+Vs4AT45x2+AsUfctD0x8eNmNL6cMu6rfsRG20smvvpHI4XKZ30XpNITM
T/7rXsdDaOD7Px/e86FUnqL+Y5SKdw+NA6NihJjvsHtSdpyH6Fglg/ZoMm4W
djGycwagcHb7YpmTXKgEMM916bagxyp2KLxQDKm1Xr7dP4i+63AtYt3fRigl
nKUt7xWjXmGRbaI/A5l5AWSF2Q0wjLw/9owhxsdHWx+0/uuDBi3w0soD9fjx
L7Jdmzj/uePoxm1+DMzZZ7xNWrYBsuN16XfbxXDyfvYt5i4LEWpaJr2pjTCJ
eC27TEuMN20BFjRTDtatujW8f30zLMeVTe23D6Do9FGP4HIuVE8r01JILSh6
YCUfQOyn3FVFGe6veKjtu9AvbUWGkYlfnucLATgtNz+U7+RD84j3s01OFDBi
VldPGfNx2GWVaWQCH/tHv6QZRFLhslVnMp3PBSkbUyDcZV+6jpPwoxUyyTO1
Pz/jILI/3HU24a46lzu+paHtKA9b4vPNj42yxduiw5r4MOx9J6QO0xB2+JrB
ubMs/AgM7LmdwYfplVbbY1WdqDbcv2HVeSYkNAPTAkP40Lk2w8fPl44v5V4V
vIcM3Fu5bc/Gk3zcTB2pOj3ZDdXHXtM/PeuHw5yz889p8bG049+hidxe6Lw1
ClHf1QeJ3YPRJ8U8yA26f5tp0Y9I66jfP6R6Ybf4p9z5Ih7srq2pHndhYJVK
WUVnVzeiTvV823KLB/fnQ/k7FhL9/As2WbPpqBc94rwwJfymEp60vYqJVZoB
GdGydKimpPHSCecnUM9q9hPPw0tZkOSHLtREfkrWes+F/8Hrl9dIsvFzTPJ9
TjDxfMOiHdUXCD+F39SZ/4SNoq29jquaOxCc5/pUw5CLV19dnb0JN1nalDoN
LO9A/0fFB9xpXDjCZ/HvJA7Uik41nU6joWRu3zPNQg4SXrX7vJ/FhSxnXkXg
WhriE9j/0s5ywDcdE2r6cnE3weR9VUk7jmkX9GlpcLBw2cqhDRQu2vQaHzUT
eVXm/tXrR+lsxMec+LV3PQ+0BaPlmiIil6Zu0fkZz8Zv6aHX3cR4hLsPVTnc
a8OsdO0THxzZqJBU193SycNjOYUJpfVt8EtKaD2hwUalhcLq7FV8nGoNcpvW
3oqx0Z3CYh4LozeGSm/682G2TG2+fFgr3ow76lzNYaHWWWvfjSIi3zTTl+yx
asXsU06vzjuz8N+u2fdFHD5iXVyHx+YR5y8t2xWgzoK+JEZPKwqw63AQRdxD
RWF7+6B1FxMnSwet5m8TQOjknD7jFRUzrdVmtsQz0VZzJEDxtACBJg331S9S
EUbaIVnnyIT3ArmKa+ECeHxqj1PYTUWoy9zv8zSYuH4lSNfnnQCDS0ODqpSp
cL8m1LrHZYCuqVEi0SFAXeeZ/SpiCjq1an7K5DOwTXPIZfdvwnuh7/ZOVFCw
48tcJ59LDNh+srh3WF2I5wbBaXviKGg3P//5uRkDuc35EzuNif7SXL571JsC
rnV46c15DLTn66kucSLyqct4C283kXM/h/X+rOrHUZ25CuNXhXCr9Nwht4wC
SdPyKO7pfpj4v2+lJwjhkSGxR1uSgrPO4e3np/djguvnp/1GiMup09Q9Bsl4
vuUkX/VJH+K33wg1LCJ8ctF6vVE34Zb9wdIjK/uw4qXXnaVEfZ5ib4p9UkdG
/dimnc2lvXhlxRjs+SJEbfT0cc8iMpj1OWk37HoxqBb193ytELsu6p0pf0FG
qN5fBut7D6wb3lKZhNNkb5/3DXlC+FCfYkB92IN7NQMeOlQhXrXnzHgXSsaS
Ic+Na3V6kMtZm36kQ4iL8qMXLPzIuLbpkGczuRtNB5cYne4R4taWee47nMkw
HdcNTrzQDV5WYIctU4ihSzUdcbZkeO4+Tb2g3g3nIUmpFUTfzyl8PsN8JxlS
4dN8zL7SsVArcgv9/99T53fmqrkeGTvO0cRiHzqC0140Bn4XYiGVMy1mJRkz
VNbuO6xOB71Rad4fwmlXrM2TNywiQ89qTHSuoQuLcy/scJsQAhEf7irOIuNZ
zR4b5StduPvF9/bnSSGq7/509R4noa2yfrX52i5YTP4ZmTZNhON1V30Nu0lY
cnbYiNHbiZTwS/EbZ4hQaRJYG1xBAjdrwrjjcScGe0t89s4SQc370D6jTBL8
HXdQlXd3Ir/nr7u9nAjBw7VbXcNJKDisGRD9twP7vao89ymKsOHdxakxPxL2
K3W7Gb7vQEh9uo3BAhFGHNYcHThCwjyThrd/vDrwd68cS1FFhLRfxuYgPJZQ
fmeqflUHIpTGB3rUCY/5Rrw6YUYC203ET+ilYWNtc8SyeSL4flzJTLIizjdJ
tc59QoOH0rF4J+L+bdJLyz/bkjDh5fPogyUNXrbSKVXE+DxLXny7ifi9hTpH
c/MlaVAfbzhpKxZi/34J36qTJMhmGKy+XdoOjeKvH2UIb882ZGZnnCUhtSxP
ZsOFdrz3ff6E2Upc50KXfYA3cfxGbXnqhnaMya8Y6SXW2zSR8/2NF0gI3amm
QyLqk9Qz6sBvIl8EWRxp3Zjag+C1K11lCEet2RsqbghjomH9y1zTQjpaZ4eH
bEwqQ0xOfl/aERYMjxydfftoJ1p2ig3MNcpBVjnGVTvKRo4D9UHFvXace3fj
4nh5OTpd1v8MiOTgbf3vb993tqJlnsXMdIcvKJU+6yxF5aJI6te3h00U0LTD
ldbE1iD0iP1Y/iI+8gs5rf/UyMhVvBsvndqEZQ5JCqMRArzr7NAZyifBpiKh
9NNTKsy/fXSda0/048ZNKR+PknChV1lK3b8Dzl3cnw3KInhaha82iSDjlsHC
mQyfHkzYKOY3EeOzP/tRQqOAgvyMUYlvrxioVRi1+//nPW0GVRhWjFaoq6n/
mvzGQr3OqZsN7nxUx3QX52XRMJhIWXHnAwcG/nI6q2dwkbE7Ujyxl+irtcvq
38nzcKck87/zW1go8v/18kxrHz59GhhTleJjYmTbtdjUPrD0wy78XMTCJIsR
yiY8cD9oTNRk3YU6x6a143JcVFm8Y1QTuXre9ouXtk224dulyQXrJAXw9Lm8
Nc6Dj2knvnusJ+77n5hzXf0BkWNCykJe7ODB+dbbdwvJJKxYsyiZbySGTHRv
R60cByVpB/Wp/5rgJ1cUw+gWw7b3kv6CJgYCr5+N8bZpwKTlnl97C8S4Zfhj
dkMUHSHtPTXkxFq4LrzrHOYlhp2NbpbhzA74Xkn+vfq/GuTsG76ulScGI04j
h7mDjtzgOY8uXq3F9Z07at71idFmW6HiJs1AxFjgtm8f6hE4Zq0+8FWMqrX8
9qUNLOycI3txQWcjVPVuj6tNDkC0KbveOZ2DlPZld+feaQb5yKtb5kMiWAYc
XlVKeIAWTsktIvabk6SW/1siH3NKuKNRfTz8MbZPNrxO1LUZ1uqx9gIM+4U1
n7Tno2lMlujohMtfnU/eLMlHVmruB2bW/z/PePfz+SoqTORKE58Vc3Ez869t
HeGup5r2j7+saQMrzdxj100O4cSc8hOEuwYv7Bu6nNGO8/rL1kScYWN4zgcb
ZgMfB6om/7VJd+BX67eUa25EH32z9nMe4S5tx0vvQ750Ikz+vw3cICZWL/m1
0+4mH2njXIGJIx0z3abplb9goDtfcOiuCx+f2hWNk9q6Ya/BSUzr6MftsbrZ
pA18nDfE1UMevUibzpqp9aAPYWGSLyd+8hBFTj1aMt6HY/rP3bUP9eJizmJP
YRUPtqQreVp6DJjuW3T4xuYevHfZaGj2hAfO/GsfKAwGDhQfTrLQ64a5T47S
w6M8pH252lp+m4mklrE4uVN0TERNlB5fwIOfzK/gjVosiNX4z/0Tu6Az4wHD
uZULc3Tmy5azoJy3tOhEfyemLGZoGcVw8dD07KIVVmwY+DQ/bNMh8sW6TWee
OHLhIXVZ3ZjCRu2Be5++3+mAe1XQ2aXLufjc8uHjtP0cBORsyLzygwa/aeba
6XwOLkl4BXyq5uBF4PfcqGs07D3JK2kmfHbshMfJPWsIr+3+8v3xHBqufH62
p/ogB4c+Hukqu8+F8wnn6VJp7dD6wBgymsvB3r8WmsE8LiYqVTNubGtHDdNe
YpjIOedJe/rExjy86524kNH9/+97mrM08/+vj4Ur6h56zIPRJRnGkhtt4GSH
PVtuxwaZEpM3ncmDsvMNjWStNsTFz6Tpq7GxTIYQ83o+Ns5heXRSWkEr+xD3
lsOCho/1uW2BfPhEK63pu90Kvx95L0B4TLpsulYG4THxre0nf+xthdwAx+mm
Kwubur1YCWxivWgVzTJe2Ipi1brpd5ayUOgRYUySF2DbSTunBCYVZzI+9av3
M3Gp9p+Zs4EAWS8l73HzqVjU4C5STWUi1oSR73VSAMdNX89KXqfCOabFx9GF
CRc5QyXZOwLo8BabttpQsSmprvyDNhM1o80rbHIFuJHy8p6xJhX33K90Kw4x
wPy+pd2GLIAhWa5Ye4yCuztS9lgWMzB4UeKuxogAEX63Fa83UHA4u6LK7BYD
lj/P6lKVhKBfMrmq/ZyCrPBHC/n7GdAeXhd0cYsQrzUWHle6TIGd8m2+sgYD
7sdnspYcEqK+YXHwBlsK/jonLb3T2w/lQ+o1NH8hlg5e57uto+CxZclQ+o1+
7O8qfZz7WAgL5zueHBkKzhm8/zR/RT86ZF7MOJ0vxCxqQbraKOEr0kL/4II+
FAV8cbhSKMTtz/7NnQwykVe79/HN+/Dfx0vXzpQIYT8t+pNSCxlr/VdHanT3
Ej76+mJthRATizZV1JWSkSplNSXp3wvJ0PWsxq9CnHsbe3vwFRl/i8urveR6
cf/34xUWjUJ0nh9ZHhxPxl6jST2T7B5oVxUbZ5CFUJVolL10h/i9OSGZdhY9
eBKawWa2C/G9d95fciAZA3IJlk9E3dgWkvdOopvov/UC2bAzZAhsY2f1PeyG
ONZ3w3Sijy+ybX0QZU/GCpKms+rmbkgmxNeJOEJsk72h8mMXGR2pe6w20OkY
vHyp86NQCPnl4vup/5Ex9G2OyoybdKxov5PpPSjEvdfThhK0yeg5a+Byez0d
V4w+u8kRHhvvuvaQrkL007mGg4ldXVi0tdMs9qcQMu6bu47PJoMs1Rez6U4X
Msv9D8gSHpv5aue3Xb9JMNldsFVfn8hhe1bHeUiI8FJ89axlHwknmD+zY3md
qPsbrPhRSoRcXYU5lZUkXBrmJ22P78T6+/TXIzNFKIt8NfdlFgleKfsitaw6
sShhh/2S/3/+9Gn0wDjhMdH6naQtUx2oPmXQZ0B4bGue6pFXhMf+mbMPnSzs
IPa76yIzwmPfl22yLnEgfCVY0Bjn0QEF7s46U8JjysYXR1eAhLLxJQEtmh14
eLYqf8NiEfYpFtZZmJPwqeD32+1tNJwtqDx6W0GEozafNUh7Ce/xGN/d7tBQ
5hJ6GNNFmDzFPGdsR8JMhMZcNaKhJdJ7UnOccP62OeIYwhXlFxOlvYbaQXEa
UF9LjL/syP7mLmcSGjaaLd2U2Y6oooOpDoS3p2c2DtSn9YB/oVT7gk4Z5OMj
evOIepv5Yf/izM90KL3Vmfs6vgy/9TYHVtixEP5h5eCdi0TfMFGKVVcpx7hB
0CXVfWzcWJQTzfzcjvaBlK9z35VjHfb2b7/MgTdtQ8bBM614lZyTV9ZbgVOf
ujN1Crl47aURUTyNCvbxeo+VnV/xlDK6IELIA0/N8YqWOxln05J+WoY3Yu3j
VCepvQKYZ1g99akhIW4OZ1tmLgWD/h/JseuE+H2kUd2cGIcpifJZ64lxuMbZ
5ak0/v/vnZaeV2JFxs4z8t0uY3SUmbvcMBUQ+8vjdWklsa+PTjbIj/X1Y+Gz
S0HOxL6u/Wtxg6XUCtlK1vHOJSx0v279zpgrQMg/u4OzgtphoWJh6v+TDSWL
iTwHaR76qjs5HwnHr5jW/Mj7KhfUtT+DNcLYIG3d5JFMuO3wA2XqsWQe1LYn
P/1TxgClNfjC/GgG6obJpYtO8SE94vA8fbgbCUG1U7eIOp58uQ/GdXxYHNv8
ertWBzotth14Z8ZDjgl9/7pqPmoTgg7PDmmF7uvZawLmCXHhfCXPdTUfvm2P
DIb+ETnHpnDzicMD0Aj4MnAmjwtZw5/pSW9aEL7uwI51+WJc/pqhS57GRn/E
gu2Nsk1w/cf0c2CJES5tXPVarg/e6UXSR8bqQE+IjJptKMbO9Wu0Tnm2oSZj
U0H1xq/QmxWcs7ltAAey96tnzG/GHPdjMmoKVbi7pJbpu0WM8yvHZB5taIPJ
PVnaXpWvkP1b7fmtg7j+kL7zK2/CsXoaWiGH6uDz8Vh1RpcYc941eB10Y4IX
e17T9WsDdNPeK+g7icG91Zub+5mN1Jlwf/uhCf52T2Qt44nnSp4RORHExaUG
q0HjQy1I5i0XWx8WQUxZmXndjQe9LQpOwXPIKGaWxT9ZJkRL2J6kuyv5WM7Q
e7Z0mAy/vxMlqYSTjBjb92he4iPlsI5WMpHzOzPsNhlH8NDen3netoqPEolp
dXtXteLwY+Hb+oNcRHnyp///fVjy9Iou6aw2+HFPB+TochB5/NQ9G8JXmcZd
IpoMDSpGQW6X17BRukn+vwWVfEyuex9x06cDIuktCr+MWGhNi1m/+hkfNJbl
a4W5XRCcv5rKOM6EXZ5TbP11ou8Gly20jKQj6PehyTOPGYjT7QstOMlHf3rd
f3vHuxF0MzTYpLYfQzPsj8oTff1YQMESRlAvWJ9Hpv13vw+G3OybZMJd1Eeq
dh0/++B04mLng1O9sAx7JP3vKw+h833XVq9jYN+KNXwHqx4ccKDHmsfxcGX2
I+1EKgP5RfHbsb8bsyY6VnW48mA5661iiC8xP1GZFRK36NBr2Xzsz1IeHkp3
XH0xm4V5W/h2TlVdcHts+Po3g4uwAwMrfiaz8EkvqP2IXBfSYmryQ15wYTGy
sPU/bTY+cmcELDjVift5q7PNPbmQ81fco5jDRmi96eWa8g4kJaQ/nb6FC1PP
tFL1VRw0yWld/LCsA4LXPSY3pnHxe9bQJPspB6LPVbIbc2ho8PkmrCvmYOvp
qsjlkkQuO0MOLttGQ8r37d8/+XFQJNHxa/spLsZvDaq6tbZjq+GQscQGDkye
K2//WUrM69OGw63e7TjuznXbN0i4sKA/I2YeD4FHHjlnybdDfal+XMAbNti3
d34/e5oHfw2WZsy7NnTYqAm3XWBDr/mV0btCHvrdel3tHNuwQ23r0OVtbIiX
hRS9k+BjH7N7dfqMNpTaBhtMk2bDfHPFf2kWfNg8vP/HrLAVsRyX/hwKC+oP
tpALH/Fha/LtTrBfK0KstlB1nrDwxSose4jwvs5hFbv7Rq1Qut/Sw7RhIW/Y
2/TIMB+XFfZLPpZuRW2irqWcHAux3oHiDWoCvNydNv1CKxXL75Wx7jUz8YR9
IOnhTgG2zNmjp5JGxeQJXd/NkUy07H2//56HAKW1f547+1GhO7AsUGDHxNfT
dDuDSMJjSbcdDMyo4GqPDt9TYwKOK5zyCwXI/Fe0+eYiKsTMAs0/bAYCei++
+dshgKvnxqL1YgoU6d37NfMZGBps2P3fbwHSW05ylldSIGFnn82+zID0tuMD
HmpCpOzbvvxgAgXpEqvmrt3NgILedOssIyFOzzupmn2eAtcrG4eZCxjYvuar
xm9HIVyv0eOVrShQsISLoLEfkoOm630vC2HnM3Lt0UoK/E3XzEjx7kd8u9ht
QZwQFW0OyzdKUcBcNZ0zJd8P8cXWhLuvhUikHWP4D5HhuN+5rSClD/rrbs5P
JHLa6JHYX5t7yTj1dOXptZv64DWyev/tUsKNZz6PuzeQMfiX8XV7TS+qsuSs
934Rwmkxt3LuRzLa5tgdbXPqxdJ6oWCoRgjPj5QXGpmEfzoQXfmzB2uSzXgB
TUKEGi41iI4mI2yJZOW3Jz3QWRH5rYsixIlGwRm3m2Rkn4wZNdDtAVdV/ZFm
hxAub8Zd4vzIuCV61nWX2o0Pub1m1kS/Nj5/JUPdmYznvuYpVQHdyPypEHCc
KcTuDesYIweI+1x0sZWs3I1IhY/e9jzCS9dbJVV2kPFC4bZdwic6Qim/A/QH
hER9Wqt7V5eMV0dLN8icoaPE2aNo6jtxHT/lr8bLydCd6oycMZeOqKVrDxaM
CvGgbv12fSUyKn5tyQsu7sILQxkn219CHE30O+w9g7j/Qt+3p093QXntuc7e
v0Jkz22t/PqNhKK8G2/S5nVBf9Cu3F5ShKlTz8o0KSQ4RslEaxH5s/ztsoly
aSI/T2gwRYUk7FnVJcf07cT2u6c9lGaLiLrQWKSWQMK5pUH3KzU7YR8WO+A4
V4R6Dftpr4NIKLlftKKstQOF4dUWUfNFiG1IKn9GOGfsGS/hc1gH1nH0LEsX
ieCp2L5YuJuEIboJPht24EDhxCuamggNBanXJ///OdC/6sM1AzQo/BS7xCiJ
4OK/pqjLkgS5MvVd55JokA9o2l1I3OcPD229VFsSMsreNP+youFvuuTuPxNC
tMmLz2hk9OD0BvnG4fVlIMkers+7xcRp0bWo9no6MuU9qs/HlmH/gr1C5/0s
3Np8Z8AvshOh5h/nps0vx0HyTv9zZmzsIi2jt31vh+PyEPqtrHIsvqX0sdCV
gys046z8W60oz+mdMD1fgXd6B+idCVyUXNFICdtIBXlsxT820aclpq2jjlTw
YCIKURvMJePkPaa3QmID7ik0UPUVBfD4LCE5t5sE36M6xwa7iHkuMjDdNFMI
MtOlKMeHhPtX3DduXt4O7Qi+20ciX3wynVq2U5GMkKCGkQ8vu8CTMA83/C1E
fHZarZGAmHccNPru04euCvpszY9CGEpUSiz0p6Jto6ZT7SEmwkRnsrMfCcC5
OPlQy78NJOsrn3z3sjFvwjbFdoDIrdVhf4akO/BOsceqaZQDh/O5lhoFHEgi
ZfTDFTpkVo695i7mQTrsefvbeUROraae8c7sg4dMROLDSR6uNoTf3kzrAz+m
R4VSyYTBRq8yz4d8fGxwWLma1YXsqcSZ1hc5SI0a079J9H/f2P4XCwvb8WxW
kw3VlI8ZLbXG7Hg+/OxUCpofUvFgquKRD1WIKs9+WlQ9DzW2f55LeJBhe/nt
6RNNA+hUVxm0m8/F5WNPjk771own8wK6qDQxmEZrHm7WYaEMrP1zjjXCemi6
9X6SGCvVr57+/K8bM5acD0lYXYcS7VXVX2aKsUzuXOiszxSsk9jqcGpDNbIV
fvxbcWsA0l80R4qtq1BUu7DihuMX6JeIFKWVxKgQvp6zyIcY1zULvH6eq8bi
AOnMuHIx2Ip/p4cQ+z1l/0W2OakWL0dE91K7xXgx3jszuZeBci2poNqjDXhx
YZqE710xpFwzDW0c2VhiiJOnjjah5ULFx/GGAQxmVpWnLeRi0Vhu4vShZqwb
8ho99VYEiZ2javlaPPTm+DzYmkiCscRodxGRdyc9yZE9EzzM+p6uFx5H5LFo
2o6XuwVg5R7/NnKEjzrty5wswunlrFvJm+fyMS+L1FH9go+OC3YjNh+pyMz5
PfGHyYU7RebLfqLPxZipCIN/taLyu6/03y8caD1xHckgPJw3esj1h0M7HvVn
XK37wEbH04i4kkY+TmzVCW1KpsH+yJ+whhoW2oSFOdcK+Li7ha2vu7gTkuKo
gd8CJvzqr+yQfMLHHd+KquxnXdijILPcVZWJVJ1M78oAPgKyE98ny3Sj9HOd
d8dRwueG1NM+h/gIbLpTbnCiB5uXyJBeXOyHtlPHyjcafERcWfGspqcX1y2/
VcVb9eGumrf73m88tO5trri+ox91y+edLdnUi3OLKFvGy3m4G0U6am7BgJtT
SYCXdg+yzKpt3B7zYDARJ+nJZ+BayOjLuG3dGP6j6bfvOA+ysyS+e99gIsuQ
Rb94iY7KbWZ7tIj1Xz5Yfe6sEgujAnNtzqcu6Nrc2HK9nwvV952Tx56zcIWj
v1qScGWE2q1X8hlcVP07e2tMiw26n7WXnFsnKs6cOhnrxYX2odVbazLYyK33
6LWr78DwKO0m3YAL1xfnUw4t4SDIOvuSgW4HVBx/iDKkuUg5JWu8+DEHigXZ
A7IlNFDjX5Psqwhf6fjEOYxxIK+yjEW3piFbpzP8SxAHbid/DN+05SJy/L9v
Prx2qKbWZhobcXDuV3zxkxwuzDX2eATcbEf1g5BZ0X/YuGLXkEeR4OF36fCm
xBXtePqA4Rv1iQ2/0HvqIbZEzlqXSEqob4Oadzpf9hYbOomLH/Wn8tD0U5ay
ya8NjRf/HGq1YkMl7eeplWIe7DaL1mgtaQNH99birwvYSJ+bbhmmx0dTyp7X
aG7FUlFPRRmTBefdy1s2XeFj+vAytR9EXW10vWGlms2Ct9/i2BMf+PhddXK5
qk0rJJ6mCX6cZqFi14jlGxYfho7iEi2VVrSdSstfuYIF0acvVqFziLraSS7+
zaWi2kPJOYLDxDTFe8/EegKEShcsvVpIhe+wWeDsLCYarnfGSx0TwGjOL17E
LSoeJZmTgjyZWG6/7m9viACbEjVblthToTrqdb9uExMPwzdrP8gU4IJv/tYF
q6kIfPCgifyLgYX/XVq7uEEAk9uqs4//paBTXiUmqIqBsPk0UbpYgHfXTofw
qBScOiCM+RDBgMcTdX0deaKeL25WS35FgXb/V3l3Yr3HSukw6nWEKHZwvHE+
hIKt5ZG5QasZ6Ddlt960EeJJ/I/jdo4UXE2X66ge7odM6A8tNy+i75dmnf5P
jwLV9vgJ2Sf9qD2isDb0gRCP3Gctl5tLgW7Ad/tc/X5k6V0N6nlJ+K0w+Rfz
JxkP7efN/FPXB8Hjy/8dKBDiyxXpD2YcMuLMn544caQP3JQ+7SPFQixa7KWl
SiEjOorvsF/cCyX9aTTjz0JIZ7MvHPtExt6lcrTckF64uk2bNY3oU/fXPtCW
Jvod329F8iGVXqxgdpx/0SCExW0bhXmJZHw0i9VbX9ADE7+dL1eThTAfXr7n
6l0y0lS9Khft6wHf6OH6qHYhSjXrdIwvkmEq7Tj4W9wNCa9V3v10IWz9+KcO
niGOv1pbUx7eDZl1a6rmMYQIaMouLj5Ehsmday/26HRjW+db//VcIZ7+TDE7
Z06GB91F5TaFjqVBmkUbRUJkTh/ceXYLGU1PfrU5BdJxXGbv28X/d5cde1XW
SjL2S9588kmdjo13woLGRoToiikI115Ixjue5uzo6i5oP85YWUx4gx4R+p9A
mozEu2x6o1cXPBL4We6EuyYKdqyq+U6CVbXCVTvlLlSON4/LEO7au1Xi5Doq
CSPy6TqLqzvxS4H3K5rwzO+HyZf/Eu76sfTr2ILznXiqfCtC8f/uyns8Ty+e
hAinPSEbNDqhftv37nXCXZ+/75/eeJWEkwa/tY62dODkpXvvegh3xZ++6lh+
ggTq1xra/esdmD3nCGmdsgimB62PSJuRYHoyTuHthg5IXHie4KMugvfAZ+9A
4vjAu4Mmb3toMC0QHP+tKELR991HjLJ6UD1WNv8q4ShnMs2p5iaRQ0NKR/5R
6Whx4Cl7R5fhn13H6wt7WagsuKdZndmJ71+MBorlyyH1Z7y225CNSK3ZNk9V
aQgV3ZtSTykHNT165LgtB8LikHW5z1pxWjtuepNCBSqW5pz3DiVyZ//W+hmO
VNDDMh3jnlZjesezpJGnPKjOi2nmEc5pNFmfVF5VD/9XjZc29PKRoj/r527C
t7Fxf4rKNMiQW3NAbaZAgOPvvWh9d0h4aCMdPbi2DWQ529eSSUKs4QVn6ZeS
kBg3I7shtBNJPykp6rIiPEgJEPhkkfHa8PtPo6keLMhbGyJH5AXlwRa/ODYF
qcXS4RfSGXAOjr4wJSHE9IeSdfr3W2F7ZJ1F5hsih2dEuOkTfS/p/P5KTcKN
9lbXjNtNOYjdasNYSOTvJX3f2o72dMLf/NY7w2gunl8edPG2ZuOY64UBX7ce
PDnRckabeM5JzoajO74wkBDzVSBnz4BqvnN90EE+Hv78vX+GVw+iriw700Vm
YfuTqjdjhXxs79zJz5ndiXNdjqc/+nEhKwo5mVjDx/fS0KTdIW2QUlRXuzxL
gL4Iw3cdbnz8mBV/Wsyk4CX1k6n0AWIdJc7btcCLhz+Gz94NKBC54o11RtK/
AQRazHkdlsxB/JSXX3FIM97+ma+s0ilGRGmqJL+NCfWiH2J55UZ4fBqp2Um4
a/bnJP25R3ogvXlbsox1HY5sndhsYCzGVNjXbc+i2xARYFj6w/QruvIPM99J
i7FFwuQGI4WCpGWX9mquqEbN/IfurKNiFFbOGp25nAa3pIhq9H5FxbLHP8pY
YvS3HPJa8qcHsUlbPZLC66AjP//WNroYMjmcDQpggvNj5+NfGQ146binIDdI
DN4lqeQH/mxcql0V7OTXBOqTpW8DCDc+fT3/3zLCjV6P8pit4mYo+7nNyK4W
IXHFpedxyjwcjD7pufAGCT0NgttX3wqhlD18J5PJg3Nv1epNIWQsnJNF2h8k
wI5lgq+q1nyMv/OReXudglvW++b72/ChtVO3/1kMHwul2Bs0Q6k4xx4Po+vw
4LKqUNrr/68fZlvJFiS1QnDpt2j2Ai7SHD3Yr2v5kLcoWBE30gbWR/uG+3M5
eKHjlVjUwEefU0pxoS4N84soa1U02Gi5rNHkUcGHN7ck99BNIm+ZW18r28lC
RGGEzt5UwtunYoX3pnVhvLVsQVsgEx/bLU5YhfLR+OnBnwgiXx6kuaRIf2Bg
dseS5i1n+DhILUv8VNgNxYUj2VvmMlA7c8HWd0Z8qAdu/DK8oBeDgyOURz/6
sK9cIt1+Fh8L5NtlfK/24UezmLG9sxclcxzffevigfpTe8a0pn54Z9goTmvp
AdXoH00/j4fu8ro7H24xUBAV5XCByM+Sg7UWE6E8qJ81WJ1N+I9av/qb9RQd
Nf/CMn9Y8PD6jIP3ZB4TZvFGH+eY0ZFtYcYonc2DvV3FNoNtLOw/ysiyjCLy
hG9sWy6ZC7/kGnfjKhaUirLC9wo7YeCZYnsnngvW25LliTvZ2KstmO++pxOm
5yuV57twccc/UoZUzsZw6q1q6dcdoBbfWL14Ixcz3hq+3K/LQc6yM8aJ6h1Y
/lhB/+IUBw8iFnPuPucg/FZ/jVkuDRNLynhXSjg4dEwGW6ZxsV9PMo+/g6ib
n88/LQrkYKvBpNSPo1zwljud/dHbjm0GA4W1Wzgo/RMdxn7HxaXANX+Vg9qR
edzyYNBPNgqmqjdaSfNQvWYrecHSdqxf1fMmu5SNjf1FP13teVh+Z+TXy5o2
MKJ3FWqFsrHnpBb7bDoPDakqpXG+bcgx+BTdaMmG17eU+2GEf3unN/zJWdwG
V6ePdwIJd306/vrmd8JdPxLrugoIdy0+VnNRhsWCSV5XVfNlPmz7a/+23m5F
f4+dxOYcFlyUmTp5RXwsHhgJ99zXiuMWD7bEnmUhsG9fSwaTj5YbzxuaVFvB
UuKs09ViIeHX8lG92QJwDRukevlUqLOri7k8JrT+63rvs1mAyju9vjeLqCjh
28tFvWIiY0ic5e4owPDlvdNehVHBXfw1RNWbifBXp6f0ggX47X4YBg5UFJdV
e7jqEf1m8u9r1gsBIsafay9eSxxPaBHZTzJwydLuTmidADOuaCqYT1Ggfvhm
E/0rA4POAebLB4j8c0QmNKWNgpkt1SfokQw8F80ooM4RYnSJ3RqVHAr2XFns
uN2JgX3yp94nrxcix6yhPCOUAldVtZLJNQysRtXJSGshDI5LcLccJerUjATH
sZF+bCXRZhadE2La5yOrywh3RcobDNtF96PFpmSfCuEuKY8C9lrCXT9UIr9O
EO5a7PB6czXhrlXr/tS8J9w18R73p2r7wFp0s+U44a6WT/IiGpsMx9TSuEH7
PuTM7xq4QrjrUQT13RkyGTN7dpocFPSixvXx9AuEuxaG5SSeKCejyO3BHPlr
vTj+L63OhnCX5PA897JsMlaxH1pPm9eLxhpJ2qxG4n4YE+svxZOhbpckUMju
ge5zpzdZhLuevkjaFhFGRqrZv53LzHpgGphfu5omxBWPeq3fAWSkp/1drc7o
hjip4NLjbiE0VUI/fnAhwz5E8g0vqBtuabvkGYS76rOHRiptySi88VrDc3E3
irclVC7kCbFudqGc8g4yLhWXMZ98okP5/ZGK/7/eFXnM171gExnZ+T4ee0/R
Ybfky/LtQ0L066fFPtYkoyTm/qqQGXQIjB7+0R8TonBBvvVrRTJcNKN8NHK6
kCbgW6j8FiKxRMtrliQZNyes/BbYdiEjzniG8J8QJY8fDG7lkmD503GN7e9O
iFykVLKmi2CStUKjpYYECyZj39f0TmhOBZyxmykC67fzcP1LEm77z917wobw
1Vv9r8NzRLCzLF2h/YAEfmv0esXfHUi5NjU9mHBRcs+012wvEuw3UZKbMjsw
7fRq4dQCETKvMj7+3E+C99yvtJt2HdhYbLzZT1WEtREPvq981QOd+bn6cwlH
PS1arjoaysTZlX3Ne7rp2HOZEpUUVYZ+TSUzwR5iXxZ982SUdGJkTskfa9ly
ov5bbzPWZeO+5znrGdtpkHryWi4nphzpm5c8FGznYH3wef22D63IybUM+R7w
GdhQ4X2ZyJeOR4rK5t6gYtHnIK2tytWQXhFykXKNh8CX6df3L6Fg28O9y7ql
6iHh3FfRmU/0h9VRO679JaFN7p+f3WgLDJe/JXs3CrCr/hn5eDIJogsSk9jf
CteLLZUKF4RIyV9C8yOcKalp0F4U1IETb7TNDAhnfn+17g3diwzbAje36A/d
iF33Q6uyV4iiqEcZIhcKTKjRh5qkGKAvjqhpPy2EU+kWx8NDVNTJutR7DzOx
gqwYV75OgKY/F85LjrXBTvvWf+PP2Gh9Tg8PuspDtky3fb5bB0ymLk+VK3Nx
LtfxxOezHNyt7bxoGE3HwJv4Mye0eHBkSPkcmCJy3pzST5ed+nBWNlfBeoiH
HxIPZHTW9+PkLsO/vYeZGLD7SqoM4kNWomM8+CkdbzJSl9LK2IjzUH6W08hH
dFJi7/M4Gh50N83Hdh7Evlfu6RN9/L2D3ZrtRN2ckHtk2flMAKvaDZtpZnxE
jOnOXnyKghc9U2W0FBF2SdgnGerxsKf7O8OW8D1jwIkzU16MnUMlZ49c5qCv
a3pU7clmdNFcVWQ6xEgaNDzA02Bh6/P0Cu0DjVi5vi3DlSnG+oxontaTPkxW
j02u0q5HIr7VnssivKRg5Hp9ogthUzeK9hyvxcKumJR9UWK42xwZWMvrhJmy
EbJ/1EB2o2LXgmYx9m8lNzYyu6E6P7zPeEkd3PNlJYP7xFhp2HjaWomBHKON
2SGV9YRjnneaE677fP4rt9GOhc0bRUPelxtxZElEhdEuMcaLecsfjbFRb1dz
pUrQBLPx2dl6WQNQK1ryNsiDi50nht6d3NYCnmDMSz5BhOvLdq0PMOBhw8tJ
q8AyEu76vi8WxgthUsdTThzhQdna7djVKDLEeYe93/oKcKxkxc2l+/mYr5Mw
N+QeBTpHzqnKHeAjxHDaaQnCV87JeMUj1rf008/H2CY8+BVJhBkT8yIcnmJq
3m3FXvmsylcbuGjfoTvrFOGrfmb0GvXWNhQ+Upd6RfR5J1pi5P/fN9RxzeF0
ydAQOV+16fVuNmamphscI/wcoB6QlrytA9t8uwqTz7OIPCcxMj2LDzmtwYKE
t52IUpR6O/CSicih9bLP7/FxLrWFvnsuHWc/+Nz0FTPQ53xmQsabj2MPb/3J
O9yN9fMCv/eZMmDwYq/dyb182LXaT9x51kP0rbU9Tkf6YbNiaWCiKh+7Lwc5
90v04bZB4YbU7X14t/Rv6bMB4vm6psZP2fTDsjKlcvXWXtzte9295TMPUxbk
LzQzoh9a3Q/6YtKDbbPyTbVjeFg42JmpRmcg/HD5z5wj3diqUlU5cZbw1Q1r
Xwd3JpQPtO66lUKHg7gosGE1D7xza3qDfzJx3zIv8o64C7KzKINZg1w8qd8R
++46CysDCo/J7OzCmqT4zYeLuFA3S9T0m2LB+2+Z+unnnZBI3hWXHsyFiZ7L
4H9XCHen6gQpyHTi3aiVlpM1F2+DJZPPf2eDUmbPv+3fgftKodoO6lzEe/xa
evMEB7cCS6ZnfqfhyqH5yhQuB5qLPG7o1HLwVK5aSvc2DTMK9nkdIRyW9MzO
[truncated: 442,391 more chars]
