# Supplementary material for: Fast and robust phase-shift estimation in two-dimensional structured illumination microscopy
Source: PLoS One. 2019 Aug 16;14(8):e0221254. doi: 10.1371/journal.pone.0221254 (PMC6697343; doi:10.1371/journal.pone.0221254)
Supplement: S1 Raw Data — (ZIP) [file pone.0221254.s001.zip › Supporting_Information/Phase-shift estimation(MATLAB)/find_phase_optimum_2D.m]

function [deltaa deltab beta alpha Fp1 Fl1 F01]=find_phase_optimum_2D(paso, delta, ph1_FT, ph2_FT, ph3_FT, loc1plus_col, loc1plus_row, loc1less_col, loc1less_row)
%INPUTS
%paso= minimum phase-step
%delta= First iteration phase-step (approximately between 0.5 and 1)
%phn_FT=  SI estimated components being n the counter of the component
%[loc1plus_col loc1plus_row], [loc1less_col loc1less_row]= measured peak position  coordinates 
%OUTPUTS
%deltaa deltab = last phase-step
%beta alpha =  estimated values of the phase-shifts
%Fp1, Fl1, F01 = Estimated SI components 

%PARAMETERS (initialization of the iterative algorithm)
vara1=0;
    varb1=0;
    alpha=0.1; %Initial estimated phase-shift
    beta=0.1; %Initial estimated phase-shift
    resa=1; 
    resb=1;
    p=0;
    deltaa=delta;
    deltab=delta;
%      tic
    while deltaa>paso %0.000001
        p=p+1;
        if mod(p,2)==1 
            while resa>0
            Fl1=2*(ph1_FT*(-0.5+0.5*exp(1i*beta))+ph2_FT*0.5*(exp(-1i*alpha)-exp(1i*beta))+ph3_FT*(0.5-0.5*exp(-1i*alpha)))/(1i*(sin(alpha)*(cos(beta)-1)+sin(beta)*(cos(alpha)-1)));
            
             elem1=sqrt(Fl1(loc1plus_col,loc1plus_row)*conj(Fl1(loc1plus_col,loc1plus_row)));
             elem2=sqrt(Fl1(loc1less_col,loc1less_row)*conj(Fl1(loc1less_col,loc1less_row)));
             
             var=(elem1-elem2)/(elem1+elem2);
                alpha=alpha+deltaa;%:3.15 %phi=3:0.05:5%
                 resa=var-vara1;
             vara1=var;
            end
            
        else
             while resb>0
                 Fl1=2*(ph1_FT*(-0.5+0.5*exp(1i*beta))+ph2_FT*0.5*(exp(-1i*alpha)-exp(1i*beta))+ph3_FT*(0.5-0.5*exp(-1i*alpha)))/(1i*(sin(alpha)*(cos(beta)-1)+sin(beta)*(cos(alpha)-1)));
            
             elem1=(Fl1(loc1plus_col,loc1plus_row)*conj(Fl1(loc1plus_col,loc1plus_row)));
             elem2=(Fl1(loc1less_col,loc1less_row)*conj(Fl1(loc1less_col,loc1less_row)));
             var=(elem1-elem2)/(elem1+elem2);
                 beta=beta+deltab;
                   resb=var-varb1;
             varb1=var;
             end
             end
           if mod(p,2)==1 
                alpha=alpha-3*deltaa;
                deltaa=deltaa*0.6;
%                 A(p)=alpha;
              else
                beta=beta-3*deltab;
                deltab=deltab*0.6;
%                 B(p)=beta;
              end
              

    resa=1;
    vara1=0;
    resb=1;
    varb1=0;
    end
    beta=-beta;
    alpha=-alpha;
%  toc
 F01=2*1i*(-ph1_FT*(0.5*sin(beta))+ph2_FT*0.5*sin(alpha+beta)-ph3_FT*0.5*sin(alpha))/(1i*(sin(alpha)*(cos(beta)-1)+sin(beta)*(cos(alpha)-1)));
 Fl1=2*(ph1_FT*(-0.5+0.5*exp(1i*beta))+ph2_FT*0.5*(exp(-1i*alpha)-exp(1i*beta))+ph3_FT*(0.5-0.5*exp(-1i*alpha)))/(1i*(sin(alpha)*(cos(beta)-1)+sin(beta)*(cos(alpha)-1)));
 Fp1=2*(ph1_FT*(0.5-0.5*exp(-1i*beta))+ph2_FT*0.5*(-exp(1i*alpha)+exp(-1i*beta))+ph3_FT*(-0.5+0.5*exp(1i*alpha)))/(1i*(sin(alpha)*(cos(beta)-1)+sin(beta)*(cos(alpha)-1)));
end
